# Supplementary material for: Specific inhibition of splicing factor activity by decoy RNA oligonucleotides
Source: Nat Commun. 2019 Apr 8;10:1590. doi: 10.1038/s41467-019-09523-0 (PMC6453957; doi:10.1038/s41467-019-09523-0)
Supplement: Supplementary file 7 — Supplementary Data 1 [file 41467_2019_9523_MOESM7_ESM.xlsx]

## Sheet: Sheet1
			intersection		% in nucleus		cy5
	Item	Source	SumIntensity				SumIntensity
1	1	pic1 data.nd2	887717		0.236417		3754877		cy5 in cytozol	cy5 in the nucleus	SD
2	2	pic1 data.nd2	1425352		0.177575		8026781		76.9958	23.0042	10.2085
3	3	pic1 data.nd2	1014948		0.240851		4214016
4	4	pic1 data.nd2	396279		0.134688		2942194
5	5	pic1 data.nd2	804314		0.378091		2127304
6	6	pic1 data.nd2	543701		0.182735		2975349
7	7	pic1 data.nd2	1006632		0.328706		3062408
8	8	pic1 data.nd2	1260522		0.277402		4544024
9	9	pic1 data.nd2	331795		0.190972		1737399
10	1	pic2 data.nd2	638306		0.278094		2295288
11	2	pic2 data.nd2	878552		0.289249		3037354
12	3	pic2 data.nd2	764794		0.161484		4736029
13	4	pic2 data.nd2	498833		0.16538		3016277
14	5	pic2 data.nd2	2111527		0.354989		5948155
15	6	pic2 data.nd2	2633365		0.427572		6158879
16	1	pic3 data.nd2	593199		0.16751		3541282
17	2	pic3 data.nd2	1444861		0.189559		7622239
18	3	pic3 data.nd2	1156065		0.259591		4453410
19	4	pic3 data.nd2	443682		0.227179		1953010
20	5	pic3 data.nd2	1000344		0.248499		4025540
21	6	pic3 data.nd2	554460		0.334988		1655166
22	7	pic3 data.nd2	324934		0.193559		1678730
23	8	pic3 data.nd2	712443		0.287791		2475561
24	9	pic3 data.nd2	1111989		0.294324		3778106
25	1	pic4 data.nd2	547510		0.113472		4825071
26	2	pic4 data.nd2	128847		0.0518071		2487053
27	3	pic4 data.nd2	518096		0.234844		2206131
28	4	pic4 data.nd2	1053570		0.228783		4605106
29	5	pic4 data.nd2	831023		0.127294		6528352
30	6	pic4 data.nd2	695035		0.235515		2951128
31	7	pic4 data.nd2	437348		0.0796821		5488658
32	8	pic4 data.nd2	496787		0.238224		2085374
33	9	pic4 data.nd2	477829		0.179692		2659154
34	10	pic4 data.nd2	655186		0.329186		1990324
35	11	pic4 data.nd2	377786		0.246417		1533117
36	12	pic4 data.nd2	352335		0.175093		2012271
37	1	pic5 data.nd2	732638		0.197107		3716947
38	2	pic5 data.nd2	812527		0.258862		3138848
39	3	pic5 data.nd2	381361		0.170432		2237620
40	4	pic5 data.nd2	1252344		0.495738		2526220
41	5	pic5 data.nd2	1824156		0.503802		3620778
42	1	pic9 data.nd2	3452966		0.139664		24723406
43	2	pic9 data.nd2	862462		0.369216		2335925
44	3	pic9 data.nd2	860993		0.200543		4293304
45	4	pic9 data.nd2	1082368		0.144184		7506876
46	5	pic9 data.nd2	1632735		0.228752		7137569
47	6	pic9 data.nd2	657367		0.328841		1999041
48	7	pic9 data.nd2	1281288		0.486787		2632132
49	8	pic9 data.nd2	878023		0.296142		2964876
50	9	pic9 data.nd2	661784		0.284513		2326026
51	10	pic9 data.nd2	586815		0.160008		3667421
52	11	pic9 data.nd2	358058		0.148409		2412649
53	12	pic9 data.nd2	412198		0.300909		1369844
54	13	pic9 data.nd2	592575		0.143411		4132018
55	14	pic9 data.nd2	1514790		0.609582		2484966
56	1	pic10 data.nd2	930266		0.203519		4570901
57	2	pic10 data.nd2	1138165		0.157931		7206714
58	3	pic10 data.nd2	1240725		0.197856		6270839
59	4	pic10 data.nd2	603868		0.0675571		8938628
60	5	pic10 data.nd2	229968		0.0890014		2583870
61	6	pic10 data.nd2	911324		0.162526		5607240
62	7	pic10 data.nd2	781858		0.180696		4326934
63	9	pic10 data.nd2	18972		0.00893596		2123107
64	10	pic10 data.nd2	140487		0.0779736		1801725
65	11	pic10 data.nd2	927665		0.227159		4083766
66	12	pic10 data.nd2	516704		0.116712		4427170
67	13	pic10 data.nd2	288321		0.0744072		3874908
68	1	pic11 data.nd2	816075		0.187869		4343852
69	2	pic11 data.nd2	446435		0.07719		5783588
70	3	pic11 data.nd2	727047		0.151402		4802094
71	4	pic11 data.nd2	1730681		0.174272		9930914
72	5	pic11 data.nd2	972296		0.181538		5355892
73	6	pic11 data.nd2	1716820		0.161266		10645871
74	7	pic11 data.nd2	2762023		0.257016		10746514
75	8	pic11 data.nd2	552131		0.191408		2884573
76	9	pic11 data.nd2	586592		0.283916		2066077
77	10	pic11 data.nd2	298265		0.220619		1351949
78	11	pic11 data.nd2	284485		0.117271		2425874
79	1	pic12 data.nd2	2746236		0.145679		18851335
80	2	pic12 data.nd2	915551		0.146562		6246832
81	3	pic12 data.nd2	1832709		0.216034		8483444
82	4	pic12 data.nd2	804714		0.106852		7531082
83	5	pic12 data.nd2	609308		0.124298		4901978
84	6	pic12 data.nd2	1080697		0.299962		3602782
85	7	pic12 data.nd2	297875		0.083927		3549215
86	8	pic12 data.nd2	371088		0.217696		1704617
87	9	pic12 data.nd2	1016041		0.138696		7325665
88	1	pic13 data.nd2	1679866		0.233759		7186330
89	2	pic13 data.nd2	1626376		0.140454		11579457
90	3	pic13 data.nd2	700075		0.282104		2481621
91	4	pic13 data.nd2	1036026		0.243049		4262630
92	5	pic13 data.nd2	721257		0.224372		3214558
93	1	pic14 data.nd2	2143607		0.270192		7933634
94	2	pic14 data.nd2	1372644		0.164239		8357621
95	3	pic14 data.nd2	950404		0.180087		5277485
96	4	pic14 data.nd2	1077176		0.129668		8307191
97	5	pic14 data.nd2	1669859		0.172266		9693519
98	6	pic14 data.nd2	1156740		0.310712		3722871
99	7	pic14 data.nd2	690136		0.244115		2827095
100	8	pic14 data.nd2	910686		0.234293		3886955
101	9	pic14 data.nd2	1098594		0.24855		4420013
102	10	pic14 data.nd2	1247762		0.218366		5714087
103	11	pic14 data.nd2	1756815		0.202978		8655198
104	12	pic14 data.nd2	731817		0.238924		3062976
105	13	pic14 data.nd2	590091		0.123256		4787529
106	14	pic14 data.nd2	635482		0.137023		4637787
107	15	pic14 data.nd2	951059		0.35694		2664475
108	16	pic14 data.nd2	793783		0.209312		3792346
109	1	pic15 data.nd2	1418874		0.284973		4978972
110	2	pic15 data.nd2	461472		0.12287		3755785
111	3	pic15 data.nd2	588924		0.100755		5845102
112	4	pic15 data.nd2	756738		0.224744		3367115
113	5	pic15 data.nd2	631601		0.172492		3661623
114	6	pic15 data.nd2	729946		0.326166		2237958
115	7	pic15 data.nd2	1670424		0.125705		13288467
116	8	pic15 data.nd2	553414		0.143355		3860440
117	1	pic16 data.nd2	1643054		0.111416		14746994
118	2	pic16 data.nd2	2881880		0.269925		10676597
119	3	pic16 data.nd2	3261033		0.156081		20893194
120	4	pic16 data.nd2	1630418		0.149095		10935409
121	5	pic16 data.nd2	1983676		0.284956		6961331
122	6	pic16 data.nd2	1275671		0.18926		6740311
123	7	pic16 data.nd2	1035463		0.230055		4500941
124	8	pic16 data.nd2	751109		0.150284		4997932
125	1	pic17 data.nd2	870041		0.283946		3064102
126	2	pic17 data.nd2	2267665		0.259949		8723511
127	3	pic17 data.nd2	585928		0.142715		4105593
128	4	pic17 data.nd2	2286236		0.268394		8518216
129	5	pic17 data.nd2	1667182		0.175451		9502249
130	6	pic17 data.nd2	2848324		0.286263		9950014
131	7	pic17 data.nd2	1178485		0.159396		7393428
132	8	pic17 data.nd2	457524		0.155634		2939748
133	9	pic17 data.nd2	803134		0.190563		4214529
134	10	pic17 data.nd2	689469		0.187355		3680005
135	11	pic17 data.nd2	932099		0.182727		5101048
136	12	pic17 data.nd2	877924		0.129955		6755626
137	1	pic18 data.nd2	1640081		0.213193		7692932
138	2	pic18 data.nd2	999576		0.25934		3854313
139	3	pic18 data.nd2	727736		0.194717		3737400
140	4	pic18 data.nd2	989825		0.214566		4613158
141	5	pic18 data.nd2	785802		0.148277		5299564
142	6	pic18 data.nd2	777267		0.195233		3981226
143	7	pic18 data.nd2	5322484		0.289672		18374177
144	8	pic18 data.nd2	1346255		0.20951		6425731
145	1	pic20 data.nd2	2896693		0.168828		17157636
146	2	pic20 data.nd2	2872217		0.175674		16349740
147	3	pic20 data.nd2	1214559		0.163097		7446849
148	4	pic20 data.nd2	701057		0.111325		6297416
149	5	pic20 data.nd2	957613		0.13717		6981189
150	6	pic20 data.nd2	774477		0.146647		5281223
151	7	pic20 data.nd2	1863979		0.312798		5959053
152	8	pic20 data.nd2	2701318		0.192082		14063370
153	9	pic20 data.nd2	688866		0.139767		4928675
154	1	pic21 data.nd2	6533361		0.323179		20215908
155	2	pic21 data.nd2	695478		0.140557		4948031
156	3	pic21 data.nd2	209792		0.198215		1058405
157	4	pic21 data.nd2	355739		0.201348		1766786
158	5	pic21 data.nd2	1665691		0.230301		7232672
159	6	pic21 data.nd2	1302937		0.324522		4014948
160	8	pic21 data.nd2	830535		0.199404		4165087
161	9	pic21 data.nd2	1773324		0.270685		6551234
162	10	pic21 data.nd2	1370100		0.126174		10858777
163	11	pic21 data.nd2	295546		0.326942		903970
164	12	pic21 data.nd2	423800		0.223162		1899065
165	13	pic21 data.nd2	1124946		0.295963		3800964
166	14	pic21 data.nd2	909967		0.185611		4902552
167	1	pic22 data.nd2	1746500		0.440757		3962498
168	2	pic22 data.nd2	1186106		0.220388		5381890
169	3	pic22 data.nd2	521282		0.312002		1670767
170	4	pic22 data.nd2	1959587		0.194813		10058789
171	5	pic22 data.nd2	626774		0.27336		2292855
172	6	pic22 data.nd2	1193782		0.273334		4367483
173	7	pic22 data.nd2	1372097		0.408944		3355222
174	8	pic22 data.nd2	544893		0.346598		1572117
175	9	pic22 data.nd2	676888		0.472878		1431421
176	10	pic22 data.nd2	1265802		0.24011		5271762
177	11	pic22 data.nd2	1500257		0.615047		2439254
178	12	pic22 data.nd2	711011		0.204976		3468749
179	13	pic22 data.nd2	1755586		0.420612		4173882
180	14	pic22 data.nd2	488453		0.32606		1498047
181	1	pic23 data.nd2	2804863		0.33078		8479536
182	2	pic23 data.nd2	1055602		0.224692		4698001
183	3	pic23 data.nd2	950640		0.425072		2236419
184	4	pic23 data.nd2	1114222		0.40594		2744793
185	5	pic23 data.nd2	533685		0.258257		2066485
186	6	pic23 data.nd2	1307589		0.468664		2790035
187	7	pic23 data.nd2	1199625		0.640467		1873046
188	1	pic24 data.nd2	3920655		0.397375		9866374
189	2	pic24 data.nd2	1806541		0.198469		9102383
190	3	pic24 data.nd2	1262294		0.20161		6261066
191	4	pic24 data.nd2	2671942		0.406464		6573620
192	6	pic24 data.nd2	2020176		0.213699		9453357
193	7	pic24 data.nd2	3109818		0.260659		11930588
194	8	pic24 data.nd2	1728461		0.304892		5669101
195	9	pic24 data.nd2	840307		0.19579		4291890
196	1	pic25 data.nd2	2811702		0.272858		10304644
197	2	pic25 data.nd2	2902837		0.351648		8254961
198	3	pic25 data.nd2	937119		0.129318		7246630
199	4	pic25 data.nd2	699673		0.202657		3452501
200	5	pic25 data.nd2	443487		0.10552		4202874
201	6	pic25 data.nd2	707314		0.152494		4638312
202	7	pic25 data.nd2	1211641		0.344323		3518909
203	8	pic25 data.nd2	998072		0.159082		6273962
204	9	pic25 data.nd2	1903494		0.359498		5294861
205	10	pic25 data.nd2	377439		0.136088		2773483
206	11	pic25 data.nd2	790028		0.150135		5262103
207	12	pic25 data.nd2	287285		0.160395		1791107
208	13	pic25 data.nd2	797826		0.347663		2294825
209	1	pic27 data.nd2	4552411		0.293726		15498825
210	2	pic27 data.nd2	4190569		0.370368		11314603
211	3	pic27 data.nd2	1477417		0.267653		5519895
212	4	pic27 data.nd2	1149839		0.198232		5800480
213	5	pic27 data.nd2	3187339		0.18562		17171272
