# Supplementary material for: Specific inhibition of splicing factor activity by decoy RNA oligonucleotides
Source: Nat Commun. 2019 Apr 8;10:1590. doi: 10.1038/s41467-019-09523-0 (PMC6453957; doi:10.1038/s41467-019-09523-0)
Supplement: Supplementary file 8 — Supplementary Data 2 [file 41467_2019_9523_MOESM8_ESM.xlsx]

## Sheet: RBFOX
Student's t-test between RBFOX and scrambled. Label free quantification intensities are in log2 scale and + sign indicates that protein passed the T-test. NaN's represent the quantification is below the detection limit. -log10 t-test p-value, t-test difference and q-value are indicated, followed by protein ID and protein names
Gene names	LFQ intensity RBFOXi_1	LFQ intensity RBFOXi_2	LFQ intensity RBFOXi_3	LFQ intensity SCRM_1	LFQ intensity SCRM_2	LFQ intensity SCRM_3	t-test Significant	-LOG(P-value)	q-value (FDR)	t-test Difference (log2)	Protein IDs	Protein names	Column1	Column2	Column3	Column4	Column5	Column6	Column7	Column8	Column9	Column10	Column11
RBFOX2;RBFOX1	21.4162	21.4974	20.9849	NaN	NaN	NaN	+	3.21421	0	1.29947	O43251-6;O43251-8;O43251;Q9NWB1;O43251-10;O43251-9;I3L1D4;A0A0G2JRD1;S4R3K7;S4R469;F8VR27;F8VZY7;B0QYV1;B0QYY4;A0A087X2B1;A0A0G2JRA5;J3KNW3;B7Z1U7;F8VZG9;Q9NWB1-3;O43251-4;O43251-5;O43251-2;Q9NWB1-4;Q9NWB1-5;O43251-7;Q9NWB1-2;A0A0G2JSB3;B0QYY7;F8VRS4;O43251-3	RNA binding protein fox-1 homolog 2;RNA binding protein fox-1 homolog 1;RNA binding protein fox-1 homolog
non significant binders
RPL10;RPL10L	21.2933	NaN	22.5042	21.4752	21.0069	NaN		0.501146	0.801067	0.438464	P27635;F8W7C6;A0A087WV22;X1WI28;H7C123;H7C2C5;Q96L21;B8A6G2;A6QRI9;H7C2U2	60S ribosomal protein L10;60S ribosomal protein L10-like
RAVER1	25.2927	25.2465	25.533	25.1825	25.6629	NaN		0.70835	0.698118	1.7423	A0A087WZ13;E9PAU2;Q8IY67-2;Q8IY67;K7EKR9;K7EQG2;Q8IY67-3	Ribonucleoprotein PTB-binding 1
NOLC1	21.8528	NaN	20.275	NaN	NaN	NaN		0.843873	0.510452	0.709283	Q14978;A0A0A0MRM9;Q14978-3;Q14978-2;S4R3C2	Nucleolar and coiled-body phosphoprotein 1
SNRPC	23.7928	23.9107	NaN	NaN	23.1581	23.1898		0.398262	0.793778	0.451867	P09234;A0A0A0MRR7;Q5TAL2	U1 small nuclear ribonucleoprotein C
SRSF7	26.8041	25.9014	26.7468	25.9562	26.4847	26.0622		0.702804	0.671778	0.316399	Q16629;A0A0B4J1Z1;C9JAB2;Q16629-3;Q16629-2;Q16629-4;F8WEA1	Serine/arginine-rich splicing factor 7
DDX3X;DDX3Y	25.6061	25.3205	25.7002	25.1607	25.8321	25.3988		0.427414	0.80651	0.0783946	O00571;A0A0D9SFB3;A0A0D9SG12;A0A0D9SF53;O00571-2;O15523;O15523-2;A0A087WVZ1;O15523-3;C9J081;Q9NQI0;Q9NQI0-3;B4DLA0;C9J8G5;D6RCM4;Q9NQI0-2;Q9NQI0-4;H0Y960	ATP-dependent RNA helicase DDX3X;ATP-dependent RNA helicase DDX3Y
HSPA1B;HSPA1A	24.6356	22.0375	24.3997	23.2981	23.3002	23.134		0.509052	0.804818	0.446867	A0A0G2JIW1;P0DMV9;P0DMV8;P0DMV8-2;V9GZ37;P34931;Q53FA3	Heat shock 70 kDa protein 1B;Heat shock 70 kDa protein 1A
MATR3	26.6838	26.407	26.2015	26.2557	26.2715	25.4073		0.943952	0.517833	0.452579	P43243;A8MXP9;D6REM6;D6R991;H0Y8T4;B3KM87;P43243-2;Q68E03;D6R8Z5;D6RBI2;D6RE02;D6RIA2;D6RB45;D6R9F3;D6RAM9;D6RAY2;D6RBS2;D6RCM3;D6REK4;D6RBK5	Matrin-3
HIST1H3A;H3F3A;HIST2H3A;HIST3H3;H3F3B;H3F3C	22.5533	NaN	23.8475	23.4242	21.8486	NaN		0.390033	0.789091	0.375986	P68431;P84243;Q71DI3;Q16695;K7EMV3;B4DEB1;K7EK07;K7ES00;Q6NXT2;K7EP01	Histone H3.1;Histone H3.3;Histone H3.2;Histone H3.1t;Histone H3;Histone H3.3C
RPL37A	23.9187	24.1325	NaN	22.8179	22.9059	NaN		0.479982	0.789617	0.775813	P61513;C9J4Z3;M0R0A1;Q6P4E4;E9PEL3;M0R2L6;G5E9R3;A6NKH3	60S ribosomal protein L37a
PRRC2C	24.1252	24.4268	21.7802	23.6021	23.1178	21.7999		0.540257	0.784	0.604108	Q9Y520;E7EPN9;Q9Y520-6;Q9Y520-4;Q9Y520-5;Q9Y520-7;Q9Y520-2;Q9Y520-3;H7C5N8;A0A0A0MS30	Protein PRRC2C
PCCB	28.1268	28.4523	27.5936	28.0733	28.1297	28.2495		0.198503	0.954788	-0.0932624	P05166;E9PDR0;E7ETT1;C9JQS9;E7EX59;P05166-2;E7ETT4;E7EUY3;E9PEC3;F8WBI9;E7ENC1;H7C5C9;C9JVY9;C9JVW9;C9JAW3	Propionyl-CoA carboxylase beta chain, mitochondrial
HNRNPH1	28.3321	28.4738	27.7096	27.6619	28.3437	28.2011		0.420773	0.782415	0.102938	P31943;G8JLB6;E9PCY7;D6RBM0;D6RIU0;D6RFM3;D6RIT2;H0YB39;D6RAM1;E5RGV0;D6R9T0;D6RDU3;D6RJ04;D6RIH9;E7EN40;H0YBD7;E7EQJ0;D6RDL0;E5RGH4;H0YBG7;H0YAQ2;D6RF17;D6R9D3;E5RJ94;H0YBK1	Heterogeneous nuclear ribonucleoprotein H;Heterogeneous nuclear ribonucleoprotein H, N-terminally processed
ZYX	23.7612	22.9755	22.8622	22.7454	22.7808	22.5469		1.10673	0.471556	0.508586	Q15942;H0Y2Y8;Q15942-2;C9IZ41;C9JJK5;H7C3D3	Zyxin
DDX5	25.3309	24.9623	23.3095	25.1215	26.1265	24.6855		0.0864457	0.9968	-0.776919	P17844;J3KTA4;P17844-2;J3QSF1;J3KRZ1;J3QRQ7;J3QR02;J3KRX8;X6RLV5;J3QKN9	Probable ATP-dependent RNA helicase DDX5
RPS5	27.2195	26.5311	24.3063	25.994	27.1213	NaN		0.579468	0.766634	1.64716	P46782;M0R0F0;M0R0R2;M0QZN2	40S ribosomal protein S5;40S ribosomal protein S5, N-terminally processed
KRT1	29.5785	28.1868	33.1711	31.3955	31.1351	32.6785		0.100398	0.990753	-1.42423	P04264	Keratin, type II cytoskeletal 1
GAPDH	27.4896	26.642	26.0969	24.7067	26.1155	25.7264		1.2863	0.336923	1.22662	P04406;P04406-2;E7EUT5;O14556	Glyceraldehyde-3-phosphate dehydrogenase
PCCA	28.6304	28.7978	27.9831	28.2189	28.3943	28.5296		0.424972	0.793385	0.0895367	P05165;P05165-2;P05165-3;H0Y5U0;Q5JTW6;Q5JVH2;H0Y4B9;H0Y798	Propionyl-CoA carboxylase alpha chain, mitochondrial
HMGN2;HMGN3	21.606	NaN	21.773	NaN	NaN	NaN		1.23252	0.358857	1.12633	P05204;Q15651;A0A087WZE9;Q15651-2	Non-histone chromosomal protein HMG-17;High mobility group nucleosome-binding domain-containing protein 3
TUBB	29.2616	29.3952	29.1363	28.9387	29.3058	28.639		0.965573	0.531636	0.303171	P07437;Q5JP53;Q5ST81;Q13509;A0A0B4J269;Q13509-2;G3V2A3;M0R1I1;G3V5W4;G3V2R8;G3V3R4;G3V2N6	Tubulin beta chain
VIM	23.0444	23.2462	25.2704	24.9496	23.2267	24.4558		0.188596	0.940529	-0.357002	P08670;B0YJC4;B0YJC5;P17661;Q5JVS8;P07197;P07196;Q16352;A0A087WYG8;E7EMV2;E7ESP9;P07197-2	Vimentin
HNRNPA1;HNRNPA1L2	28.7559	28.8169	28.7356	28.4675	28.6398	27.6852		1.0927	0.446737	0.505317	P09651;F8W6I7;P09651-2;P09651-3;F8VZ49;Q32P51;F8VTQ5;H0YH80;F8W646;F8VYN5	Heterogeneous nuclear ribonucleoprotein A1;Heterogeneous nuclear ribonucleoprotein A1, N-terminally processed;Heterogeneous nuclear ribonucleoprotein A1-like 2
HIST1H2AG;H2AFJ;HIST1H2AJ;HIST1H2AH;HIST1H2AD;HIST1H2AC;HIST3H2A;HIST1H2AB;H2AFX;HIST2H2AB	22.9829	22.4255	21.2462	21.3152	21.0995	NaN		1.31494	0.353667	1.41328	P0C0S8;Q9BTM1;Q99878;Q96KK5;P20671;Q93077;Q7L7L0;P04908;H0YFX9;Q9BTM1-2;P16104;Q8IUE6;Q96QV6;P0C0S5;Q71UI9;C9J0D1;REV__H0Y672;REV__E7EQ67;REV__H7BY63;REV__Q8NB25-4;REV__Q8NB25-2;REV__A0A087X2A7;REV__Q8NB25-3;REV__Q8NB25;Q71UI9-5;Q71UI9-2	Histone H2A type 1;Histone H2A.J;Histone H2A type 1-J;Histone H2A type 1-H;Histone H2A type 1-D;Histone H2A type 1-C;Histone H2A type 3;Histone H2A type 1-B/E;Histone H2A;Histone H2AX;Histone H2A type 2-B
HSPD1	29.2503	29.4712	29.9874	26.2866	27.2215	24.9058		2.38071	0.121333	3.43167	P10809;E7ESH4;E7EXB4;P10809-2;C9JL25;C9JL19;C9JCQ4;C9J0S9	60 kDa heat shock protein, mitochondrial
PC	29.0346	28.8856	28.4513	28.9458	28.7596	28.6817		0.292251	0.856194	-0.00522041	P11498;P11498-2;E9PRE7;E9PS68	Pyruvate carboxylase, mitochondrial
SLC25A6;SLC25A4	22.3466	22.2067	NaN	22.6105	NaN	21.8628		0.309105	0.864897	0.0266832	P12236;P12235;V9GYG0	ADP/ATP translocase 3;ADP/ATP translocase 3, N-terminally processed;ADP/ATP translocase 1
HNRNPL	21.6382	NaN	22.3938	22.5828	22.9137	22.6791		0.0280081	0.992764	-1.38118	P14866;M0QXS5;P14866-2;B4DVF8;M0R1W6;M0QYL7	Heterogeneous nuclear ribonucleoprotein L
DSP	30.4725	30.5485	30.7322	30.0483	29.9609	30.2043		2.39268	0.182	0.51321	P15924;P15924-3;P15924-2	Desmoplakin
HIST1H1C	26.6779	23.7323	NaN	23.9972	24.6186	24.0845		0.19189	0.948119	-0.763363	P16403	Histone H1.2
NCL	21.5239	20.5398	NaN	28.1036	28.8362	27.5618		4.50097e-05	1	-7.4793	P19338;H7BY16;C9JYW2;C9JLB1;C9J1H7;C9JWL1	Nucleolin
FLNA	23.2581	22.9491	NaN	24.307	23.9294	23.772		0.0313896	1	-1.93375	P21333;Q5HY54;P21333-2;Q60FE5;A0A087WWY3;F8WE98;H0Y5C6;Q14315;Q14315-2;H7C5L4	Filamin-A
SCP2	25.2789	24.6975	24.541	24.7024	25.0011	NaN		0.719018	0.690424	1.60464	P22307;P22307-6;P22307-2;P22307-4;P22307-7;P22307-8;H0YF61	Non-specific lipid-transfer protein
HNRNPA2B1	26.1601	25.5701	25.0913	26.734	27.8942	25.8227		0.0332226	1	-1.20983	P22626;P22626-2;A0A087WUI2	Heterogeneous nuclear ribonucleoproteins A2/B1
SFPQ	27.8339	27.6909	27.2718	27.2425	27.543	27.0001		0.963636	0.508522	0.337007	P23246;P23246-2;H0Y9K7;H0Y9U2	Splicing factor, proline- and glutamine-rich
RPS3	28.0826	27.6934	26.9361	27.3639	27.5807	26.2239		0.705807	0.681143	0.51453	P23396;P23396-2;E9PL09;E9PPU1;F2Z2S8;H0YCJ7;H0YEU2;E9PQ96;E9PJH4;H0YF32;E9PK82;E9PSF4;E9PQX2;H0YES8;E9PJN9	40S ribosomal protein S3
RPL9	28.0417	28.4031	27.6516	27.682	28.5687	26.7205		0.560241	0.784286	0.375055	P32969;H0Y9V9;D6RAN4;E7ESE0;H0Y9R4	60S ribosomal protein L9
RBMX	25.1871	23.9713	24.0281	24.8251	25.1784	24.7322		0.0667829	0.983905	-0.516401	P38159;P38159-2;H3BT71;H0Y6E7;H3BUY5;H3BR27;P38159-3;O75526;H3BNC1;O14776;Q8N7X1;Q75N03;G3V220;Q75N03-2;O14776-2	RNA-binding motif protein, X chromosome;RNA-binding motif protein, X chromosome, N-terminally processed
RPS19	25.5937	25.2737	25.1887	24.5569	24.88	22.8526		1.21582	0.381882	1.25554	P39019;A0A075B6E2;M0R2L9;M0QXK4;M0QYF7;M0R140	40S ribosomal protein S19
HELZ	24.498	22.2002	22.8321	23.4422	24.2365	21.7874		0.308091	0.854305	0.0213973	P42694;J3QS41;P42694-2;A0A075B6R3;J3KT20;J3KS59;J3QRR8	Probable helicase with zinc finger domain
RPS9	23.1849	NaN	22.6373	NaN	NaN	NaN		1.22321	0.36675	1.94074	P46781;B5MCT8;C9JM19;F2Z3C0;A8MXK4	40S ribosomal protein S9
RPS10;RPS10-NUDT3	29.5492	29.2838	29.4439	28.5188	28.7069	27.5172		1.75171	0.303333	1.17801	P46783;F6U211;S4R435;Q9NQ39	40S ribosomal protein S10
RPL34	23.3717	22.9767	23.1852	22.4445	21.4475	22.5233		1.63512	0.2715	1.03942	P49207	60S ribosomal protein L34
HSD17B4	30.8881	31.0008	30.3672	30.7069	30.8565	29.0116		0.678547	0.681405	0.560326	P51659;E7EWE5;P51659-3;P51659-2;G5E9S2;E7ET17;E7ER27;E7EPL9	Peroxisomal multifunctional enzyme type 2;(3R)-hydroxyacyl-CoA dehydrogenase;Enoyl-CoA hydratase 2
HNRNPA3	21.7794	NaN	24.137	22.8375	24.9343	21.6862		0.120123	0.951474	-1.18057	P51991;H7C1J8	Heterogeneous nuclear ribonucleoprotein A3
HNRNPM	28.4718	28.5712	28.1206	27.7434	27.5056	26.1357		1.44178	0.3184	1.25965	P52272;P52272-2;A0A087X0X3;M0R019;M0R2T0;M0R0N3;M0R2I7;M0QYQ7;M0R0Y6;M0QY96;M0QYL3	Heterogeneous nuclear ribonucleoprotein M
RPS20	27.2304	26.9153	25.5957	26.2635	25.218	25.7812		0.938215	0.5104	0.826216	P60866;P60866-2;E5RJX2;G3XAN0;E5RIP1	40S ribosomal protein S20
HNRNPK	25.877	23.3537	22.8041	25.9753	25.752	25.1747		0.0389773	1	-1.62244	P61978-3;P61978;P61978-2;Q5T6W2;S4R457;S4R359	Heterogeneous nuclear ribonucleoprotein K
RPS7	27.6212	27.8676	26.6928	26.7159	27.3461	26.1279		0.892343	0.540741	0.663874	P62081;B5MCP9	40S ribosomal protein S7
RPS16;ZNF90	26.49	27.2957	26.512	25.9915	26.6619	25.0381		1.03791	0.488762	0.868756	P62249;M0R210;M0R3H0;A0A087WZ27;M0R1M5;Q6IPX4;M0QX76	40S ribosomal protein S16
RPS14	24.4217	23.735	22.6447	23.9345	24.032	22.8925		0.291266	0.84654	-0.019193	P62263;H0YB22;E5RH77	40S ribosomal protein S14
RPS18	25.1881	24.9251	23.9526	25.9597	25.4067	NaN		0.477185	0.78025	0.899789	P62269;A0A0G2JQH2;Q5GGW2;J3JS69	40S ribosomal protein S18
RPS29	27.4702	26.6003	25.1214	26.9732	25.5951	25.3245		0.495479	0.793826	0.433036	P62273;A0A087WTT6;P62273-2	40S ribosomal protein S29
RPS13	24.1979	NaN	22.9935	23.2067	22.1838	NaN		0.443125	0.79816	0.600286	P62277;J3KMX5;E9PS50	40S ribosomal protein S13
RPS11	22.7473	NaN	24.0326	23.8376	24.3561	22.4143		0.0940877	0.986025	-1.276	P62280;M0QZC5;M0R1H6;M0R1H5	40S ribosomal protein S11
CNBP	25.5589	25.7401	25.3462	24.9298	24.4672	24.8167		2.26877	0.125	0.810492	P62633;P62633-2;P62633-7;P62633-3	Cellular nucleic acid-binding protein
RPS4X	24.9057	24.1343	23.7702	24.1919	24.3665	24.0093		0.382585	0.782714	0.0808404	P62701;P22090;Q8TD47;C9JEH7;A6NH36	40S ribosomal protein S4, X isoform
RPS6	23.5647	23.1835	22.5898	22.6564	23.3952	22.362		0.600203	0.772	0.308118	P62753;A2A3R5;A2A3R7	40S ribosomal protein S6
HIST1H4A	25.1703	24.1773	26.7064	24.6281	24.3057	24.3481		0.851834	0.537379	0.924011	P62805	Histone H4
RPS28	28.3864	28.1919	NaN	27.5157	27.518	27.7922		0.122996	0.97427	-2.0825	P62857	40S ribosomal protein S28
RPL30	24.8289	24.652	23.53	23.6112	23.9831	23.6431		0.929137	0.507231	0.59119	P62888;E5RI99;A0A0C4DH44;A0A0B4J213;E5RJH3	60S ribosomal protein L30
RPL31	23.5914	23.2909	NaN	23.6659	23.2243	NaN		0.300506	0.843541	-0.00262578	P62899;P62899-3;P62899-2;B8ZZK4;H7C2W9;C9JU56;B7Z4E3;B7Z4C8	60S ribosomal protein L31
RPL11	24.1624	23.2472	22.1512	23.3423	23.6128	21.5909		0.447237	0.809388	0.338241	P62913;Q5VVC8;Q5VVC9	60S ribosomal protein L11
DYNLL1	23.1603	22.7882	NaN	23.5065	22.9877	22.839		0.078229	0.982976	-1.12828	P63167;F8VXL2;F8VRV5;F8VXI7	Dynein light chain 1, cytoplasmic
ACTG1	27.8278	27.2652	27.3861	30.3028	27.3598	26.6232		0.162525	0.933333	-0.602259	P63261;I3L3I0;I3L1U9;I3L4N8;K7EM38;I3L3R2;J3KT65	Actin, cytoplasmic 2;Actin, cytoplasmic 2, N-terminally processed
EEF1A1;EEF1A1P5;EEF1A2	29.3147	29.0372	28.935	28.8609	28.9718	28.8473		1.07709	0.4602	0.202258	P68104;Q5VTE0;A0A087WVQ9;P68104-2;A0A087WV01;Q05639;Q5JR01;A6PW80	Elongation factor 1-alpha 1;Putative elongation factor 1-alpha-like 3;Elongation factor 1-alpha;Elongation factor 1-alpha 2
TUBA1B;TUBA4A	29.3145	29.9362	29.5622	29.1233	29.7215	28.5354		0.84632	0.522933	0.477575	P68363;P68366;P68363-2;P68366-2;F8VVB9;C9JDS9;F8VX09;F8VWV9;A6NHL2;A6NHL2-2;F8VRK0;Q9H853;F8VXZ7;F8W0F6	Tubulin alpha-1B chain;Tubulin alpha-4A chain
TUBB4B;TUBB4A	26.1957	26.2574	NaN	26.1511	25.5798	25.0242		0.134416	0.967068	-1.43396	P68371;P04350;M0R2D3;M0QY85;M0QYM7;M0R0X0;M0QY37;M0QX14;M0R042;M0QZL7;M0R278;M0R2T4	Tubulin beta-4B chain;Tubulin beta-4A chain
SRSF3	26.1796	25.6618	26.0437	25.8013	26.9994	24.8356		0.344927	0.818947	0.0829271	P84103;P84103-2;A0A087X2D0	Serine/arginine-rich splicing factor 3
RBM3	27.6319	27.5798	NaN	28.1814	28.549	27.2649		0.0749944	0.976482	-2.92788	P98179	RNA-binding protein 3
HNRNPU	25.0125	25.2888	25.6554	27.6999	28.6302	26.3598		0.00668912	1	-2.24442	Q00839-2;Q00839;Q5RI18	Heterogeneous nuclear ribonucleoprotein U
PRDX1	23.3975	23.0268	NaN	22.9682	23.157	23.3629		0.0965598	0.987436	-1.02127	Q06830;A0A0A0MSI0;A0A0A0MRQ5	Peroxiredoxin-1
KHDRBS1	23.7841	23.0334	NaN	23.1345	22.7099	22.4331		0.187052	0.930087	-0.486645	Q07666;Q07666-2;Q07666-3;Q5VWX1	KH domain-containing, RNA-binding, signal transduction-associated protein 1
ACACA	32.4171	32.7554	32.0875	32.2127	32.6895	32.4286		0.269798	0.862892	-0.023613	Q13085;Q13085-4;Q13085-2;Q59FY4;A0A087WWN5;A0A0C4DGT1;A0A0G2JM60;S4R3S7;A0A087X2F8;A0A087X126;A0A087WYK6;A0A087WYS8	Acetyl-CoA carboxylase 1;Biotin carboxylase
FHL1	26.1647	25.9599	24.6225	25.8436	25.6727	25.9032		0.177224	0.934057	-0.224154	Q13642-1;Q13642-5;Q13642-4;Q5JXI8;Q5JXH8;Q5JXH7;Q5JXI3;A0A0D9SFI6;A0A0D9SFB0;Q5JXH9;A0A0D9SGB2;Q5JXI0	Four and a half LIM domains protein 1
HNRNPD	24.0881	20.7647	22.8552	23.1204	25.4007	22.291		0.120386	0.962667	-1.03469	Q14103;Q14103-3;H0Y8G5;H0YA96;D6RAF8;D6RF44;D6RD83	Heterogeneous nuclear ribonucleoprotein D0
PUM1	24.2359	NaN	22.0643	22.9686	23.2348	NaN		0.307631	0.840067	0.0322488	Q14671;Q14671-2;Q5T1Z4;Q5T1Z8;Q14671-3;H0YEH2;Q14671-4;E9PR38;H0YDK8;E9PMX1;H0YC97;H0YDQ6;E9PM68;E9PL65;H0YDC5	Pumilio homolog 1
PLEC	23.9647	25.3109	23.6859	24.3507	22.1981	24.4569		0.597958	0.7527	0.651951	Q15149;Q15149-4;Q15149-2;Q15149-6;Q15149-9;Q15149-7;Q15149-8;Q15149-5;Q15149-3;E9PMV1;H0YDN1;A0A075B730;A0A087X1U6;P58107	Plectin
NONO	27.7699	27.5754	27.2281	26.9292	26.8942	26.5057		1.93835	0.2704	0.748109	Q15233;Q15233-2;H7C367;C9JYS8;C9IZL7;C9J4X2	Non-POU domain-containing octamer-binding protein
PCBP1	24.829	24.5201	23.8353	23.9004	24.3182	23.6915		0.842155	0.510125	0.42477	Q15365	Poly(rC)-binding protein 1
PCBP2	24.9887	24.5049	23.9837	24.846	24.841	24.3049		0.168016	0.939324	-0.171508	Q15366-6;Q15366-3;Q15366;Q15366-4;Q15366-2;Q15366-5;H3BRU6;F8VZX2;Q15366-7;Q15366-8;F8VXH9;P57721;F8W0G4;E9PFP8;P57721-5;P57721-4;F8W1G6;F8VRH0;J3QT27;P57721-2;P57721-3;H3BSS4;F8VTZ0;H3BND9	Poly(rC)-binding protein 2
HIST2H2AA3;HIST2H2AC	26.793	27.1343	NaN	27.1393	27.4175	NaN		0.281169	0.850313	-0.209813	Q6FI13;Q16777	Histone H2A type 2-A;Histone H2A type 2-C
KPRP	23.5274	NaN	24.2892	24.7258	24.2847	26.0767		0.0373147	1	-2.4235	Q5T749	Keratinocyte proline-rich protein
TNRC6A	24.9967	24.6412	24.9336	24.4764	25.165	24.2753		0.606748	0.783474	0.218272	Q8NDV7;Q8NDV7-6;Q8NDV7-5;Q8NDV7-2;H7C269;Q8NDV7-3;H3BRT3;H3BTQ1;Q8NDV7-4	Trinucleotide repeat-containing gene 6A protein
LRRC59	24.3789	25.1105	NaN	NaN	NaN	NaN		1.2274	0.368267	3.16316	Q96AG4	Leucine-rich repeat-containing protein 59
RBM14	25.8819	24.4654	23.8439	25.7234	25.7562	24.8226		0.08534	0.987358	-0.703668	Q96PK6;Q96PK6-2;A0A0A6YYI9;F8WDX3;A0A0A0MSL8;B8ZZ74;Q96PK6-3;Q96PK6-4	RNA-binding protein 14
MCCC1	31.4992	31.8563	31.6639	31.1329	31.3847	31.3461		1.6885	0.26	0.385214	Q96RQ3;E9PHF7;E9PG35;F5GYT8;G5E9X5;F8WDI3	Methylcrotonoyl-CoA carboxylase subunit alpha, mitochondrial
MCCC2	31.4905	32.0671	31.6088	31.0052	31.3498	31.1922		1.55462	0.312	0.539715	Q9HCC0;Q9HCC0-2;D6RD67;D6RDF7;D6R9R1;A0A0G2JM88	Methylcrotonoyl-CoA carboxylase beta chain, mitochondrial
CHMP1A	24.2813	24.2372	23.5374	NaN	NaN	23.5262		1.41539	0.298909	2.84324	Q9HD42;F8VUA2;F8VVT7;F5H875;Q9HD42-2	Charged multivesicular body protein 1a
TNRC6B	26.6572	26.5782	25.9705	26.402	25.9612	25.0869		0.890889	0.525429	0.585248	Q9UPQ9-1;Q9UPQ9;H0Y720;Q9UPQ9-2	Trinucleotide repeat-containing gene 6B protein
