# Supplementary material for: Specific inhibition of splicing factor activity by decoy RNA oligonucleotides
Source: Nat Commun. 2019 Apr 8;10:1590. doi: 10.1038/s41467-019-09523-0 (PMC6453957; doi:10.1038/s41467-019-09523-0)
Supplement: Supplementary file 9 — Supplementary Data 3 [file 41467_2019_9523_MOESM9_ESM.xlsx]

## Sheet: RBFOXi rMATS
geneSymbol	chr	strand	Upstream_exon	Cassette_exon	Downstream_exon	Inclusion Counts RBFOXi	Skipping Count RBFOXi	Inclusion Counts SCRM	Skipping Count SCRM	PValue	FDR	PSI RBFOXi	PSI SCRM	delta PSI
MPRIP	chr17	+	chr17:17083316-17083402	chr17:17083920-17083983	chr17:17088136-17095962	13272050	25742793	34235298	682854	0	0	0.279,0.356	0.791,0.824	-0.49
ABI1	chr10	-	chr10:27040526-27040712	chr10:27044583-27044670	chr10:27047990-27048167	281273	278183	409605	67,92	0	0	0.352,0.445	0.766,0.779	-0.374
CLSTN1	chr1	-	chr1:9795942-9796100	chr1:9797555-9797612	chr1:9801151-9801314	507390	490417	442864	8,21	0	0	0.471,0.446	0.979,0.973	-0.517
ATP5C1	chr10	+	chr10:7844720-7844817	chr10:7848936-7848973	chr10:7849621-7849762	729722	51,47	1093537	696200	0	0	0.953,0.957	0.692,0.794	0.212
FAM126A	chr7	-	chr7:22980877-22985782	chr7:22986570-22986866	chr7:22999874-23000034	477647	170202	7782882	23,52	0	0	0.396,0.428	0.888,0.928	-0.496
EPB41L1	chr20	+	chr20:34785780-34785963	chr20:34797409-34797820	chr20:34800193-34800298	18501283	528286	23212829	135157	0	0	0.384,0.444	0.754,0.762	-0.344
GOLIM4	chr3	-	chr3:167754623-167754782	chr3:167758573-167758657	chr3:167759179-167759262	243255	191185	151828	8,57	0	0	0.402,0.421	0.909,0.885	-0.486
FN1	chr2	-	chr2:216256354-216256537	chr2:216257653-216257926	chr2:216259250-216259442	915310267	3114926652	626635098	500521362	0	0	0.068,0.088	0.238,0.291	-0.186
FAT1	chr4	-	chr4:187508936-187510374	chr4:187511521-187511557	chr4:187516842-187516980	46,61	266523	105166	136203	0	0	0.204,0.147	0.534,0.548	-0.366
SPAG9	chr17	-	chr17:49052131-49052308	chr17:49053223-49053262	chr17:49054468-49054582	121146	288563	229458	53137	0	0	0.361,0.258	0.853,0.818	-0.526
EPB41L2	chr6	-	chr6:131190702-131191266	chr6:131201283-131201346	chr6:131206235-131206408	199193	541505	117492	66178	0	0	0.22,0.227	0.576,0.68	-0.404
EPB41L2	chr6	-	chr6:131190702-131191266	chr6:131199243-131199390	chr6:131206235-131206408	503369	541505	3131147	66178	0	0	0.267,0.223	0.651,0.717	-0.439
SYTL2	chr11	-	chr11:85420373-85420543	chr11:85422155-85422275	chr11:85425455-85425550	727447	98,31	102227	81143	0	0	0.769,0.866	0.361,0.416	0.429
CTTN	chr11	+	chr11:70266505-70266616	chr11:70267575-70267686	chr11:70269045-70269101	33393323	12691863	38396089	324620	0	0	0.469,0.374	0.799,0.767	-0.362
PLOD2	chr3	-	chr3:145794568-145794682	chr3:145795648-145795711	chr3:145796902-145797044	30172207	883877	10222913	44183	0	0	0.724,0.659	0.947,0.924	-0.244
FMNL3	chr12	-	chr12:50031723-50039686	chr12:50040421-50040536	chr12:50040668-50040792	425648	60169	536949	8,11	1.11022e-16	5.8932e-13	0.765,0.638	0.969,0.975	-0.27
PBRM1	chr3	-	chr3:52584762-52584833	chr3:52588739-52588895	chr3:52595782-52595984	178291	44,46	29128	29199	4.44089e-16	2.21862e-12	0.557,0.663	0.237,0.167	0.408
DIAPH1	chr5	-	chr5:140966608-140966764	chr5:140967790-140967817	chr5:140998364-140998622	107,71	146183	8210	2,25	6.66134e-16	3.14304e-12	0.612,0.455	0.896,0.948	-0.388
MYO18A	chr17	-	chr17:27409333-27409456	chr17:27412621-27412666	chr17:27413455-27413595	283197	299442	405388	47,85	3.33067e-15	1.48881e-11	0.517,0.335	0.907,0.838	-0.447
ANK2	chr4	+	chr4:114290669-114290961	chr4:114293688-114293781	chr4:114294245-114294329	10,21	120,90	27108	23,73	4.996e-15	2.12155e-11	0.038,0.099	0.357,0.411	-0.316
CADPS	chr3	-	chr3:62503823-62503925	chr3:62516328-62516487	chr3:62518545-62518733	148100	108,83	7,24	77105	4.79616e-14	1.93971e-10	0.338,0.31	0.033,0.078	0.269
UGGT1	chr2	+	chr2:128913062-128913161	chr2:128913965-128913989	chr2:128914825-128914920	75,52	65,79	9116	1,4	5.92526e-13	2.28742e-09	0.745,0.625	0.958,0.987	-0.287
APBB2	chr4	-	chr4:40936630-40936716	chr4:40937093-40937156	chr4:40946881-40947090	151132	52,80	39290	3,7	2.6652e-12	9.84155e-09	0.686,0.554	0.907,0.969	-0.318
NFYA	chr6	+	chr6:41046767-41046903	chr6:41048552-41048636	chr6:41051784-41051931	35,49	59,93	38155	5,40	4.48752e-12	1.58802e-08	0.249,0.227	0.809,0.684	-0.509
ST7	chr7	+	chr7:116771938-116772014	chr7:116774177-116774246	chr7:116776134-116776289	111101	117113	133247	41,50	1.3099e-11	4.44998e-08	0.38,0.366	0.677,0.761	-0.346
NFYA	chr6	+	chr6:41046767-41046903	chr6:41048549-41048636	chr6:41051784-41051931	49,49	59,93	41172	5,40	2.10524e-11	6.87684e-08	0.309,0.221	0.815,0.698	-0.491
MARK3	chr14	+	chr14:103958113-103958371	chr14:103964838-103964865	chr14:103969218-103970166	92,80	170352	211164	74,51	5.93223e-11	1.86602e-07	0.538,0.328	0.86,0.874	-0.434
FLNA	chrX	-	chrX:153583192-153583440	chrX:153585618-153585642	chrX:153585801-153585991	24272667	37473915	18353962	13472006	2.87004e-10	8.70543e-07	0.621,0.633	0.775,0.833	-0.177
CACNA1A	chr19	-	chr19:13335480-13335586	chr19:13339512-13339609	chr19:13340895-13341023	175299	52157	234378	13,28	8.72262e-10	2.55452e-06	0.627,0.488	0.9,0.871	-0.328
ADD3	chr10	+	chr10:111890120-111890244	chr10:111892062-111892158	chr10:111893083-111895323	157135	300145	6,30	66269	2.49374e-09	7.05976e-06	0.207,0.318	0.043,0.053	0.215
SMARCC2	chr12	-	chr12:56555635-56557549	chr12:56558086-56558152	chr12:56558431-56558515	279327	123123	127150	140196	2.97663e-09	7.90015e-06	0.616,0.653	0.391,0.351	0.264
DOCK7	chr1	-	chr1:63009326-63009416	chr1:63010617-63010710	chr1:63018402-63018572	22,27	271266	15156	33284	2.88768e-09	7.90015e-06	0.038,0.047	0.182,0.212	-0.155
RPS24	chr10	+	chr10:79796951-79797062	chr10:79799961-79799983	chr10:79800372-79800473	354448	76137316	1647848	130295630	7.11269e-09	1.83055e-05	0.118,0.149	0.266,0.302	-0.151
DEPDC1	chr1	-	chr1:68947122-68947295	chr1:68947728-68948580	chr1:68949632-68949773	9191093	152252	58766	40448	1.06061e-08	2.64935e-05	0.36,0.288	0.119,0.137	0.196
LSM14B	chr20	+	chr20:60701359-60701495	chr20:60702640-60702757	chr20:60704840-60705008	208230	233227	404510	125220	1.75642e-08	4.26209e-05	0.289,0.316	0.595,0.513	-0.252
RAB11FIP3	chr16	+	chr16:538850-539000	chr16:541133-541268	chr16:546823-546859	296305	28,42	386548	6,10	2.28102e-08	5.38131e-05	0.671,0.584	0.926,0.914	-0.293
NUMA1	chr11	-	chr11:71721831-71721900	chr11:71723446-71723488	chr11:71723940-71727306	404371	475540	334604	208278	2.54487e-08	5.8415e-05	0.534,0.481	0.684,0.745	-0.207
PRDM5	chr4	-	chr4:121737607-121737729	chr4:121737986-121738079	chr4:121739507-121739682	14,16	26,24	31,72	6,15	2.84132e-08	6.18751e-05	0.212,0.25	0.721,0.706	-0.483
MARK3	chr14	+	chr14:103958113-103958371	chr14:103966492-103966537	chr14:103969218-103970166	99106	170352	130,91	74,51	2.81213e-08	6.18751e-05	0.397,0.254	0.665,0.669	-0.342
MTSS1L	chr16	-	chr16:70698822-70698999	chr16:70699368-70699443	chr16:70708208-70708431	7241207	20,35	338703	36119	4.26624e-08	9.0583e-05	0.958,0.956	0.856,0.789	0.134
LRRFIP2	chr3	-	chr3:37125126-37125297	chr3:37132957-37133029	chr3:37136282-37136399	796677	174251	5811045	59,62	8.22431e-08	0.000170364	0.752,0.641	0.867,0.918	-0.196
MYL6	chr12	+	chr12:56554026-56554104	chr12:56554409-56554454	chr12:56555170-56555366	8021254	58155718	32461961	87173548	1.39159e-07	0.000281399	0.138,0.203	0.302,0.391	-0.176
THOC5	chr22	-	chr22:29925150-29925228	chr22:29927066-29927099	chr22:29927819-29927952	44,56	233241	128116	202188	1.72178e-07	0.000340072	0.266,0.308	0.549,0.542	-0.259
ACTN1	chr14	-	chr14:69345174-69345240	chr14:69345705-69345786	chr14:69346678-69346825	24353524	42,51	24672527	232145	2.09261e-07	0.000403921	0.966,0.971	0.838,0.895	0.102
PLEKHM2	chr1	+	chr1:16046228-16046415	chr1:16047823-16047883	chr1:16051811-16052040	751884	247423	699992	88164	6.07438e-07	0.00114644	0.712,0.629	0.866,0.831	-0.178
CLSTN1	chr1	-	chr1:9815171-9815367	chr1:9816538-9816568	chr1:9833329-9833452	53,36	586557	56119	89412	6.84441e-07	0.00126369	0.145,0.108	0.541,0.351	-0.32
SYNE2	chr14	+	chr14:64680858-64681188	chr14:64682003-64682072	chr14:64682965-64683105	18,23	39,40	30,59	11,21	7.1204e-07	0.00128667	0.242,0.285	0.654,0.661	-0.394
CA12	chr15	-	chr15:63619347-63619432	chr15:63620296-63620329	chr15:63631017-63631144	32,21	961611	75,82	252626	1.19812e-06	0.00211992	0.056,0.057	0.345,0.188	-0.21
PICALM	chr11	-	chr11:85687665-85687725	chr11:85689112-85689136	chr11:85692171-85692271	64,50	160220	34109	37,64	1.25354e-06	0.00217272	0.555,0.415	0.741,0.842	-0.306
NF2	chr22	+	chr22:30077427-30077590	chr22:30079008-30079053	chr22:30090740-30094589	53,51	128197	64123	54126	1.33116e-06	0.00226112	0.319,0.227	0.573,0.525	-0.276
ABI1	chr10	-	chr10:27040526-27040712	chr10:27044583-27044670	chr10:27054146-27054247	181157	60231	267374	10,26	1.66008e-06	0.00276452	0.619,0.268	0.935,0.885	-0.467
MAP2	chr2	+	chr2:210574637-210574978	chr2:210588318-210588411	chr2:210590432-210590514	63,24	40,13	48,74	2,8	2.15956e-06	0.00352714	0.423,0.462	0.918,0.812	-0.422
CNNM2	chr10	+	chr10:104828385-104828479	chr10:104831530-104831596	chr10:104835842-104836027	25,46	63116	58104	48,74	3.16268e-06	0.00506804	0.224,0.224	0.468,0.506	-0.263
PPP3CB	chr10	-	chr10:75196562-75198178	chr10:75199629-75199659	chr10:75204482-75204580	102111	198202	40,86	180458	3.31315e-06	0.00511611	0.491,0.507	0.294,0.26	0.222
APP	chr21	-	chr21:27354656-27354790	chr21:27369674-27369731	chr21:27372329-27372497	26812770	39663850	17324630	12843270	3.26833e-06	0.00511611	0.368,0.382	0.537,0.549	-0.168
CACNA1A	chr19	-	chr19:13335480-13335586	chr19:13338244-13338341	chr19:13340895-13341023	74108	52157	72104	13,28	5.24558e-06	0.00795548	0.416,0.256	0.735,0.65	-0.357
LSM14B	chr20	+	chr20:60701359-60701495	chr20:60702640-60702757	chr20:60705274-60705352	133147	63,54	232332	11,51	5.38651e-06	0.00802589	0.463,0.526	0.896,0.726	-0.316
OSBPL3	chr7	-	chr7:24881897-24882032	chr7:24888687-24888795	chr7:24892122-24892253	294212	48,65	106415	6,16	6.34054e-06	0.00928452	0.745,0.609	0.894,0.925	-0.232
IQSEC1	chr3	-	chr3:12942851-12943022	chr3:12944272-12944322	chr3:12949848-12950025	75,73	113,97	28140	16,51	7.08067e-06	0.0101926	0.399,0.429	0.636,0.733	-0.27
EPB41	chr1	+	chr1:29379615-29379824	chr1:29386933-29386996	chr1:29391493-29391670	43,24	98,73	12,72	9,27	7.22633e-06	0.0102289	0.252,0.202	0.506,0.672	-0.362
SEC31A	chr4	-	chr4:83750152-83750211	chr4:83763337-83763634	chr4:83765538-83765662	29813159	123174	14481901	139259	7.5153e-06	0.0104635	0.79,0.738	0.618,0.533	0.189
UTRN	chr6	+	chr6:145142017-145142154	chr6:145148483-145148522	chr6:145148746-145148812	53,39	31,37	13101	0,12	9.52778e-06	0.0130515	0.732,0.627	1.0,0.931	-0.286
PPP3CC	chr8	+	chr8:22390433-22390531	chr8:22396981-22397011	chr8:22398127-22398657	63103	125132	42,35	235152	9.87596e-06	0.0133137	0.485,0.593	0.25,0.301	0.263
NFASC	chr1	+	chr1:204913353-204913534	chr1:204919684-204919702	chr1:204921138-204921244	30,27	508397	22,68	95362	1.13882e-05	0.0149041	0.188,0.21	0.475,0.423	-0.25
SVIL	chr10	-	chr10:29820182-29820217	chr10:29820930-29821101	chr10:29839525-29840192	57,66	159166	39213	20156	1.14066e-05	0.0149041	0.051,0.057	0.228,0.171	-0.146
GOLGA2	chr9	-	chr9:131030698-131030803	chr9:131035063-131035144	chr9:131036128-131036251	424344	310406	209673	64265	1.22255e-05	0.0157319	0.443,0.33	0.655,0.596	-0.239
RAPGEF6	chr5	-	chr5:130782175-130782396	chr5:130785715-130785739	chr5:130788746-130788870	1,1	30,57	2,22	4,47	1.25088e-05	0.0158563	0.078,0.042	0.558,0.542	-0.49
ATG16L1	chr2	+	chr2:234181611-234181698	chr2:234182366-234182423	chr2:234183321-234183424	136150	86121	73252	24,56	1.43539e-05	0.0179277	0.574,0.513	0.721,0.793	-0.214
NFASC	chr1	+	chr1:204957760-204957934	chr1:204971723-204971876	chr1:204978684-204978816	94101	493337	66251	113224	1.48084e-05	0.0182273	0.068,0.103	0.183,0.3	-0.156
SEC31A	chr4	-	chr4:83750152-83750211	chr4:83763292-83763634	chr4:83765538-83765662	33553534	123174	16612136	139259	1.85863e-05	0.0225505	0.789,0.735	0.621,0.53	0.186
CSNK1G3	chr5	+	chr5:122940417-122940524	chr5:122941032-122941056	chr5:122950035-122952738	44,52	370434	43107	147321	1.97351e-05	0.023607	0.231,0.233	0.425,0.457	-0.209
PPIP5K2	chr5	+	chr5:102515721-102515889	chr5:102518934-102519108	chr5:102520372-102520445	42,77	102161	38201	10119	3.12349e-05	0.0368442	0.107,0.123	0.526,0.33	-0.313
MARK3	chr14	+	chr14:103958113-103958371	chr14:103964838-103964865	chr14:103966492-103966537	62,64	16,21	124110	2,0	3.18596e-05	0.0370662	0.88,0.853	0.992,1.0	-0.129

## Sheet: RBFOXi decoy oligo Vs Damianov
geneSymbol		strand	upstream.exon	cassette.exon	downstream.exon	Inclusion counts RBFOXi	Skipping Counts RBFOXi	Inclusion counts SCRM	Skiping Counts SCRM	Pvalue oligo	FDR oligo	PSI RBFOXi	PSI SCRM	delta PSI	inclusion.counts Rbfox lacking	skipping.counts Rbfox lacking	inclusion.counts Rbfox expressing	skipping.counts Rbfox expressing	p.value	FDR	PSI Rbfox.lacking	PSI Rbfox.expressing	deltaPSI
PLEKHM2	chr1	+	chr1:16046228-16046415	chr1:16047823-16047883	chr1:16051811-16052040	751884	247423	699992	88164	6.07438e-07	0.00114644	0.712,0.629	0.866,0.831	0.178	76,64,75	45,39,49	210,78,171	13,7,11	0	0	0.422,0.415,0.398	0.875,0.828,0.87	0.446
EPB41	chr1	+	chr1:29379615-29379824	chr1:29386933-29386996	chr1:29391493-29391733	43,24	98,73	12,72	9,27	7.22633e-06	0.0102289	0.252,0.202	0.506,0.672	0.362	6,11,14	78,67,101	203,93,148	4,0,2	0	0	0.031,0.064,0.055	0.955,1.0,0.969	0.925
DOCK7	chr1	-	chr1:63009326-63009416	chr1:63010617-63010710	chr1:63018402-63018572	22,27	271266	15156	33284	2.88768e-09	7.90015e-06	0.038,0.047	0.182,0.212	0.155	0,0,2	12,29,23	114,57,97	3,0,1	0	0	0.0,0.0,0.026	0.921,1.0,0.968	0.954
CLSTN1	chr1	-	chr1:9795942-9796100	chr1:9797555-9797612	chr1:9801151-9801314	507390	490417	442864	8,21	0	0	0.471,0.446	0.979,0.973	0.517	1,7,1	113113118	45,31,72	9,1,7	0	0	0.004,0.027,0.004	0.692,0.933,0.822	0.804
CNNM2	chr10	+	chr10:104828385-104828479	chr10:104831530-104831596	chr10:104835842-104836027	25,46	63116	58104	48,74	3.16268e-06	0.00506804	0.224,0.224	0.468,0.506	0.263	5,1,1	19,20,11	25,13,24	7,2,4	5.86e-14	1.36e-11	0.096,0.02,0.035	0.59,0.723,0.707	0.623
ADD3	chr10	+	chr10:111890120-111890244	chr10:111892062-111892158	chr10:111893083-111895323	157135	300145	6,30	66269	2.49374e-09	7.05976e-06	0.207,0.318	0.043,0.053	-0.215	207234184	0,1,1	63,23,63	12,7,7	1.23e-12	2.49e-10	1.0,0.986,0.982	0.611,0.496,0.729	-0.377
ABI1	chr10	-	chr10:27040526-27040712	chr10:27044583-27044670	chr10:27047990-27048167	281273	278183	409605	67,92	0	0	0.352,0.445	0.766,0.779	0.374	145175151	136144101	1002394900	15,3,5	0	0	0.257,0.283,0.326	0.956,0.977,0.983	0.683
ABI1	chr10	-	chr10:27040526-27040712	chr10:27044583-27044670	chr10:27054146-27054247	181157	60231	267374	10,26	1.66008e-06	0.00276452	0.619,0.268	0.935,0.885	0.467	60,90,69	62,79,77	465178463	3,1,3	0	0	0.239,0.27,0.225	0.98,0.983,0.98	0.736
PPP3CB	chr10	-	chr10:75196562-75198178	chr10:75199629-75199659	chr10:75204482-75204580	102111	198202	40,86	180458	3.31315e-06	0.00511611	0.491,0.507	0.294,0.26	-0.222	55,65,57	2,2,2	33,18,21	52,16,40	0	0	0.954,0.961,0.956	0.326,0.461,0.285	-0.6
ATP5C1	chr10	+	chr10:7844720-7844817	chr10:7848936-7848973	chr10:7849621-7849762	729722	51,47	1093537	696200	0	0	0.953,0.957	0.692,0.794	-0.212	290288295	0,1,0	129,53,95	89,24,79	0	0	1.0,0.994,1.0	0.458,0.563,0.412	-0.52
RPS24	chr10	+	chr10:79796951-79797062	chr10:79799961-79799983	chr10:79800372-79800473	354448	76137316	1647848	130295630	7.11269e-09	1.83055e-05	0.118,0.149	0.266,0.302	0.151	85,84,89	773834698	904320689	159,76,153	0	0	0.114,0.105,0.129	0.869,0.831,0.84	0.731
CTTN	chr11	+	chr11:70266505-70266616	chr11:70267575-70267686	chr11:70269045-70269101	33393323	12691863	38396089	324620	0	0	0.469,0.374	0.799,0.767	0.362	155205170	87104101	226112183	48,22,44	5.87e-10	9.26e-08	0.321,0.343,0.309	0.555,0.574,0.524	0.227
NUMA1	chr11	-	chr11:71721831-71721900	chr11:71723446-71723488	chr11:71723940-71727306	404371	475540	334604	208278	2.54487e-08	5.8415e-05	0.534,0.481	0.684,0.745	0.207	9,7,8	17,20,16	124,57,142	5,1,4	0	0	0.209,0.149,0.2	0.925,0.966,0.947	0.76
PICALM	chr11	-	chr11:85687665-85687725	chr11:85689112-85689136	chr11:85692171-85692271	64,50	160220	34109	37,64	1.25354e-06	0.00217272	0.555,0.415	0.741,0.842	0.306	1,4,3	93104107	99,43,52	84,41,43	0	0	0.011,0.038,0.028	0.548,0.519,0.555	0.515
MYL6	chr12	+	chr12:56554026-56554104	chr12:56554409-56554454	chr12:56555170-56555366	8021254	58155718	32461961	87173548	1.39159e-07	0.000281399	0.138,0.203	0.302,0.391	0.176	26,27,23	140174141	321133270	122,45,84	0	0	0.085,0.072,0.075	0.568,0.596,0.616	0.516
SMARCC2	chr12	-	chr12:56555635-56557549	chr12:56558086-56558152	chr12:56558431-56558515	279327	123123	127150	140196	2.97663e-09	7.90015e-06	0.616,0.653	0.391,0.351	-0.264	421440402	7,10,11	594217603	77,15,36	4.11e-09	6.1e-07	0.96,0.947,0.936	0.756,0.853,0.871	-0.121
MARK3	chr14	+	chr14:103958113-103958371	chr14:103964838-103964865	chr14:103969218-103970166	92,80	170352	211164	74,51	5.93223e-11	1.86602e-07	0.538,0.328	0.86,0.874	0.434	0,0,0	73,83,76	80,69,116	15,10,20	0	0	0.0,0.0,0.0	0.824,0.858,0.835	0.839
MARK3	chr14	+	chr14:103958113-103958371	chr14:103966492-103966537	chr14:103969218-103970166	99106	170352	130,91	74,51	2.81213e-08	6.18751e-05	0.397,0.254	0.665,0.669	0.342	10,15,17	73,83,76	83,39,89	15,10,20	0	0	0.064,0.083,0.101	0.735,0.661,0.69	0.613
SYNE2	chr14	+	chr14:64680911-64681188	chr14:64682003-64682072	chr14:64682965-64683105	18,23	39,40	30,59	11,21	7.1204e-07	0.00128667	0.242,0.285	0.654,0.661	0.394	2,0,0	24,17,18	124,35,96	1,0,2	0	0	0.031,0.0,0.0	0.98,1.0,0.949	0.966
ACTN1	chr14	-	chr14:69345174-69345240	chr14:69345705-69345786	chr14:69346678-69346825	24353524	42,51	24672527	232145	2.09261e-07	0.000403921	0.966,0.971	0.838,0.895	-0.102	399351292	0,0,0	355137333	14,10,8	1.77e-09	2.72e-07	1.0,1.0,1.0	0.897,0.825,0.935	-0.114
RAB11FIP3	chr16	+	chr16:538850-539000	chr16:541133-541268	chr16:546823-546859	296305	28,42	386548	6,10	2.28102e-08	5.38131e-05	0.671,0.584	0.926,0.914	0.293	14,10,13	7,7,14	105,55,80	1,0,1	2.22e-16	6.62e-14	0.279,0.216,0.152	0.953,1.0,0.939	0.748
MPRIP	chr17	+	chr17:17083316-17083402	chr17:17083920-17083983	chr17:17088136-17095962	13272050	25742793	34235298	682854	0	0	0.279,0.356	0.791,0.824	0.49	8,6,6	40,31,35	167,55,150	1,0,2	0	0	0.077,0.075,0.067	0.986,1.0,0.969	0.912
MYO18A	chr17	-	chr17:27409333-27409456	chr17:27412621-27412666	chr17:27413455-27413595	283197	299442	405388	47,85	3.33067e-15	1.48881e-11	0.517,0.335	0.907,0.838	0.447	0,0,0	19,18,12	29,17,29	1,0,3	0	0	0.0,0.0,0.0	0.935,1.0,0.829	0.921
SPAG9	chr17	-	chr17:49052131-49052308	chr17:49053223-49053262	chr17:49054468-49054582	121146	288563	229458	53137	0	0	0.361,0.258	0.853,0.818	0.526	1,0,1	40,25,39	43,23,39	42,23,24	0	0	0.013,0.0,0.014	0.359,0.354,0.471	0.386
FN1	chr2	-	chr2:216256354-216256537	chr2:216257653-216257926	chr2:216259250-216259442	915310267	3114926652	626635098	500521362	0	0	0.068,0.088	0.238,0.291	0.186	0,4,3	28,24,33	310,96,235	1,1,1	0	0	0.0,0.019,0.011	0.974,0.92,0.965	0.943
EPB41L1	chr20	+	chr20:34785780-34785963	chr20:34797409-34797820	chr20:34800193-34800298	18501283	528286	23212829	135157	0	0	0.384,0.444	0.754,0.762	0.344	7,22,24	23,20,22	254180291	0,2,1	0	0	0.024,0.082,0.081	1.0,0.879,0.959	0.884
LSM14B	chr20	+	chr20:60701359-60701495	chr20:60702640-60702757	chr20:60704840-60705008	208230	233227	404510	125220	1.75642e-08	4.26209e-05	0.289,0.316	0.595,0.513	0.252	80,89,72	6,8,10	562231523	1,2,0	4.88e-15	1.29e-12	0.772,0.738,0.646	0.993,0.967,1.0	0.268
LSM14B	chr20	+	chr20:60701359-60701495	chr20:60702640-60702757	chr20:60705274-60705352	133147	63,54	232332	11,51	5.38651e-06	0.00802589	0.463,0.526	0.896,0.726	0.316	75,83,68	3,4,3	508212484	0,0,1	1.17e-07	1.47e-05	0.864,0.84,0.852	1.0,1.0,0.992	0.145
APP	chr21	-	chr21:27354656-27354790	chr21:27369674-27369731	chr21:27372329-27372497	26812770	39663850	17324630	12843270	3.26833e-06	0.00511611	0.368,0.382	0.537,0.549	0.168	121,106,97	190174178	502211615	117,51,146	0	0	0.222,0.215,0.196	0.658,0.65,0.654	0.443
THOC5	chr22	-	chr22:29925150-29925228	chr22:29927066-29927099	chr22:29927819-29927952	44,56	233241	128116	202188	1.72178e-07	0.000340072	0.266,0.308	0.549,0.542	0.259	14,8,11	30,43,35	94,34,85	41,20,39	2.11e-14	5.09e-12	0.239,0.111,0.175	0.607,0.534,0.595	0.404
NF2	chr22	+	chr22:30077427-30077590	chr22:30079008-30079053	chr22:30090740-30094589	53,51	128197	64123	54126	1.33116e-06	0.00226112	0.319,0.227	0.573,0.525	0.276	2,6,4	19,27,23	58,22,44	0,2,0	0	0	0.05,0.1,0.08	1.0,0.846,1.0	0.872
PLOD2	chr3	-	chr3:145794568-145794682	chr3:145795648-145795711	chr3:145796902-145797044	30172207	883877	10222913	44183	0	0	0.724,0.659	0.947,0.924	0.244	15,14,17	5,17,7	121,45,80	0,1,2	2.06e-11	3.8e-09	0.556,0.255,0.503	1.0,0.949,0.943	0.526
GOLIM4	chr3	-	chr3:167754623-167754782	chr3:167758573-167758657	chr3:167759179-167759262	243255	191185	151828	8,57	0	0	0.402,0.421	0.909,0.885	0.486	0,1,1	10,12,10	76,47,61	0,1,1	0	0	0.0,0.027,0.032	1.0,0.94,0.953	0.945
LRRFIP2	chr3	-	chr3:37125126-37125297	chr3:37132957-37133029	chr3:37136282-37136399	796677	174251	5811045	59,62	8.22431e-08	0.000170364	0.752,0.641	0.867,0.918	0.196	3,3,7	6,11,16	70,34,79	1,0,1	0	0	0.158,0.093,0.141	0.963,1.0,0.967	0.846
PBRM1	chr3	-	chr3:52584762-52584833	chr3:52588739-52588895	chr3:52595782-52595984	178291	44,46	29128	29199	4.44089e-16	2.21862e-12	0.557,0.663	0.237,0.167	-0.408	132104102	4,5,4	24,9,27	72,34,46	0	0	0.867,0.804,0.835	0.062,0.05,0.104	-0.763
ANK2	chr4	+	chr4:114290669-114290961	chr4:114293688-114293781	chr4:114294245-114294329	10,21	120,90	27108	23,73	4.996e-15	2.12155e-11	0.038,0.099	0.357,0.411	0.316	0,0,0	15,20,24	70,26,68	6,1,4	0	0	0.0,0.0,0.0	0.782,0.889,0.839	0.837
FAT1	chr4	-	chr4:187508936-187510374	chr4:187511521-187511557	chr4:187516842-187516980	46,61	266523	105166	136203	0	0	0.204,0.147	0.534,0.548	0.366	0,0,0	60,45,42	130,59,97	9,3,2	0	0	0.0,0.0,0.0	0.897,0.922,0.967	0.929
APBB2	chr4	-	chr4:40936630-40936716	chr4:40937093-40937156	chr4:40946881-40947090	151132	52,80	39290	3,7	2.6652e-12	9.84155e-09	0.686,0.554	0.907,0.969	0.318	0,0,0	79,83,90	84,30,51	10,3,7	0	0	0.0,0.0,0.0	0.778,0.806,0.752	0.779
PPIP5K2	chr5	+	chr5:102515721-102515889	chr5:102518934-102519108	chr5:102520372-102520445	42,77	102161	38201	10119	3.12349e-05	0.0368442	0.107,0.123	0.526,0.33	0.313	7,10,15	16,14,18	58,25,42	3,3,3	6.88e-14	1.59e-11	0.073,0.114,0.13	0.776,0.599,0.715	0.591
CSNK1G3	chr5	+	chr5:122940417-122940524	chr5:122941032-122941056	chr5:122950035-122952464	44,52	370434	43107	147321	1.97351e-05	0.023607	0.231,0.233	0.425,0.457	0.209	1,0,4	1,11,16	21,7,10	3,1,2	2.16e-05	0.00181997	0.507,0.0,0.205	0.878,0.878,0.837	0.627
RAPGEF6	chr5	-	chr5:130782175-130782396	chr5:130785715-130785739	chr5:130788746-130788870	1,1	30,57	2,22	4,47	1.25088e-05	0.0158563	0.078,0.042	0.558,0.542	0.49	0,1,0	19,22,17	7,1,2	8,0,2	0.000424571	0.0250978	0.0,0.045,0.0	0.474,1.0,0.507	0.645
EPB41L2	chr6	-	chr6:131190702-131191266	chr6:131199243-131199390	chr6:131206235-131206408	503369	541505	3131147	66178	0	0	0.267,0.223	0.651,0.717	0.439	18,12,15	100,102,99	262141198	43,24,27	0	0	0.036,0.024,0.031	0.559,0.55,0.604	0.541
EPB41L2	chr6	-	chr6:131190702-131191266	chr6:131201283-131201346	chr6:131206235-131206408	199193	541505	117492	66178	0	0	0.22,0.227	0.576,0.68	0.404	0,0,0	100,102,99	290193335	43,24,27	0	0	0.0,0.0,0.0	0.738,0.77,0.838	0.782
UTRN	chr6	+	chr6:145142017-145142154	chr6:145148483-145148522	chr6:145148746-145148812	53,39	31,37	13101	0,12	9.52778e-06	0.0130515	0.732,0.627	1.0,0.931	0.286	15,15,11	28,30,32	112,41,77	2,1,0	0	0	0.227,0.215,0.158	0.968,0.957,1.0	0.775
NFYA	chr6	+	chr6:41046767-41046903	chr6:41048549-41048636	chr6:41051784-41051931	49,49	59,93	41172	5,40	2.10524e-11	6.87684e-08	0.309,0.221	0.815,0.698	0.491	0,0,1	28,23,23	29,11,28	3,0,2	0	0	0.0,0.0,0.014	0.758,1.0,0.819	0.854
ST7	chr7	+	chr7:116771938-116772014	chr7:116774177-116774246	chr7:116776134-116776289	111101	117113	133247	41,50	1.3099e-11	4.44998e-08	0.38,0.366	0.677,0.761	0.346	11,8,10	48,46,56	83,31,66	11,6,8	0	0	0.082,0.063,0.065	0.746,0.668,0.762	0.655
FAM126A	chr7	-	chr7:22980877-22985782	chr7:22986570-22986866	chr7:22999874-23000034	477647	170202	7782882	23,52	0	0	0.396,0.428	0.888,0.928	0.496	10,14,7	18,16,13	290165312	1,0,0	0	0	0.058,0.088,0.056	0.97,1.0,1.0	0.923
PPP3CC	chr8	+	chr8:22390433-22390531	chr8:22396981-22397011	chr8:22398127-22398657	63103	125132	42,35	235152	9.87596e-06	0.0133137	0.485,0.593	0.25,0.301	-0.263	13,3,16	3,4,2	0,1,2	10,7,10	0.000107794	0.0077237	0.767,0.363,0.859	0.0,0.098,0.132	-0.586
GOLGA2	chr9	-	chr9:131030698-131030803	chr9:131035063-131035144	chr9:131036128-131036251	424344	310406	209673	64265	1.22255e-05	0.0157319	0.443,0.33	0.655,0.596	0.239	0,9,2	7,10,12	26,21,36	9,1,4	2.22e-06	0.000227081	0.0,0.236,0.054	0.498,0.878,0.755	0.614
