# Supplementary material for: Specific inhibition of splicing factor activity by decoy RNA oligonucleotides
Source: Nat Commun. 2019 Apr 8;10:1590. doi: 10.1038/s41467-019-09523-0 (PMC6453957; doi:10.1038/s41467-019-09523-0)
Supplement: Supplementary file 10 — Supplementary Data 4 [file 41467_2019_9523_MOESM10_ESM.xlsx]

## Sheet: PTBP1
Student's t-test between PTBP1 and scrambled. Label free quantification intensities are in log2 scale and + sign indicates that protein passed the T-test. NaN's represent the quantification is below the detection limit. -log10 t-test p-value, t-test difference and q-value are indicated, followed by protein ID and protein names
Gene names	LFQ intensity PTBP1i_1	LFQ intensity PTBP1i_2	LFQ intensity PTBP1i_3	LFQ intensity SCRM_1	LFQ intensity SCRM_2	LFQ intensity SCRM_3	t-test Significant	-LOG(P-value)	q-value (FDR)	t-test Difference (log2)	Protein IDs	Protein names	Column1	Column2	Column3	Column4	Column5	Column6	Column7	Column8	Column9	Column10	Column11	Column12
HDLBP	28.087	27.9995	27.9581	29.6219	30.0927	29.3576	+	2.81011	0.00137313	-1.67584	A0A024R4E5;Q00341;Q00341-2;H0Y394;H7C0A4;C9JIZ1;C9J5E5;C9JZI8;C9JHZ8;C9JES8;H7C2D1;C9JHS7;H7BZC3;C9JT62;C9JK79;C9JBS3;C9JEJ8;A0A0E3D6N3;C9JHN6;C9JQ82;C9JMQ6;C9JHS9;C9J739;H7C3D0	Vigilin
MRPS21	21.8519	22.3333	22.1835	20.4944	NaN	21.0678	+	1.75489	0.0121307	1.34176	P82921;A0A075B746	28S ribosomal protein S21, mitochondrial
HNRNPDL	28.371	28.5997	28.4915	27.2246	27.3317	27.2242	+	4.0858	0	1.22724	O14979;A0A087WUK2	Heterogeneous nuclear ribonucleoprotein D-like
PTGES3	24.4168	24.2653	24.5173	24.7957	24.8289	24.7379	+	2.11785	0.0446917	-0.387688	Q15185;A0A087WYT3;Q15185-4;Q15185-3;Q15185-2;B4DDC6	Prostaglandin E synthase 3
MARCKS	21.9914	21.4216	21.3493	22.536	22.9136	22.1772	+	1.50247	0.0292432	-0.954828	P29966;A0A087WZH7	Myristoylated alanine-rich C-kinase substrate
HNRNPAB	29.3675	29.6695	29.4904	28.3885	28.4581	28.0207	+	2.78328	0.0011358	1.22003	Q99729-3;D6R9P3;D6RD18;D6RBZ0;A0A087WZV1;Q99729-2;Q99729;Q99729-4	Heterogeneous nuclear ribonucleoprotein A/B
YBX1	24.3859	24.9239	25.3441	23.7659	23.4253	23.0722	+	1.8907	0.00661654	1.46354	P67809;A0A087X1S2;H0Y449;C9J5V9	Nuclease-sensitive element-binding protein 1
MYEF2	23.4243	23.5961	23.432	22.8287	22.8576	22.9182	+	3.2419	0.00543689	0.615934	A0A0A0MR39;Q9P2K5;A0A087WUT0	Myelin expression factor 2
SCAF8	21.4531	21.4557	21.3102	21.979	21.8222	21.8842	+	2.74447	0.0143038	-0.488791	Q9UPN6;A0A0A0MT33;Q9UPN6-2	Protein SCAF8
DDX46	26.6951	26.8091	26.8557	27.3949	27.2903	27.464	+	2.9953	0.0065641	-0.596435	A0A0C4DG89;D6RJA6;H0Y9U3
CAPNS1;CAPNS2	20.9847	21.1741	21.1982	21.6572	21.8239	21.7978	+	2.77846	0.00634711	-0.640614	P04632;K7EKD8;A0A0C4DGQ5;U3KPR7;U3KQE2;K7EIV0;A0A075B7C0;K7ELJ7;Q96L46;K7EM73;K7ES78;K7EMQ1	Calpain small subunit 1;Calpain small subunit 2
MRPL22	22.8708	23.0504	22.9252	22.4069	22.4127	22.4482	+	3.18477	0.00692913	0.526206	Q9NWU5;E7ESL0;A0A0C4DGX2;J3KQY1;Q9NWU5-2;Q9NWU5-3	39S ribosomal protein L22, mitochondrial
PHF6	21.8511	22.2253	21.7774	22.7479	22.7043	23.0257	+	2.15773	0.00788148	-0.874703	Q8IWS0;A0A0D9SGE8;Q8IWS0-3;Q5JRC6;Q8IWS0-5;Q8IWS0-2;Q8IWS0-4	PHD finger protein 6
HSPA1B;HSPA1A	30.0038	30.0243	30.1428	30.4717	30.5598	30.5963	+	2.98336	0.0117568	-0.4856	A0A0G2JIW1;P0DMV9;P0DMV8;P0DMV8-2;V9GZ37	Heat shock 70 kDa protein 1B;Heat shock 70 kDa protein 1A
HLA-C	22.6235	22.5885	22.4072	23.0995	22.9808	23.0295	+	2.56205	0.017012	-0.496826	P10321;A2AEA2;O19617;Q29963;P30499;Q29865;P30505;Q9TNN7;A2BF26;A0A0G2JIF0;A0A0G2JH50;Q07000;F8W9Z8;P04222;A0A0G2JKJ1	HLA class I histocompatibility antigen, Cw-7 alpha chain;HLA class I histocompatibility antigen, Cw-6 alpha chain;HLA class I histocompatibility antigen, Cw-1 alpha chain;HLA class I histocompatibility antigen, Cw-18 alpha chain;HLA class I histocompatibility antigen, Cw-8 alpha chain;HLA class I histocompatibility antigen, Cw-5 alpha chain;HLA class I histocompatibility antigen, Cw-15 alpha chain
ATP6AP1	21.9604	21.3918	21.6673	20.7534	NaN	20.8922	+	1.52337	0.0318943	0.85035	Q15904;A6QRJ1;H7C2Y8;A6NLC6;H7C0T7;F2Z3L8	V-type proton ATPase subunit S1
UBE2I	22.4796	22.7665	22.4936	23.0918	23.1416	23.3176	+	2.18979	0.0171529	-0.60375	P63279;H3BPC4;H3BQQ9;B0QYN7	SUMO-conjugating enzyme UBC9
NHP2L1	24.6794	24.81	24.5403	23.3321	23.9664	23.2661	+	2.08995	0.006144	1.15504	P55769;B1AHD1	NHP2-like protein 1;NHP2-like protein 1, N-terminally processed
HNRNPC	28.8512	28.4917	28.2287	27.092	27.1784	27.0886	+	2.8112	0.00126027	1.4042	B4DY08;P07910-2;G3V4W0;B2R5W2;G3V4C1;P07910-4;G3V2D6;G3V251;P07910-3;B2RXH8;G3V5X6;G3V3K6;A0A0G2JNQ3;G3V5V7;B4DSU6;G3V4M8;G3V2H6	Heterogeneous nuclear ribonucleoproteins C1/C2
ILF2	28.3792	27.9166	27.8365	27.3898	27.3342	27.5221	+	1.61567	0.0374821	0.628696	Q12905;B4DY09;X6R6Z1;A0A0A0MRL0	Interleukin enhancer-binding factor 2
SUMO1	23.9445	NaN	22.8347	25.4922	25.5605	24.5127	+	1.23554	0.0330776	-1.79885	P63165;B8ZZN6;P63165-2;B8ZZ67;B8ZZJ0;B9A032	Small ubiquitin-related modifier 1
MRPS34	26.4582	26.7325	26.6551	24.4921	24.3818	24.9778	+	3.24493	0	1.99806	P82930;C9JJ19;A0A087WUZ8	28S ribosomal protein S34, mitochondrial
CHCHD3	20.0931	20.4105	20.162	22.5325	NaN	22.1495	+	2.81547	0.0015082	-2.11911	Q9NX63;C9JRZ6;F8WAR4;F8WD73	MICOS complex subunit MIC19
EIF4E	20.7483	20.0658	20.6358	22.064	22.1552	21.9156	+	2.66348	0.00122667	-1.56165	P06730;D6RBW1;P06730-3;P06730-2;H0Y8J7	Eukaryotic translation initiation factor 4E
HMGB3	23.9059	23.9681	23.8402	24.4767	24.455	24.2471	+	2.3988	0.0182174	-0.488209	O15347;E9PES6;E7ES08;E7EQU1	High mobility group protein B3
EEF1D	24.3745	24.1639	24.0793	24.9876	24.8409	24.5204	+	1.6155	0.0431364	-0.577056	P29692;E9PK01;P29692-2;A0A087X1X7;E9PRY8;P29692-3;E9PMW7;E9PPR1;E9PL12;E9PQ49;E9PI39;P29692-4;E9PIZ1;H0YCK7;E9PQZ1;E9PN91;E9PL71;E9PK72;H0YE58;E9PK06;H0YE72;E9PQC9;E9PKK3;E9PJD0;E9PNW6	Elongation factor 1-delta
RPL35	26.2724	NaN	26.7713	24.1411	23.9994	22.0507	+	1.40665	0.0172874	3.12478	P42766;F2Z388	60S ribosomal protein L35
MRPL48	23.351	22.9066	23.2081	22.2241	22.2636	22.1626	+	2.65724	0.00345833	0.938442	Q96GC5;F5H702;Q96GC5-3;F5H8D0	39S ribosomal protein L48, mitochondrial
CSRP2	24.1548	24.1358	23.8239	25.2428	24.7074	24.4882	+	1.44837	0.0412812	-0.774611	Q16527;F8VW96;F8VQR7	Cysteine and glycine-rich protein 2
IGF2BP2	25.9532	25.6388	25.7406	23.2128	23.0859	22.8199	+	4.29619	0	2.73803	Q9Y6M1;F8W930;Q9Y6M1-1;Q9Y6M1-5;Q9Y6M1-3;Q9Y6M1-4	Insulin-like growth factor 2 mRNA-binding protein 2
ATP5J2-PTCD1;PTCD1	23.9335	23.846	23.6249	22.0178	22.5873	22.5106	+	2.68782	0.00116456	1.42954	G3V325;O75127;P56134;C9JJT5;C9JU26;C9JGL8;P56134-4;P56134-3;P56134-2;C9JQN9	Pentatricopeptide repeat-containing protein 1, mitochondrial
MRPS22	27.1876	26.9051	26.6449	23.8927	23.9161	24.0997	+	4.18631	0	2.94301	P82650;G5E9W7;G5E9V5;H7C5H3;H7C5F2;P82650-2;H7C5L9;C9J5D8	28S ribosomal protein S22, mitochondrial
CALM1;CALM2	27.0607	27.1218	26.9384	27.5404	27.6622	27.5379	+	2.87152	0.00776642	-0.539829	P62158;H0Y7A7;E7ETZ0;E7EMB3;Q96HY3;G3V361;M0QZ52;F8WBR5;G3V226;G3V479	Calmodulin
HNRNPD	29.8779	30.053	29.8941	28.6255	28.7341	28.5114	+	3.99257	0	1.31798	Q14103;Q14103-3;H0YA96;H0Y8G5;Q14103-4;Q14103-2;D6RAF8;D6RF44;D6RBQ9;D6RD83	Heterogeneous nuclear ribonucleoprotein D0
CLPB	20.318	20.5872	20.3828	21.1203	20.9034	21.2098	+	2.22161	0.0139506	-0.648493	Q9H078;H0YGM0;Q9H078-5;Q9H078-3;Q9H078-4;Q9H078-2;F5GX99;F5H392;F5H7A5	Caseinolytic peptidase B protein homolog
EMC4	NaN	20.7427	20.7459	21.0598	21.21	21.193	+	2.16578	0.0348502	-0.409956	Q5J8M3;S4R329;H0YK61;H0YNK0;H0YNK8;Q5J8M3-3;Q5J8M3-2;H0YMH5;H0YLP8	ER membrane protein complex subunit 4
DHX30	25.0639	25.2358	25.1102	24.5968	24.5248	24.6784	+	2.85904	0.00765468	0.53662	Q7L2E3;Q7L2E3-2;H7BXY3;Q7L2E3-3	Putative ATP-dependent RNA helicase DHX30
MRPS17;hCG_1984214	25.7772	25.453	25.4653	22.8949	22.7696	23.2368	+	3.9179	0	2.5981	Q9Y2R5;I3L0E3;E9PE17	28S ribosomal protein S17, mitochondrial
RCOR1	21.3668	21.5334	21.4632	21.9015	21.8975	21.9363	+	3.1069	0.0116	-0.457312	Q9UKL0;J3KN32;Q9P2K3-2;E9PQE5;B4DV59;Q8IZ40	REST corepressor 1
RBM7	25.6597	25.5701	25.4607	22.5616	23.0974	22.3959	+	3.7103	0	2.87851	Q9Y580;J3KPD3;I3L521;F5GXV8;F5GY08;F5H606;G3V1T9;F5H674	RNA-binding protein 7
SAP30BP	20.3427	20.6176	20.5165	20.9951	21.0597	21.1489	+	2.48047	0.0126494	-0.575607	Q9UHR5;X6R3T8;J3QLH3;J3QQJ0;Q9UHR5-2;J3QLM2;J3KRR6;F5H478;J3KRU5;J3KS14	SAP30-binding protein
MRPS23	26.4641	26.4375	26.4023	23.3875	23.3312	23.7427	+	4.64852	0	2.94753	Q9Y3D9;J3QLR8	28S ribosomal protein S23, mitochondrial
MRPS7	26.5746	26.4477	26.1915	23.996	23.8089	23.8753	+	4.43699	0	2.51118	Q9Y2R9;J3QLS3;J3QQS1;J3KSI8;J3QKW2	28S ribosomal protein S7, mitochondrial
MYL12B;MYL12A;MYL9	23.8192	24.0117	23.8516	24.308	24.3385	24.3832	+	2.67853	0.0184545	-0.449068	O14950;P19105;J3QRS3;P24844;J3KTJ1;P24844-2	Myosin regulatory light chain 12B;Myosin regulatory light chain 12A;Myosin regulatory light polypeptide 9
NUDT16L1	22.3711	21.6841	21.7287	20.9271	21.2605	21.1761	+	1.52943	0.0326638	0.806722	Q9BRJ7;K7EIN2;K7ENA3;W4VSQ8;Q9BRJ7-2;Q96DE0;Q96DE0-3	Protein syndesmos
SMAD4	20.5248	20.7844	20.4211	21.1449	21.3477	21.4441	+	2.20766	0.0116779	-0.735433	Q13485;K7EIU8;K7ES96;K7EL18;K7EIJ2;K7ENG8;K7EL15;A0A087WUF3	Mothers against decapentaplegic homolog 4;Mothers against decapentaplegic homolog
HNRNPL	29.1165	28.9301	29.0033	28.1459	28.3721	27.8774	+	2.35356	0.00650847	0.884841	P14866;M0QXS5;P14866-2;M0R1W6;B4DVF8;M0QYL7;M0R076	Heterogeneous nuclear ribonucleoprotein L
RPS5	29.3947	29.7898	29.8774	28.4647	28.4411	28.576	+	2.82384	0.00115	1.19335	P46782;M0R0F0;M0R0R2;M0QZN2	40S ribosomal protein S5;40S ribosomal protein S5, N-terminally processed
SUGP2	24.088	23.8439	23.7086	23.2175	23.0648	23.4903	+	1.69386	0.0329	0.622629	Q8IX01;M0R2Z9;Q8IX01-4;Q8IX01-3;M0R3F6;M0R065;M0R216;M0R2Y3	SURP and G-patch domain-containing protein 2
DDX39A	29.6014	29.3767	29.2971	28.2866	28.1762	28.1849	+	3.60973	0.00173585	1.20917	O00148;O00148-2;O00148-3;K7EQN7;K7EPJ3;K7EN69;K7ENP6;K7EL56;K7EIL8	ATP-dependent RNA helicase DDX39A
POLRMT	23.9309	23.8896	23.853	23.4782	23.4874	23.4654	+	4.22317	0.00676923	0.414199	O00411;K7EMH3;K7ESD1	DNA-directed RNA polymerase, mitochondrial
SAP18	22.04	21.565	NaN	22.8727	23.059	22.5956	+	1.60641	0.0204842	-1.03996	O00422;X6RAL5;H7BZW6;U3KPY7;U3KQ12	Histone deacetylase complex subunit SAP18
IGF2BP3	27.9905	28.0037	27.9189	26.1956	26.2196	26.1235	+	5.86812	0	1.79147	O00425;O00425-2;F8WD15	Insulin-like growth factor 2 mRNA-binding protein 3
NOP56	26.6129	26.5943	26.3339	25.2739	25.1607	25.3149	+	3.62657	0.00180392	1.26386	O00567;Q5JXT2;H0YDU4;H0Y653	Nucleolar protein 56
HAT1	21.4865	21.5708	21.7608	22.2143	22.3892	22.1351	+	2.35503	0.0115232	-0.640166	O14929;O14929-2;F8WEW1;F8W9G7	Histone acetyltransferase type B catalytic subunit
PSMD3	23.3584	23.5116	23.2628	24.0858	23.8488	23.8969	+	2.28232	0.0172544	-0.566224	O43242;O43242-2;H0YGV8	26S proteasome non-ATPase regulatory subunit 3
HNRNPR	28.9643	29.308	29.0751	27.9168	28.0419	27.8821	+	3.31739	0.00148387	1.16884	O43390;O43390-3;B4DT28	Heterogeneous nuclear ribonucleoprotein R
EPB41L2	23.0521	22.8793	22.8921	22.5157	22.4619	22.5961	+	2.44627	0.0272811	0.416621	O43491;O43491-4;E9PHY5;O43491-3;E9PK52;E9PII3;O43491-2;Q6R5J7;I6L9B1;Q6ZSX4;H0Y5B0;E9PMV8;E9PPC9;E9PN54;E9PMG5	Band 4.1-like protein 2
SMARCA5	25.4442	25.4633	25.4122	24.927	24.9453	25.1842	+	2.12609	0.0337886	0.421088	O60264	SWI/SNF-related matrix-associated actin-dependent regulator of chromatin subfamily A member 5
SYNCRIP	28.748	29.0061	28.8899	27.7282	27.9163	27.8277	+	3.47963	0.00146032	1.05729	O60506;O60506-2;F6UXX1	Heterogeneous nuclear ribonucleoprotein Q
SYNCRIP	22.338	22.6608	22.4464	21.8936	22.1202	21.9876	+	1.85305	0.0395276	0.481305	O60506-3;O60506-4;B7Z645;O60506-5;H0YAA0	Heterogeneous nuclear ribonucleoprotein Q
MRPS14	23.6054	23.0523	23.2317	19.9679	19.8435	20.7548	+	3.15709	0	3.10773	O60783	28S ribosomal protein S14, mitochondrial
DKC1	24.0613	23.574	23.5132	23.0698	22.6554	22.9633	+	1.73492	0.0208586	0.819971	O60832;C9IYT0;O60832-2;H7C0M1;H7C2Q9;H7BZF2	H/ACA ribonucleoprotein complex subunit 4
ZC3H11A	23.2039	22.9521	22.9332	22.6331	22.3864	22.4708	+	2.03115	0.0263286	0.532964	O75152;E9PQ61;E9PBY7	Zinc finger CCCH domain-containing protein 11A
CNOT3	21.0791	20.7384	20.56	19.9665	19.8503	20.0797	+	2.11954	0.0107586	0.827053	O75175;H0Y5X7;H7C3F5;O75175-3;O75175-2;H7C5J4;A0A0G2JPP0	CCR4-NOT transcription complex subunit 3
GBAS	21.8838	21.6092	21.4166	22.3771	22.2523	22.0471	+	1.62085	0.0410462	-0.588978	O75323;C9K068;H7C333;O75323-2;C9J7B1	Protein NipSnap homolog 2
SF3B1	27.6431	27.4933	27.6235	26.7048	26.5577	26.9312	+	2.71107	0.00452525	0.855376	O75533;B4DGZ4;O75533-2;H7C341;F8WC19	Splicing factor 3B subunit 1
CSDE1	25.7387	25.9198	25.8264	28.9373	29.5308	28.6726	+	3.6174	0	-3.21856	O75534;O75534-4;O75534-2;O75534-3;E9PLT0;E9PNG3;E9PLD4;E9PKN4;E9PJK7	Cold shock domain-containing protein E1
ERAL1	24.7749	24.9305	24.4858	22.1699	22.19	22.5618	+	3.7331	0	2.42319	O75616;J3QSB2;J3QRV9;O75616-2;K7EQJ8	GTPase Era, mitochondrial
SMNDC1	22.2148	22.1206	21.8903	21.3166	21.3669	21.1856	+	2.68424	0.00518519	0.785556	O75940	Survival of motor neuron-related-splicing factor 30
RSL1D1	27.3709	27.0852	26.9804	25.9503	25.8878	26.0078	+	3.2221	0.00141538	1.19688	O76021;J3QSV6;I3L3C4;I3L3U9;I3L234;O76021-2;J3KPU7;I3L2F2;I3L4T8;I3L1Y4	Ribosomal L1 domain-containing protein 1
CLPX	23.6147	24.1069	23.9147	23.1143	23.1731	23.2966	+	1.95651	0.0186222	0.684153	O76031;H0YM48	ATP-dependent Clp protease ATP-binding subunit clpX-like, mitochondrial
SNAPIN	21.3354	20.9104	20.126	19.4822	19.4987	19.773	+	1.5198	0.0214359	1.20596	O95295	SNARE-associated protein Snapin
PTBP3	25.8712	25.4393	25.3874	22.3316	21.8214	22.0022	+	4.09363	0	3.51423	O95758;O95758-2;O95758-1;O95758-6;O95758-5;O95758-4;O95758-7;X6R242	Polypyrimidine tract-binding protein 3
GLUD1;GLUD2	25.8237	25.9053	25.8835	26.169	26.15	26.2637	+	2.78411	0.036	-0.323408	P00367;P00367-3;P00367-2;P49448	Glutamate dehydrogenase 1, mitochondrial;Glutamate dehydrogenase 2, mitochondrial
HPRT1	24.3007	24.286	24.3509	24.0149	23.7916	23.9727	+	2.25057	0.0380395	0.386127	P00492	Hypoxanthine-guanine phosphoribosyltransferase
RPLP2	26.5889	26.4196	26.2474	25.5957	25.9375	25.6148	+	2.04241	0.0169102	0.702609	P05387;H0YDD8;P05386-2	60S acidic ribosomal protein P2
RPLP0;RPLP0P6	27.0769	27.1048	27.1624	26.8184	26.7559	26.7341	+	3.19685	0.0241576	0.345224	P05388;F8VWS0;P05388-2;F8VU65;F8VW21;F8VPE8;G3V210;Q8NHW5;F8VQY6;F8VRK7;F8VZS0;F8VWV4;F8VS58;F8W1K8	60S acidic ribosomal protein P0;60S acidic ribosomal protein P0-like
GLA	19.6889	19.7882	19.6185	20.8451	20.8349	20.0849	+	1.5916	0.0260837	-0.889749	P06280;V9GYN5	Alpha-galactosidase A
P4HB	23.8543	23.9214	23.8537	24.3887	24.2869	24.2994	+	3.47927	0.00782353	-0.448495	P07237;H7BZ94;H0Y3Z3;I3L0S0;I3L398;I3L312;I3NI03;I3L3U6;I3L4M2;I3L3P5;I3L1Y5;I3L514	Protein disulfide-isomerase
SNRNP70	24.6406	25.3893	25.0666	26.5433	26.6679	26.0872	+	2.12859	0.00513761	-1.40066	P08621;P08621-2;P08621-3;M0QYR1;P08621-4;M0QX04	U1 small nuclear ribonucleoprotein 70 kDa
SNRPA	22.8428	22.8426	23.171	24.1	24.8192	23.6775	+	1.62501	0.0173873	-1.24671	P09012;M0R268;M0QZG7;M0R221;M0R2B8;M0R0G9;M0QXK2	U1 small nuclear ribonucleoprotein A
SNRPC	24.4458	24.6886	24.8821	26.0738	26.0091	25.6085	+	2.50375	0.00226087	-1.225	P09234;A0A0A0MRR7	U1 small nuclear ribonucleoprotein C
HMGB1	24.844	24.4999	24.478	26.1395	25.7661	25.1588	+	1.60133	0.0207021	-1.08085	P09429;Q5T7C4;B2RPK0	High mobility group protein B1
CLTA	23.405	23.7881	23.4669	24.0541	24.153	24.2205	+	1.9975	0.0218071	-0.589226	P09496-2;P09496;P09496-5;P09496-4;P09496-3;C9J8P9;F8WF69	Clathrin light chain A
CNP	21.5697	22.4667	22.4554	23.3877	23.1387	22.9704	+	1.45001	0.0316157	-1.00164	P09543;P09543-2;K7ERC4;K7EN66;C9K0L8;K7ERZ0	2,3-cyclic-nucleotide 3-phosphodiesterase
HNRNPA1;HNRNPA1L2	31.1789	30.8024	30.6117	30.1141	30.3312	29.4481	+	1.34203	0.0451343	0.899858	P09651;F8W6I7;P09651-2;P09651-3;F8VZ49;Q32P51;F8VTQ5;F8W646;H0YH80;F8VYN5	Heterogeneous nuclear ribonucleoprotein A1;Heterogeneous nuclear ribonucleoprotein A1, N-terminally processed;Heterogeneous nuclear ribonucleoprotein A1-like 2
HIST2H2AA3;HIST1H2AG;H2AFJ;HIST2H2AC;HIST1H2AJ;HIST1H2AH;HIST1H2AD	24.5673	24.3178	24.3923	27.4602	26.378	25.9739	+	2.07648	0.00338776	-2.17823	Q6FI13;P0C0S8;Q9BTM1;Q16777;Q99878;Q96KK5;P20671;H0YFX9;Q9BTM1-2	Histone H2A type 2-A;Histone H2A type 1;Histone H2A.J;Histone H2A type 2-C;Histone H2A type 1-J;Histone H2A type 1-H;Histone H2A type 1-D;Histone H2A
HSPA8	27.8816	27.8072	28.0171	28.2693	28.3162	28.2881	+	2.45962	0.0320354	-0.38923	P11142;E9PKE3;P11142-2;E9PNE6;E9PN89;A8K7Q2;E9PLF4;E9PQQ4;E9PQK7;E9PK54;E9PPY6;E9PI65;E9PN25;E9PS65;E9PM13	Heat shock cognate 71 kDa protein
PABPC1	29.3862	29.5398	29.4091	28.564	28.7455	28.1695	+	2.24197	0.0062439	0.952003	P11940;E7EQV3;P11940-2;A0A087WTT1;E7ERJ7;Q9H361;H0YBN4;H0YB86;E5RJB9;H0YAP2;E5RGH3;E5RH24;H0YAS6;H0YB75;Q4VXU2;H0YAS7;E5RHG7;H0YAW6;Q4VXU2-2;H0YC10;Q96DU9;E5RGC4;E5RFD8;Q96DU9-2;E5RJM8	Polyadenylate-binding protein 1;Polyadenylate-binding protein
PCNA	25.7967	26.0624	26.1795	26.6141	26.5341	26.4018	+	1.75733	0.041962	-0.503853	P12004	Proliferating cell nuclear antigen
SLC25A6	26.8662	26.8424	26.837	27.1831	27.1461	27.4232	+	2.00082	0.0471209	-0.402241	P12236;Q9H0C2	ADP/ATP translocase 3;ADP/ATP translocase 3, N-terminally processed
COX4I1	23.2511	23.3499	23.3708	23.9535	23.8946	23.6489	+	2.14624	0.024549	-0.508387	P13073;H3BN72;H3BNV9;Q86WV2;H3BPG0;H3BNI5	Cytochrome c oxidase subunit 4 isoform 1, mitochondrial
EEF2	29.2498	29.5137	29.5139	30.0411	30.0955	30.2038	+	2.62801	0.00619355	-0.687702	P13639	Elongation factor 2
RPA2	23.0738	22.7786	23.0519	24.1708	24.5371	23.902	+	2.40119	0.00349474	-1.23522	P15927;P15927-2;P15927-3;Q5TEJ7;Q5TEJ0	Replication protein A 32 kDa subunit
YBX3	25.7917	26.1065	25.8275	25.0906	25.1999	24.8471	+	2.4072	0.00679646	0.862711	P16989;P16989-3	Y-box-binding protein 3
ATP5J	22.7789	22.919	23.3002	23.7123	23.6026	23.4798	+	1.61587	0.0409612	-0.598859	P18859;P18859-2;A8MUH2	ATP synthase-coupling factor 6, mitochondrial
PSMB1	21.1745	21.2545	21.4147	21.611	21.9073	21.7258	+	1.85915	0.0415939	-0.466808	P20618	Proteasome subunit beta type-1
CSRP1	22.8	22.8062	22.5731	23.4028	23.3454	23.0109	+	1.66207	0.0474686	-0.526591	P21291;E9PND2;E9PS42;E9PP21	Cysteine and glycine-rich protein 1
FBL	26.8686	26.3852	26.6283	25.8661	25.7862	25.5725	+	2.23755	0.00666667	0.885707	P22087;M0QXL5;M0R299;M0R2Q4;M0R0P1;M0R2U2;M0R1H0;M0R2B0	rRNA 2-O-methyltransferase fibrillarin
HNRNPA2B1	31.1102	30.9129	30.9847	30.0715	30.194	29.8108	+	2.81597	0.0023908	0.977136	P22626;P22626-2;A0A087WUI2	Heterogeneous nuclear ribonucleoproteins A2/B1
WARS	20.0457	20.2959	20.1619	20.6007	20.9424	20.9779	+	2.06082	0.0173571	-0.672468	P23381;P23381-2;H0YJP3;G3V5W1;G3V3S7;G3V3X0;G3V423;G3V3P2;G3V227;G3V5U1;G3V456;G3V2Y7;G3V277;G3V3H8;G3V3Y5	Tryptophan--tRNA ligase, cytoplasmic;T1-TrpRS;T2-TrpRS
ACP1	22.1835	22.5318	22.2502	23.0202	22.9789	22.838	+	2.18386	0.0171152	-0.62384	P24666;P24666-3;P24666-2;G5E9R5;P24666-4;F2Z2Q9;D3YTI2	Low molecular weight phosphotyrosine protein phosphatase
RPS12	30.5479	30.5924	30.6475	27.7083	27.6184	27.8996	+	5.27281	0	2.85385	P25398	40S ribosomal protein S12
U2AF2	26.6647	27.5126	27.6301	25.6616	25.7269	26.0572	+	1.94374	0.006875	1.4539	P26368;P26368-2;K7ENG2;K7ELP8	Splicing factor U2AF 65 kDa subunit
PTBP1	33.0855	33.2332	33.3979	28.3436	28.4047	28.5972	+	5.654	0	4.79033	P26599;P26599-2;P26599-3;A6NLN1;K7EKJ7;A0A0D9SF20;K7EK45;K7ES59;A0A087WU68;K7ELW5;A0A087WUW5	Polypyrimidine tract-binding protein 1
YWHAQ	23.1487	23.1798	23.7194	24.2681	24.1999	24.0348	+	1.84134	0.0183503	-0.818295	P27348;E9PG15	14-3-3 protein theta
RPA1	24.6095	24.6153	24.7519	25.2911	25.9774	25.1769	+	1.49775	0.0327635	-0.822927	P27694;I3L4R8;I3L2M5;I3L524	Replication protein A 70 kDa DNA-binding subunit;Replication protein A 70 kDa DNA-binding subunit, N-terminally processed
YWHAB	22.7404	22.5314	22.9334	23.9004	23.9765	23.383	+	2.01037	0.00749296	-1.01823	P31946-2;P31946	14-3-3 protein beta/alpha;14-3-3 protein beta/alpha, N-terminally processed
RPA3	23.7107	23.9561	23.9216	24.5556	25.1601	24.8894	+	2.20603	0.00629508	-1.00559	P35244;B5MC59	Replication protein A 14 kDa subunit
RPL22	25.5716	25.7153	25.5872	26.5223	26.2492	26.1698	+	2.39417	0.0075461	-0.689068	P35268;K7ERI7;K7EP65;K7EKS7;K7ELC4;K7EMH1;K7EJT5	60S ribosomal protein L22
RBMX;RBMXL1	27.7762	27.7229	27.6622	27.1294	27.0593	26.7005	+	2.2833	0.00771014	0.757341	P38159;H3BT71;P38159-2;H0Y6E7;Q96E39;H3BR27;P38159-3;O75526;H3BNC1;H3BUY5;Q8N7X1	RNA-binding motif protein, X chromosome;RNA-binding motif protein, X chromosome, N-terminally processed;RNA binding motif protein, X-linked-like-1
RPS19	28.2024	28.4883	27.5656	26.7895	26.7976	26.392	+	2.02883	0.00673684	1.42572	P39019;M0R2L9;M0QXK4;M0QYF7;M0R140;A0A075B6E2	40S ribosomal protein S19
RPL13A;RPL13a	24.602	24.8382	24.6233	25.4218	25.0784	25.4255	+	1.96932	0.02075	-0.620733	P40429;M0QYS1;Q8J015;Q6NVV1;M0QZU1;A0A096LPE0	60S ribosomal protein L13a
NAA10	22.6756	22.623	23.15	21.6561	22.0304	22.3786	+	1.38532	0.0474796	0.794494	P41227;P41227-2;F8W808;A8MWP7;C9JN83;C9JW55;Q9BSU3;H0Y8T0	N-alpha-acetyltransferase 10
CSK	21.599	21.6722	21.5334	21.9302	22.3244	22.1023	+	1.89045	0.0328776	-0.517392	P41240;H3BUM9;H3BN15;H3BU69	Tyrosine-protein kinase CSK
SKIV2L2	28.2837	28.3608	28.3009	26.2467	26.4672	26.3473	+	5.06901	0	1.9614	P42285;H0YAC4;H0Y8U3;D6REC7	Superkiller viralicidic activity 2-like 2
ACAA2	22.1018	22.4684	22.4846	22.7889	22.8818	22.9306	+	1.76117	0.0409882	-0.51553	P42765;A0A0B4J2A4;K7EME0;K7EJB1;K7EJ68;K7ER88	3-ketoacyl-CoA thiolase, mitochondrial
NAMPT	22.3867	22.4001	22.6159	22.8779	22.9403	22.9222	+	2.36397	0.0258341	-0.445901	P43490;A0A0C4DFS8;C9JF35;C9JG65	Nicotinamide phosphoribosyltransferase
CBX5	21.3244	21.2931	21.7085	21.9681	21.9215	22.3365	+	1.55705	0.0414351	-0.633377	P45973;F8VNY3	Chromobox protein homolog 5
RPL21	24.5264	25.1555	24.6089	25.7251	25.4005	25.6469	+	1.70204	0.0219184	-0.827255	P46778;G3V1B3;M0R181	60S ribosomal protein L21
CAPZB	23.9813	24.0728	23.9509	24.7742	24.6713	24.6498	+	3.71172	0.00247619	-0.696753	P47756-2;P47756;B1AK87;B1AK88;B1AK85	F-actin-capping protein subunit beta
EIF1AX;EIF1AY	25.2619	25.5323	25.2678	26.3264	26.271	25.9507	+	2.31031	0.00671756	-0.828681	P47813;O14602;X6RAC9;A6NJH9	Eukaryotic translation initiation factor 1A, X-chromosomal;Eukaryotic translation initiation factor 1A, Y-chromosomal
MRPL19	22.4058	22.2322	22.1718	19.7421	21.0518	21.5841	+	1.25661	0.0357751	1.47726	P49406;S4R3W9;H7C2J0;A0A0A0MRF4;S4R455	39S ribosomal protein L19, mitochondrial
AARS	21.8435	21.7402	22.0036	22.2626	22.5765	22.4392	+	2.04508	0.0215879	-0.563735	P49588;P49588-2;H3BPK7	Alanine--tRNA ligase, cytoplasmic
CCT8	25.4717	25.2362	25.3648	25.8111	25.7475	25.8075	+	2.42692	0.0259615	-0.431116	P50990;P50990-2;P50990-3;H7C4C8;H7C2U0	T-complex protein 1 subunit theta
RAB13	21.6075	21.5664	21.666	22.4401	22.2879	22.4446	+	3.71661	0.00124324	-0.777573	P51153;A0A087WWB9	Ras-related protein Rab-13
DAP3	27.5311	27.2369	27.2978	24.0922	23.7703	24.2881	+	4.32889	0	3.30504	P51398;P51398-2;P51398-3;V9GZ03;V9GYL9;V9GYA7;V9GYJ9;V9GZ61;V9GYC9;V9GYW1;V9GY11;V9GYJ3;V9GYF7	28S ribosomal protein S29, mitochondrial
HDGF	23.6402	23.6343	23.666	24.0778	24.1424	24.1227	+	4.58268	0.00554455	-0.467426	P51858;P51858-3;P51858-2	Hepatoma-derived growth factor
HNRNPA3	28.8898	28.5857	28.3951	27.4084	27.8859	27.2613	+	2.01719	0.0079403	1.10497	P51991-2	Heterogeneous nuclear ribonucleoprotein A3
KPNA2	25.5037	25.673	25.8596	26.2018	26.099	26.257	+	1.96521	0.0317544	-0.507158	P52292;J3QLL0;J3KS65;J3QL07	Importin subunit alpha-1
HNRNPF	25.6589	25.8701	26.1538	26.5613	26.5902	26.4825	+	1.94116	0.0205926	-0.650396	P52597	Heterogeneous nuclear ribonucleoprotein F;Heterogeneous nuclear ribonucleoprotein F, N-terminally processed
RBM5	21.6453	20.8678	21.0203	20.3167	20.5075	20.4586	+	1.4268	0.0445243	0.750173	P52756;C9JFQ5;P52756-4;P52756-2;P52756-5;C9J9P7	RNA-binding protein 5
RPS20	27.922	28.1846	27.4083	26.9048	26.7799	25.7639	+	1.47143	0.02148	1.35539	P60866;P60866-2;E5RJX2;E5RIP1;G3XAN0	40S ribosomal protein S20
ACTR1A	24.3148	24.2271	24.4206	24.744	24.6507	24.7817	+	2.39423	0.0304107	-0.404633	P61163;R4GMT0	Alpha-centractin
RPS3A	27.8816	27.8196	27.6705	27.1359	26.8314	27.0224	+	2.72828	0.00538462	0.794012	P61247;D6RAT0;D6RG13;H0Y9Y4;D6RB09;E9PFI5;D6R9B6;H0Y8L7;D6RAS7;D6RED7;D6RI02;D6RGE0	40S ribosomal protein S3a
RPL27	26.0161	25.9012	25.9881	26.6889	26.352	26.346	+	1.85264	0.0373333	-0.493842	P61353;K7ELC7;K7EQQ9;K7ERY7	60S ribosomal protein L27
RPS16;ZNF90	29.0623	28.9509	28.5595	26.8977	26.6819	26.8978	+	3.56566	0	2.03178	P62249;M0R210;M0R3H0;A0A087WZ27;M0R1M5;Q6IPX4;M0QX76	40S ribosomal protein S16
RPS18	28.6027	28.7261	28.6127	26.5196	26.4967	26.6919	+	5.0376	0	2.0777	P62269;A0A0G2JQH2;Q5GGW2;J3JS69	40S ribosomal protein S18
RPS13	26.7129	26.358	26.4432	25.7621	25.7448	25.4919	+	2.42992	0.00662069	0.838474	P62277;J3KMX5;E9PS50	40S ribosomal protein S13
RPS25	27.2953	27.5531	27.795	25.2539	25.0292	25.6678	+	3.15433	0	2.23085	P62851	40S ribosomal protein S25
RPL31	26.8701	27.1222	27.1166	25.9087	25.9758	25.5562	+	2.86116	0.00121053	1.22275	P62899;P62899-3;P62899-2;H7C2W9;C9JU56;B7Z4E3;B7Z4C8;B8ZZK4	60S ribosomal protein L31
RPL11	27.8107	27.3139	27.713	26.2933	26.4984	26.4542	+	2.7252	0.00244706	1.19724	P62913;P62913-2;Q5VVC8;Q5VVC9	60S ribosomal protein L11
RPS27A	27.2408	27.579	27.8203	25.754	25.8047	25.5022	+	3.19367	0.00184	1.85976	P62979;P0CG47;P62987;J3QSA3;F5GZ39;M0R1V7;J3QS39;J3QTR3;F5H6Q2;F5GYU3;F5H2Z3;F5H265;B4DV12;F5H388;F5H747;F5GXK7;J3QKN0;J3QLP7;Q5PY61;J3QRK5;Q96C32;P0CG48	Ubiquitin-40S ribosomal protein S27a;Ubiquitin;40S ribosomal protein S27a
GRB2	22.5392	22.6955	22.3163	23.203	23.1068	23.0536	+	2.15697	0.0174884	-0.604167	P62993;P62993-2;J3KT38;J3QRL5;J3QLF6	Growth factor receptor-bound protein 2
TRA2B	25.6306	26.2898	26.2174	25.0134	25.0452	25.1029	+	2.03648	0.0076	0.992097	P62995;P62995-3;H7BXF3;H7C2L4;P62995-2	Transformer-2 protein homolog beta
YWHAZ	25.3245	25.5137	25.5179	25.8888	26.028	25.7502	+	1.88609	0.0473037	-0.436977	P63104;E7EX29;E7ESK7;B0AZS6;E5RGE1;E5RIR4;E9PD24;E7EVZ2;P63104-2;B7Z2E6;H0YB80	14-3-3 protein zeta/delta
RPS21	24.5088	24.7989	24.3027	25.7346	25.0382	25.3153	+	1.53416	0.0312069	-0.825923	P63220;Q8WVC2;Q9BYK1;Q9BYK2	40S ribosomal protein S21
ACTG1	32.2071	32.2931	32.3548	32.611	32.6389	32.7555	+	2.46974	0.031342	-0.383443	P63261;I3L3I0;I3L1U9;I3L4N8;K7EM38;I3L3R2;J3KT65	Actin, cytoplasmic 2;Actin, cytoplasmic 2, N-terminally processed
NOP14	23.9206	23.9768	23.962	22.5444	22.3585	22.8655	+	3.10136	0.0014375	1.36368	P78316;E9PFK5;P78316-2	Nucleolar protein 14
EIF4G2	22.3865	22.5566	22.5438	22.9719	22.8764	22.9841	+	2.65002	0.0181453	-0.448528	P78344;P78344-2;D3DQV9;H0Y3P2;H0YCH5;H0YD77;H0YEC5;E9PKF8;H0YD99;H0YEN8;H0YDC0;H0YCF8;H0YE22	Eukaryotic translation initiation factor 4 gamma 2
RPP30	22.4949	22.6359	22.6281	21.9707	22.048	22.1776	+	2.62994	0.0144872	0.520872	P78346;Q5VU11;P78346-2;Q5VU10	Ribonuclease P protein subunit p30
MRPS25	24.5963	24.2335	24.503	22.6477	22.4025	22.5139	+	3.91737	0	1.92292	P82663;E7EPW2;P82663-2;P82663-3	28S ribosomal protein S25, mitochondrial
MRPS10	24.8814	24.9754	24.8805	22.0544	22.3345	22.1474	+	5.19024	0	2.73366	P82664	28S ribosomal protein S10, mitochondrial
MRPS35	25.6493	25.5432	25.4889	23.4302	23.5052	23.5226	+	5.53098	0	2.07445	P82673;H0YG82;P82673-2	28S ribosomal protein S35, mitochondrial
MRPS5	24.8243	24.5399	24.6111	22.1177	20.8861	22.0484	+	2.72323	0.00158621	2.97437	P82675;P82675-2	28S ribosomal protein S5, mitochondrial
MRPS6	24.0343	23.8217	23.7931	21.4867	21.7512	21.7708	+	4.3068	0	2.21348	P82932	28S ribosomal protein S6, mitochondrial
MRPS9	26.1532	26.087	25.987	23.486	23.2183	23.5509	+	4.71747	0	2.65734	P82933;H7BZC4	28S ribosomal protein S9, mitochondrial
ERH	25.6867	25.4946	24.9625	26.3791	26.4262	26.1637	+	1.81866	0.0163902	-0.941717	P84090;G3V279	Enhancer of rudimentary homolog
PURA	22.0084	22.2354	22.2341	20.8873	21.2312	20.8189	+	2.87056	0.00117949	1.18019	Q00577	Transcriptional activator protein Pur-alpha
FKBP3	23.1837	23.5378	23.1256	23.9673	23.9933	23.7639	+	1.87502	0.0257087	-0.625795	Q00688;G3V5F2	Peptidyl-prolyl cis-trans isomerase FKBP3
HNRNPU	30.3305	30.3052	30.3376	29.6727	29.5625	29.5262	+	4.08523	0.00135294	0.737318	Q00839;Q00839-2;Q5RI18	Heterogeneous nuclear ribonucleoprotein U
U2AF1;U2AF1L4	28.2278	27.5283	28.2885	27.206	27.1247	27.2718	+	1.51899	0.0330169	0.814039	Q01081;Q01081-2;Q8WU68;Q8WU68-3;M0QYK5;M0R2N4;Q01081-3;Q01081-4;Q8WU68-2;K7EJH3;K7EJM7	Splicing factor U2AF 35 kDa subunit;Splicing factor U2AF 26 kDa subunit
TIAL1	25.551	25.3592	25.5559	23.3764	23.5421	23.3246	+	4.63614	0	2.07435	Q01085;E7ETJ9;E7ETC0;A6NKZ9	Nucleolysin TIAR
FKBP4	22.458	22.9256	22.4993	23.4541	23.2571	23.1615	+	1.73545	0.0281448	-0.663296	Q02790;H0YFG2	Peptidyl-prolyl cis-trans isomerase FKBP4;Peptidyl-prolyl cis-trans isomerase FKBP4, N-terminally processed
SRSF11	26.6763	26.4049	26.5164	23.8569	23.8776	24.5097	+	3.37057	0	2.45115	Q05519;Q5T760;Q05519-2;B4DWT1;S4R3C4;Q5T757	Serine/arginine-rich splicing factor 11
KHDRBS1	27.3023	27.5788	27.5231	26.2767	26.3391	26.3016	+	3.75402	0.00176923	1.16229	Q07666;Q07666-2;Q07666-3;Q5VWX1	KH domain-containing, RNA-binding, signal transduction-associated protein 1
NCBP1	24.5609	24.7495	24.7208	24.1515	24.0035	24.3904	+	1.75509	0.0448604	0.495258	Q09161;X6R941;F2Z2T1	Nuclear cap-binding protein subunit 1
PMPCA	22.2619	22.333	22.6421	21.429	21.3674	21.7492	+	2.24398	0.00682171	0.897085	Q10713;Q10713-2;Q5SXN9	Mitochondrial-processing peptidase subunit alpha
GRSF1	26.7874	26.9469	27.0225	26.1685	26.1742	26.1869	+	3.36139	0.0024186	0.742427	Q12849;F5H5I6;H0Y8R1;H0YAK1;Q12849-5;H0YAM1	G-rich sequence factor 1
ILF3	27.6562	27.5527	27.405	26.8653	26.8906	26.7803	+	3.0061	0.0054902	0.692568	Q12906-7;Q12906;Q12906-4;Q12906-6;Q12906-5;Q12906-2;Q12906-3;K7EKJ9;K7EQR9;K7EJ09;K7ER69;K7EM82;K7ERM6;K7ENK6;K7EKY0;K7EPG3;K7ELV3;K7EQ75	Interleukin enhancer-binding factor 3
HNRNPA0	28.7886	28.5496	28.3885	27.5547	27.3996	27.2402	+	2.87447	0.00119481	1.17741	Q13151	Heterogeneous nuclear ribonucleoprotein A0
SRSF9	26.5136	26.7963	26.604	25.8966	25.8226	26.0357	+	2.63814	0.00667826	0.719654	Q13242;H0YIB4;S4R3G0	Serine/arginine-rich splicing factor 9
SRSF5	25.0644	25.2658	25.0917	24.329	24.3149	24.2296	+	3.57038	0.00129577	0.849465	Q13243;B4DJK0;B4DUA4;Q13243-2;G3V5K8;Q13243-3	Serine/arginine-rich splicing factor 5
PABPC4	27.7133	27.7464	27.5894	26.5842	26.4776	26.0757	+	2.88805	0.00127778	1.30387	Q13310-3;Q13310;Q13310-2;B1ANR0;H0Y5F5;H0YEU6;H0YCC8;H0YEQ8;B1ANR1;H0Y6X6;H0YER0;P0CB38	Polyadenylate-binding protein 4;Polyadenylate-binding protein
MRPL49	23.7098	24.3793	23.5465	23.1792	22.6363	22.7987	+	1.54093	0.0261422	1.00713	Q13405;H0YDP7;E9PNF1;E9PI78	39S ribosomal protein L49, mitochondrial
SF3B2	26.957	26.8795	27.047	26.4701	26.3364	26.1441	+	2.42732	0.0108333	0.644281	Q13435;A0A087WZZ5;E9PPJ0;E9PJT3;E9PJ04;H0YCG1;H0YEX5;E9PIL8	Splicing factor 3B subunit 2
KRR1	25.1917	25.6151	25.4486	21.901	21.942	22.6948	+	3.46081	0	3.23918	Q13601;Q13601-2;A0A087WZC7	KRR1 small subunit processome component homolog
FHL1	26.2956	25.9847	25.7399	27.6225	27.6355	26.5185	+	1.44198	0.0269815	-1.25208	Q13642-1;Q13642-5;Q13642-4;Q5JXI8;Q5JXH8;Q5JXH7;Q5JXI3;A0A0D9SFZ9;A0A0D9SFI6;A0A0D9SFB0;Q5JXH9;A0A0D9SGB2;Q5JXI0;A0A0D9SG53;A0A0D9SGD1;A0A0D9SEY7;A0A0D9SGC5	Four and a half LIM domains protein 1
DDX39B	28.0425	28.0184	27.9326	26.8684	26.9598	27.0469	+	4.1476	0.00187755	1.03947	Q13838;Q13838-2;Q5STU3;A0A0G2JJZ9;F6WLT2;A0A0A0MT12;F6TRA5;F6S4E6;F6UJC5;F6QYI9;A0A0G2JJL7;H0YCC6;A0A0G2JHN7;F6U6E2;F6S2B7;F6SXL5	Spliceosome RNA helicase DDX39B
BYSL	24.7623	24.5758	24.4114	22.7629	22.5665	22.9782	+	3.50253	0	1.814	Q13895;H7BY94;F8WBL2	Bystin
CIRBP	28.0846	27.7125	28.2272	29.2957	29.333	28.9503	+	2.42375	0.00342268	-1.18494	Q14011;K7ENX8;K7ELV6;K7EJV5;K7ELT6;K7EJV1;K7EMY9;K7EPM4;K7ER40;K7EQR7;D6W5Y5;Q14011-2;K7EQX4;K7ENN6;K7EIF7;K7EQL0	Cold-inducible RNA-binding protein
CTTN	22.1432	21.2743	21.8238	23.3317	22.7732	22.825	+	1.77999	0.0125677	-1.22956	Q14247;Q14247-3;Q14247-2;H0YCD9;H0YEV2	Src substrate cortactin
TRIM25	24.4643	24.5601	24.4212	23.2314	23.0915	23.1939	+	4.6249	0	1.30958	Q14258	E3 ubiquitin/ISG15 ligase TRIM25
CAPRIN1	24.6095	24.9144	24.7614	24.2266	24.1383	23.9322	+	2.22968	0.0143949	0.66275	Q14444;Q14444-2;G3V153;E9PLA9;A0A087X082	Caprin-1
DHX8	22.8171	22.3414	22.7473	21.499	21.5104	20.8705	+	2.18492	0.00523364	1.34197	Q14562;F5H658;K7EJH9;K7END7	ATP-dependent RNA helicase DHX8
BMS1	23.899	23.2818	23.3725	22.6487	22.5755	23.0103	+	1.52106	0.0326281	0.772924	Q14692	Ribosome biogenesis protein BMS1 homolog
NONO	28.8513	28.8899	28.8774	29.2535	29.1553	29.2198	+	3.39075	0.0213731	-0.336664	Q15233;Q15233-2;H7C367;C9JYS8;C9IZL7;C9J4X2	Non-POU domain-containing octamer-binding protein
SF3B3	27.5669	27.649	27.6268	26.7989	26.8634	26.8494	+	4.80081	0.00164286	0.77705	Q15393;Q15393-3;Q15393-2;J3QRB2;J3QL37;I3L4G7;H3BMB0;J3QKV4	Splicing factor 3B subunit 3
ELAVL1	27.6639	27.2374	27.1238	26.2116	26.5326	26.0966	+	2.14295	0.00698413	1.06142	Q15717;Q15717-2;M0QZR9;M0R055;P26378;B1AM48;B1APY9;B1APY8;P26378-4;P26378-2;P26378-5;P26378-3	ELAV-like protein 1
RRP12	26.2989	26.1493	26.3743	24.7706	24.4836	24.973	+	3.21296	0.00167273	1.53175	Q5JTH9;Q5JTH9-2;Q5JTH9-3;A0A087X1U8;A0A087X0G0	RRP12-like protein
EXOSC6	22.3766	21.9249	21.8949	21.2793	21.2407	21.4539	+	1.92637	0.0179657	0.74088	Q5RKV6	Exosome complex component MTR3
PRPF38B	20.0863	NaN	20.1562	NaN	20.6701	20.7063	+	2.31969	0.0186162	-0.566968	Q5VTL8;Q5VTL8-2;A0A0A0MRN0	Pre-mRNA-splicing factor 38B
CXorf57	26.7821	26.5123	26.0506	23.8496	24.2004	23.7732	+	3.24958	0	2.50725	Q6NSI4;Q6NSI4-4;Q6NSI4-2;Q6NSI4-3	Uncharacterized protein CXorf57
ZCCHC8	28.5187	28.5306	28.5025	25.3237	25.8483	25.2975	+	4.13912	0	3.02741	Q6NZY4;Q6NZY4-2;F5GXQ6;F5H6J5;F5GX80;F5H803	Zinc finger CCHC domain-containing protein 8
DHX57	21.872	21.9239	21.901	21.2357	21.1456	21.3541	+	3.334	0.00353191	0.653884	Q6P158;H7C109;Q6P158-2;A0A087WZ11	Putative ATP-dependent RNA helicase DHX57
CC2D1A	22.6452	22.6371	22.8834	22.2501	22.1124	22.3528	+	1.97645	0.0326025	0.48343	Q6P1N0;Q6P1N0-2;K7EMP1;K7EJY5	Coiled-coil and C2 domain-containing protein 1A
LARP1	26.0452	26.0556	25.9492	25.0809	25.1145	25.0505	+	4.76323	0	0.934717	Q6PKG0;Q6PKG0-3;A0A0B4J210;E5RH50;H0YC33;H0YBW1;H0YC73;H0YAN4;H0YBM7;Q659C4-7;Q659C4-6;Q659C4-5;Q659C4-2;H0YBR8;H0YAX9;H0YBJ5;E5RHK4	La-related protein 1
LIN28B	22.8129	23.0475	22.7455	21.3078	21.556	21.6231	+	3.30963	0.00161404	1.37302	Q6ZN17;Q6ZN17-2	Protein lin-28 homolog B
ZC3HAV1	24.3592	24.3976	24.3748	23.871	23.8799	23.721	+	3.33092	0.00504505	0.553256	Q7Z2W4;C9J6P4;Q7Z2W4-2;Q7Z2W4-3;H7C5K1;Q7Z2W4-4;Q7Z2W4-5	Zinc finger CCCH-type antiviral protein 1
NUFIP2	22.8593	23.1806	22.8071	22.4356	22.3989	22.131	+	1.84516	0.0262056	0.627124	Q7Z417;Q7Z417-2	Nuclear fragile X mental retardation-interacting protein 2
WAPAL	21.9973	21.9004	21.9176	21.5927	21.1455	21.3951	+	1.87115	0.0305471	0.560669	Q7Z5K2;Q7Z5K2-2;Q7Z5K2-3;Q8WVX6	Wings apart-like protein homolog
PABPN1	25.2689	25.2191	25.1676	24.3902	24.6087	24.5099	+	3.29673	0.00231111	0.715609	Q86U42;Q86U42-2;H0YJH9;A6NDY0;A6NDY0-2;A6NDY0-4	Polyadenylate-binding protein 2
ALYREF	28.5408	28.2054	28.0954	26.9838	26.9324	26.9902	+	3.19949	0.00153333	1.31173	Q86V81;E9PB61	THO complex subunit 4
RBM45	22.8956	23.1236	23.3452	20.8299	20.4451	20.319	+	3.67845	0	2.59011	Q8IUH3-3;Q8IUH3-2	RNA-binding protein 45
DHX40	21.3158	20.8041	20.8884	20.115	20.0546	NaN	+	1.6785	0.0208128	0.917979	Q8IX18;Q8IX18-3;Q8IX18-4;Q8IX18-2;J3KSX9;F5H625;J3KSW6;J3KS08;J3KTK0	Probable ATP-dependent RNA helicase DHX40
RHOT2	21.458	21.2448	20.9936	20.7812	20.5713	20.6316	+	1.74004	0.0327377	0.570809	Q8IXI1;I3L2C6;H3BST5;Q8IXI1-2;H3BMP9;H3BVI5;H3BUX4;H3BU27	Mitochondrial Rho GTPase 2
DHX37	21.2249	21.479	21.4538	20.8186	20.6896	20.9936	+	2.004	0.0263923	0.551954	Q8IY37;F5H3Y4	Probable ATP-dependent RNA helicase DHX37
NDUFAF2	21.7703	22.2231	21.9218	22.6287	22.5811	22.4995	+	1.90631	0.0262667	-0.598047	Q8N183;D6RA56;H0YA50	Mimitin, mitochondrial
SRBD1	24.2402	24.1685	24.1201	23.0889	23.1947	22.7761	+	3.049	0.00131429	1.15637	Q8N5C6;Q8N5C6-2	S1 RNA-binding domain-containing protein 1
MRPL50	22.626	23.1697	23.0204	20.7002	20.4347	21.577	+	2.22599	0.00233708	2.03473	Q8N5N7;Q8N5N7-2	39S ribosomal protein L50, mitochondrial
KRI1	24.4522	24.7547	24.7373	22.2436	22.4307	22.541	+	4.16643	0	2.24297	Q8N9T8;H0YFD2;F8WFC1;H0YH26;H0YG91	Protein KRI1 homolog
COLGALT1	21.0223	21.235	21.0007	21.6921	21.5219	21.8845	+	2.0528	0.0183169	-0.613517	Q8NBJ5;M0QYH0;M0QX72	Procollagen galactosyltransferase 1
GEMIN5	NaN	21.2733	21.391	20.884	20.873	20.9702	+	2.24991	0.0314783	0.423003	Q8TEQ6	Gem-associated protein 5
SREK1	27.6189	27.6049	27.6484	23.5015	23.1646	23.676	+	4.99752	0	4.17668	Q8WXA9-2;Q8WXA9;A0A087WY03;E5RFV3	Splicing regulatory glutamine/lysine-rich protein 1
GATAD2B	22.3069	22.2529	22.1012	21.5663	21.6107	21.619	+	3.20873	0.00533333	0.621686	Q8WXI9	Transcriptional repressor p66-beta
DDX1	25.908	26.1034	25.9792	25.6067	25.5981	25.644	+	2.53245	0.0312533	0.380619	Q92499;F1T0B3;A0A087X2G1;Q92499-3;Q92499-2	ATP-dependent RNA helicase DDX1
MRPS27	25.0046	24.8023	24.9286	22.5155	22.5262	22.8281	+	4.37665	0	2.28856	Q92552;Q92552-2;G5EA06;D6RH20;E5RJ73;D6RJC7	28S ribosomal protein S27, mitochondrial
MRPS31	25.0339	25.3955	25.185	23.0694	23.0589	23.064	+	4.46815	0	2.14071	Q92665	28S ribosomal protein S31, mitochondrial
UPF1	25.8138	26.1315	25.9574	25.1165	25.3228	25.1805	+	2.636	0.005	0.760933	Q92900;Q92900-2	Regulator of nonsense transcripts 1
KHSRP	29.1023	29.0707	29.0377	30.0724	30.4725	29.6747	+	1.91207	0.0114474	-1.00295	Q92945;A0A087WTP3;M0R0I5;M0QYH3;M0R3J3;M0QXW7;M0R0C6;M0R251;M0QYG1;M0R263	Far upstream element-binding protein 2
ARHGEF2	20.6851	20.7763	20.7978	20.4089	20.3259	20.3079	+	3.02105	0.0175906	0.405503	Q92974;Q92974-2;V9GYM8;Q92974-3;V9GYF5;V9GYG5;V9GZ14	Rho guanine nucleotide exchange factor 2
EXOSC8	23.2637	22.3978	22.8025	21.7711	21.7757	21.4733	+	1.88466	0.0106849	1.14795	Q96B26;H7C581	Exosome complex component RRP43
PTCD3	26.7416	26.1116	26.2132	24.0726	24.1306	24.1883	+	3.44593	0	2.22497	Q96EY7;Q96EY7-2;B8ZZQ4;F8WE76	Pentatricopeptide repeat domain-containing protein 3, mitochondrial
FUBP3	32.71	32.6402	32.6888	31.6027	32.0291	30.8738	+	1.59805	0.0185193	1.17778	Q96I24;Q96I24-2	Far upstream element-binding protein 3
WBSCR16	23.8329	23.6386	23.3441	22.6615	22.7516	22.6172	+	2.48762	0.00528302	0.92845	Q96I51;Q96I51-3;Q96I51-2;A0A087WT38	Williams-Beuren syndrome chromosomal region 16 protein
CDK5RAP3	23.7814	23.815	23.4085	22.855	22.9084	23.1369	+	1.96136	0.0182472	0.701531	Q96JB5;Q96JB5-4;Q96JB5-2;J3QQY1;Q96JB5-3;J3KRI2;J3KRK4;J3KS63;J3QRM1;J3QL95;J3QS62;J3QL86	CDK5 regulatory subunit-associated protein 3
ZFR	25.6263	25.7565	25.8107	24.9002	24.8031	24.5678	+	3.00458	0.00250602	0.974137	Q96KR1;H0Y8W1	Zinc finger RNA-binding protein
RBM14	26.2383	26.1072	24.9486	27.8787	28.0438	26.9467	+	1.59742	0.0142138	-1.85837	Q96PK6;Q96PK6-2;A0A0A6YYI9;F8WDX3;A0A0A0MSL8;B8ZZ74;Q96PK6-3;Q96PK6-4	RNA-binding protein 14
QKI	24.1509	24.0903	23.9585	23.0618	23.261	23.4722	+	2.43712	0.0064	0.801563	Q96PU8;Q96PU8-9;Q96PU8-8;Q96PU8-6;Q96PU8-3;Q96PU8-5;H0YG47;F5GXS8;F5GYM3;H0YGD6;F5H5U6;F5H8C8;F5GYT7;H0YFB7	Protein quaking
STRBP	23.2384	22.8563	22.9665	22.383	22.5538	22.5672	+	1.81115	0.0350806	0.519079	Q96SI9;Q96SI9-2	Spermatid perinuclear RNA-binding protein
CCT7	25.9647	25.9904	26.0068	26.469	26.3918	26.7607	+	2.09351	0.0210103	-0.553221	Q99832;Q99832-3;Q99832-4;Q99832-2;F8WAM2;F8WBP8;A0A0D9SG95	T-complex protein 1 subunit eta
ANP32E	23.4951	23.7945	23.7427	23.0344	23.011	22.9384	+	2.67164	0.00645378	0.682864	Q9BTT0;Q9BTT0-3;E9PPH5;Q5TB19;E9PLC4;Q9BTT0-2	Acidic leucine-rich nuclear phosphoprotein 32 family member E
TUBB6	22.6672	22.6346	22.7593	23.0387	23.0694	23.2552	+	2.30723	0.0273273	-0.434109	Q9BUF5;K7ESM5;K7EL29;K7ESQ3;K7EQT3;K7EJ64;K7ERA8;K7EJZ4;K7EN98;K7EPE5;K7ES63	Tubulin beta-6 chain
NOC4L	23.5003	23.1354	23.2262	21.5665	21.9478	21.8648	+	3.14097	0.00155932	1.49429	Q9BVI4;F5H303	Nucleolar complex protein 4 homolog
RBM4	25.7256	25.4299	25.4735	28.9027	28.8808	27.7405	+	2.77455	0.0017037	-2.965	Q9BWF3;E9PB51;Q9BWF3-4;D6R9K7;J3QRR5;Q9BWF3-3;Q9BWF3-2	RNA-binding protein 4
MRPL4	25.687	25.7347	25.7	24.3779	24.4225	24.7606	+	3.20899	0.00139394	1.18691	Q9BYD3;K7ES61;X6RAY8;Q9BYD3-2;K7ELQ0;K7EKI4;K7ELF1;K7EJ73	39S ribosomal protein L4, mitochondrial
MRPL1	21.249	20.9951	21.2751	22.7409	21.6351	21.9698	+	1.30104	0.0480438	-0.942196	Q9BYD6;H0Y8N7	39S ribosomal protein L1, mitochondrial
MRPS26	24.5003	24.7294	24.3285	23.5554	22.7894	22.8555	+	2.23211	0.00448	1.4526	Q9BYN8	28S ribosomal protein S26, mitochondrial
POLR1E	20.8136	20.7325	21.0701	21.4011	21.3484	21.4946	+	2.09999	0.021697	-0.542639	Q9GZS1-2;E7EX70;Q9GZS1	DNA-directed RNA polymerase I subunit RPA49
SLIRP	23.9098	23.9952	23.9257	24.6552	24.5412	24.4459	+	3.10305	0.00509091	-0.603853	Q9GZT3;Q9GZT3-2;A0A087WUN7;H0YJ40;G3V4X6;G3V2S9;H0YJW7;H0YJ07;H0YJU7;H0YJI1	SRA stem-loop-interacting RNA-binding protein, mitochondrial
ACBD3	22.2566	22.7	22.383	23.1353	22.9501	23.097	+	1.89204	0.0255845	-0.614301	Q9H3P7	Golgi resident protein GCP60
YTHDC2	22.6652	22.7823	22.7725	21.8274	22.1038	22.2204	+	2.3109	0.0118367	0.689435	Q9H6S0;D6RA70;D6RF50;D6R9T8	Probable ATP-dependent RNA helicase YTHDC2
NOL11	21.5043	21.5565	21.5152	20.8808	20.8732	20.9927	+	3.89218	0.00236364	0.609747	Q9H8H0;J3QR28;J3QLQ6;Q9H8H0-2	Nucleolar protein 11
HN1L	22.9118	22.8747	22.3724	23.7788	23.4638	23.2489	+	1.54342	0.0327395	-0.777517	Q9H910;Q9H910-3;H3BU16;A6NGP5;H3BMV3;Q9H910-2;H3BMT0;H3BTV5;H3BMM8;B4E1P3;H3BS08	Hematological and neurological expressed 1-like protein
MRPL44	25.0292	25.06	25.0696	23.8829	23.7987	23.8813	+	5.60929	0	1.19863	Q9H9J2	39S ribosomal protein L44, mitochondrial
MOV10	25.5604	25.7669	25.5228	24.2484	24.5175	23.9922	+	2.88704	0.00133333	1.36398	Q9HCE1;Q5JR04;Q9HCE1-2;Q9HCE1-3	Putative helicase MOV-10
DDX21	28.3326	28.3984	28.2513	27.9217	27.7687	28.0044	+	2.21332	0.031073	0.429202	Q9NR30;Q9NR30-2	Nucleolar RNA helicase 2
ZCCHC3	23.2353	23.3717	23.1178	22.1287	22.3603	22.3621	+	3.06875	0.00112195	0.957881	Q9NUD5;Q9NUD5-2	Zinc finger CCHC domain-containing protein 3
CDKN2AIP	21.3229	21.4151	21.331	21.6678	22.0053	21.9245	+	2.06643	0.027032	-0.509537	Q9NXV6;J3KNE1;D6RGD2	CDKN2A-interacting protein
BCLAF1	23.3257	23.8067	23.6532	24.8938	24.2878	24.483	+	1.86637	0.014125	-0.959711	Q9NYF8;Q9NYF8-2;Q9NYF8-4;H0YF14	Bcl-2-associated transcription factor 1
FAM120A	23.5076	23.8051	23.3838	22.6249	22.1742	20.4755	+	1.27249	0.0314359	1.80729	Q9NZB2;Q9NZB2-6;Q9NZB2-4;A0A0C4DG79;Q9NZB2-5;Q9NZB2-2;A0A0C4DH52;Q5T035	Constitutive coactivator of PPAR-gamma-like protein 1
IGF2BP1	27.8466	27.9337	27.537	26.3218	26.3651	26.2804	+	3.53047	0	1.44998	Q9NZI8;Q9NZI8-2;REV__M0QZ54;REV__M0R118;REV__M0R0M7;REV__A0A087WWS7;REV__Q15833	Insulin-like growth factor 2 mRNA-binding protein 1
MRPL15	25.1934	25.2315	25.1043	23.7828	23.4038	24.2238	+	2.33572	0.00356989	1.37293	Q9P015;E5RIZ4;E5RHF4	39S ribosomal protein L15, mitochondrial
ZC3H7B	21.2059	21.6713	21.3011	20.7779	NaN	20.242	+	1.32571	0.0472941	0.882802	Q9UGR2;Q9UGR2-2	Zinc finger CCCH domain-containing protein 7B
PUF60	29.3405	29.545	29.5981	25.4121	25.6365	25.9237	+	4.66629	0	3.83709	Q9UHX1-5;Q9UHX1-3;H0YEM1;E9PL19	Poly(U)-binding-splicing factor PUF60
BAZ1B	25.7309	25.6376	25.5831	24.6298	24.4423	24.8923	+	2.71488	0.00228571	0.99574	Q9UIG0-2;Q9UIG0	Tyrosine-protein kinase BAZ1B
RALY	24.324	23.8288	23.7351	23.0592	23.2329	23.0102	+	1.94038	0.0140373	0.861851	Q9UKM9;Q9UKM9-2;Q5QPL9;Q5QPM1;Q5QPM0;Q5QPM2	RNA-binding protein Raly
RAB21	23.2849	23.1063	23.1775	22.8359	22.573	22.8247	+	1.94452	0.0411206	0.445024	Q9UL25	Ras-related protein Rab-21
SHOC2	21.7207	21.3479	21.3139	20.8019	20.4152	20.8405	+	1.83443	0.0184176	0.774931	Q9UQ13;Q9UQ13-2;X6RI37	Leucine-rich repeat protein SHOC-2
PIN4	24.1321	24.2481	23.3445	24.7354	25.0678	25.0214	+	1.57157	0.0212673	-1.03333	Q9Y237;Q9Y237-2;H0Y4T6;J3KMW3;H0Y8P6;H0Y610;Q9Y237-3	Peptidyl-prolyl cis-trans isomerase NIMA-interacting 4
MRPS33	23.676	23.9907	23.789	20.3578	20.0985	20.6273	+	4.38037	0	3.45735	Q9Y291;C9JBY7	28S ribosomal protein S33, mitochondrial
THRAP3	24.2346	23.7943	23.4707	25.0011	24.9832	24.4838	+	1.62297	0.0206425	-0.989501	Q9Y2W1	Thyroid hormone receptor-associated protein 3
LSM2	22.444	22.3669	22.5326	22.0933	21.9085	21.7373	+	2.03615	0.0260189	0.534786	Q9Y333	U6 snRNA-associated Sm-like protein LSm2
MRPS2	24.6299	24.9709	25.0282	22.8732	22.5931	23.1615	+	3.20213	0	2.00041	Q9Y399;Q5T8A0	28S ribosomal protein S2, mitochondrial
EXOSC1	23.8045	23.2431	23.4135	22.5538	22.7246	22.3865	+	2.07467	0.00744056	0.932073	Q9Y3B2;R4GMQ7;B1AMU7;B1AMU3;B1AMU4;R4GNH9	Exosome complex component CSL4
STRAP	25.6342	25.6215	25.4117	28.4667	29.0496	28.1464	+	3.40204	0	-2.99843	Q9Y3F4;Q9Y3F4-2;H0YH33	Serine-threonine kinase receptor-associated protein
HBS1L	22.338	NaN	22.1041	21.1708	21.1153	21.5239	+	1.83445	0.0158528	0.951108	Q9Y450;Q9Y450-4;B7Z524;H0YDX7;J3QT46;H0YES5;E9PJ90;E9PN23;G5E991;E9PMN1;E9PLR4;E9PHZ9	HBS1-like protein
RBM19	22.8758	22.5831	22.426	20.9197	20.6827	20.5522	+	3.44556	0	1.91013	Q9Y4C8	Probable RNA-binding protein 19
ARIH1	21.2188	21.216	NaN	21.9138	21.6762	21.6562	+	1.80688	0.0328724	-0.531339	Q9Y4X5;A0A087WT96;H3BSK4;H3BNB9	E3 ubiquitin-protein ligase ARIH1
GTF3C5	22.3151	22.2602	22.3058	22.0558	21.9556	21.9546	+	2.90051	0.0408031	0.30504	Q9Y5Q8;Q9Y5Q8-2;Q9Y5Q8-3;Q5T7U1;Q5T7U4;Q5T7U0;H7BY84	General transcription factor 3C polypeptide 5
GTF3C3	23.2042	23.5915	23.4206	22.5468	22.6366	22.9876	+	1.75404	0.027156	0.681769	Q9Y5Q9;Q9Y5Q9-2;F8WC64;H7C0C0;H0YFI7;H7C143	General transcription factor 3C polypeptide 3
MRPS18B	26.4487	25.8298	25.3454	22.4545	22.3209	22.172	+	3.37978	0	3.55884	Q9Y676;A0A0G2JIC6	28S ribosomal protein S18b, mitochondrial
WASF2	20.7279	20.5486	20.8628	20.005	20.1411	20.2615	+	2.10018	0.0203011	0.577228	Q9Y6W5;Q9Y6W5-2	Wiskott-Aldrich syndrome protein family member 2
non significant binders
EHD1;EHD3	21.12	20.9624	21.3322	20.9662	21.0647	21.1223		0.304745	0.787975	0.0871525	Q9H4M9;A0A024R571;C9J2Z4;C9JC03;Q9NZN3;C9JDQ8;A0A0C4DH83	EH domain-containing protein 1;EH domain-containing protein 3
YTHDF3	21.0566	19.9944	19.9123	NaN	NaN	19.8773		0	0.995543	0.443743	Q7Z739;A0A024R7W5;A0A087X0Q1;A0A087WY31;Q9BYJ9	YTH domain-containing family protein 3
BAG6;BAT3	22.6933	22.5362	23.3479	22.1965	22.21	22.658		0.800473	0.237793	0.504267	P46379;P46379-4;A0A0G2JL47;A0A024RCR6;A0A0G2JK23;P46379-5;P46379-2;P46379-3;F6S6P2;X6REW1;A0A0G2JJM1;F6UR09;F6U1F2;F6XTU0;A0A0G2JJR8;F6WML8;F6VEM6;F6X9W3;F6U341;H0Y4L1;F6TC96;H0Y710	Large proline-rich protein BAG6
ATP11C	19.1179	NaN	19.521	19.4509	NaN	20.2792		0.446257	0.459164	-0.545602	Q8NB49;A0A067XG54;Q8NB49-2;Q8NB49-3;Q8NB49-4;H7C0E8	Phospholipid-transporting ATPase IG;Phospholipid-transporting ATPase
NOSIP	22.284	21.7328	21.9319	21.8466	21.739	22.1381		0.138249	0.881515	0.0749741	Q9Y314;A0A075B6F9;M0R3B2;M0QX85;M0R1K2;A0A075B797;M0R1T7	Nitric oxide synthase-interacting protein
EPPK1	21.2018	21.6303	21.936	21.6005	21.4732	22.5252		0.283295	0.681308	-0.276945	A0A075B730;A0A087X1U6;P58107	Epiplakin
TAF15	24.4977	24.0118	24.2156	24.4998	24.4782	24.5406		0.866169	0.336506	-0.264512	Q92804;A0A075B7D9;Q92804-2;A0A075B7F4	TATA-binding protein-associated factor 2N
HMOX2	22.8092	22.4046	22.8178	22.445	22.4006	22.5512		0.669205	0.459638	0.211622	P30519;I3L159;I3L1F5;A0A087WT44;P30519-2;I3L4P8;I3L463;I3L1Y2;I3L276	Heme oxygenase 2
NDUFS7	22.4371	21.5967	21.5472	21.5422	21.6553	21.9533		0.173054	0.820712	0.143377	O75251;F5H5N1;A0A087WXF6;A0A087WTI3;F5GXJ1;O75251-2	NADH dehydrogenase [ubiquinone] iron-sulfur protein 7, mitochondrial
UHRF1	23.7443	23.9675	23.8376	23.9739	23.8925	24.2357		0.686415	0.479102	-0.184235	Q96T88;A0A087WVR3;A0A087WTW0;Q96T88-2;A0A087WWG9;Q96PU4	E3 ubiquitin-protein ligase UHRF1
MAGT1	NaN	18.827	19.2633	NaN	NaN	19.641		0	0.995037	-0.59583	Q9H0U3;A0A087WU53;Q9H0U3-2	Magnesium transporter protein 1
VPS45	20.9591	20.8579	20.7351	NaN	21.313	20.6269		0.162742	0.836747	-0.119288	Q9NRW7;A0A087WU65;Q9NRW7-2;Q5T4Q0;B7Z7G7	Vacuolar protein sorting-associated protein 45
EHD4	22.8174	22.7556	22.7916	22.6031	22.5841	22.8794		0.438876	0.727658	0.0993481	Q9H223;A0A087WUA5	EH domain-containing protein 4
CTNNBL1	22.4755	22.3347	22.243	22.2257	22.2469	22.6395		0.0445103	0.96213	-0.0196279	Q8WYA6;A0A087WUB9;Q8WYA6-4;Q8WYA6-3;Q8WYA6-2;A2A2P1	Beta-catenin-like protein 1
RBMX2	NaN	19.8462	19.8423	NaN	NaN	NaN		0	0.994532	NaN	Q9Y388;A0A087WUI1	RNA-binding motif protein, X-linked 2
PEG10	21.5984	21.0271	21.0627	21.544	21.1996	20.8402		0.0432118	0.952778	0.0347945	Q86TG7;A0A087WXK2;A0A087WUL4;A0A087WX23;Q86TG7-2;A0A087WZG9;B4DSP0	Retrotransposon-derived protein PEG10
SYNJ2BP-COX16;COX16;SYNJ2BP	21.4916	21.1392	20.8989	20.8748	20.7914	21.0279		0.682617	0.395405	0.278563	A0A087X1F5;A0A087WYV9;A0A087WUM0;Q9P0S2;P57105;A0A087WX56	Cytochrome c oxidase assembly protein COX16 homolog, mitochondrial;Synaptojanin-2-binding protein
RPS24	26.344	26.3924	26.5955	26.5953	26.4279	26.5244		0.324514	0.803391	-0.0719401	P62847;E7ETK0;A0A087WUS0;P62847-2;P62847-3;P62847-4	40S ribosomal protein S24
EIF5B	22.1954	22.4082	22.0612	22.2457	22.1323	22.3727		0.0826469	0.937035	-0.0286439	O60841;A0A087WUT6	Eukaryotic translation initiation factor 5B
BSG	23.2498	23.2411	NaN	23.4386	23.2009	23.3667		0.403223	0.754798	-0.0899865	P35613;A0A087WUV8;A0A087X2B5;P35613-3;P35613-4;P35613-2;R4GMX5;I3L192;R4GN83	Basigin
MYCBP	21.9908	23.5145	23.2003	22.7837	22.5303	22.5015		0.248252	0.719683	0.296647	Q99417;A0A087WV05;A0A0D9SEI7	C-Myc-binding protein
MKI67	26.0498	25.9959	25.9656	25.9429	25.7898	26.0171		0.539618	0.723647	0.0871868	P46013;A0A087WV66;P46013-2	Antigen KI-67
NOP2	24.7148	24.8724	24.9391	24.8572	24.5982	24.6085		0.646908	0.535383	0.154176	P46087;A0A087WV73;P46087-2;P46087-4;P46087-3;F5H5X6;F5GYR3;F5GWB7;F5H709;F5H359;F5H8G6	Probable 28S rRNA (cytosine(4447)-C(5))-methyltransferase
MTHFD1L	22.9507	22.8795	23.2306	23.0131	22.8849	23.4819		0.193672	0.822354	-0.106367	Q6UB35;A0A087WVM4;B7ZM99;H0Y327;Q6UB35-2;Q4VXM0;Q5JYA8;Q5JYA3;Q4VXM1;Q4VXV2	Monofunctional C1-tetrahydrofolate synthase, mitochondrial
CLTC	26.6047	26.8397	26.8567	26.8187	26.8787	26.7939		0.302947	0.822737	-0.063392	Q00610;A0A087WVQ6;Q00610-2;P53675;A0A087WX41;P53675-2;J3KS13;J3KSQ2;K7EJJ5;J3QL20;J3KRF5;F5H5N6	Clathrin heavy chain 1;Clathrin heavy chain
POLR2E	21.6826	21.755	22.1372	21.8417	21.8097	21.222		0.402806	0.590074	0.233809	P19388;A0A087WVZ9;A0A0A0MQR7;A0A087WWX0;K7EQN2;K7EJ87;A0A087WVN5	DNA-directed RNA polymerases I, II, and III subunit RPABC1
NOMO1;NOMO2;NOMO3	23.2302	23.0451	23.3578	22.7816	23.0359	23.0576		0.930987	0.326487	0.252652	Q15155;Q5JPE7;P69849;A0A0G2JP90;A0A0G2JM40;A0A087WW46;J3KN36;A0A0G2JN29;A0A087X117;Q5JPE7-3;Q5JPE7-2;A0A087WTD5;H3BUC9;H3BPS9	Nodal modulator 1;Nodal modulator 2;Nodal modulator 3
PSMD1	23.5876	23.7722	23.8853	23.7405	23.9511	23.9463		0.517027	0.630691	-0.130901	Q99460;A0A087WW66;Q99460-2;H7C378;C9J9M4;H7BZR6	26S proteasome non-ATPase regulatory subunit 1
POLD2	NaN	19.4213	19.5229	19.4112	19.4232	20.263		0.237383	0.746075	-0.227067	P49005;A0A087WWF6;C9IZD2;C9J8Z7;C9JLE1;F8W8R3	DNA polymerase delta subunit 2
HYOU1	20.799	21.5548	21.4746	21.0897	20.9855	21.5231		0.0941782	0.901357	0.0766697	Q9Y4L1;E9PJ21;A0A087WWI4;K7EQK2;A0A087X054;J3KTF1;Q9Y4L1-2;A0A087X214;A0A087WW13;Q9BST8;J3QQH7;J3QLE9;J3QL06	Hypoxia up-regulated protein 1
RBM15	22.2346	22.1583	22.411	22.5459	22.01	22.3763		0.0868126	0.921055	-0.0427888	Q96T37;A0A087WWP4;Q96T37-4;Q96T37-2;Q96T37-3	Putative RNA-binding protein 15
THOC1	23.6655	23.6248	23.81	23.3584	23.4735	23.9087		0.271885	0.775843	0.119917	Q96FV9;A0A087WWS1;Q96FV9-2;R4GMN4;A0A087WY84;J3KT14;J3KRD7;J3QQZ3;R4GN58	THO complex subunit 1
TPM3;DKFZp686J1372	25.553	24.9958	25.1354	25.1776	25.0959	25.1414		0.205057	0.828544	0.0897382	P06753-2;A0A087WWU8;P06753-5;Q5HYB6;P06753-3;P06753-4;P06753-6;Q5VU61;D6R904;J3KN67;P06753;P06753-7;D6RFM2;P09493;P09493-3;P09493-2;H0YL80;K7EP68;H0YKX5;H0YKP3;H0YNC7;H0YL52;Q6ZN40;P09493-9;P09493-8;P09493-7;P09493-6;P09493-4;P09493-10	Tropomyosin alpha-3 chain
ADD3	20.4721	NaN	20.895	20.8349	20.8996	20.8879		0.497027	0.558705	-0.190598	Q9UEY8;A0A087WX08;Q9UEY8-2	Gamma-adducin
TARDBP	26.0553	25.567	26.6799	26.9543	26.6615	26.8767		1.02705	0.114653	-0.730084	Q13148;A0A087WX29;B1AKP7;G3V162;A0A087X260;A0A087WYY0;K7EJM5;K7EN94;K7EJ99;A0A0A0MSV7;A0A087WXQ5;A0A087WV68;Q13148-4;A0A087WW61;A0A087WX67;A0A087WXV3;A0A087WTZ4;K7EL26;A0A087WYE7;A0A087WZC9	TAR DNA-binding protein 43
RPL17;RPL17-C18orf32	26.8067	25.48	25.7306	25.6151	25.2814	25.4315		0.603075	0.340011	0.563118	P18621;A0A087WXM6;J3QQT2;J3KRX5;A0A0A6YYL6;P18621-3;J3QLC8;A0A0A0MRF8;P18621-2;J3KRB3;A0A087WWH0;J3QS96;A0A087WY81;J3KSJ0	60S ribosomal protein L17
ASNA1	22.2781	22.8845	22.9931	22.8811	22.9828	23.0989		0.509701	0.48483	-0.269018	O43681;A0A087WXS7;K7ERW9	ATPase ASNA1
ESYT2	20.2212	NaN	20.073	19.7412	19.857	19.6479		1.59913	0.0839027	0.398394	A0FGR8;A0FGR8-2;H7BXI1;A0A087WXU3;A0FGR8-6;A0FGR8-5;A0FGR8-4	Extended synaptotagmin-2
YTHDF2	22.1725	22.1072	21.8349	22.6213	22.6624	22.1961		1.17963	0.132443	-0.455105	Q9Y5A9;A0A087WXZ3;Q9Y5A9-2;S4R3J8;S4R3V3	YTH domain-containing family protein 2
AP2M1	22.2391	22.5333	22.3906	22.255	21.8354	22.7353		0.153638	0.846684	0.11244	Q96CW1;Q96CW1-2;A0A087WY71;E9PFW3;C9JJ47;H7C4C3;C9JTK4;C9JGT8;C9JJD3;C9JPV8	AP-2 complex subunit mu
UBE2D3;UBE2D2	20.2553	NaN	21.6862	NaN	21.8563	21.8159		0.455682	0.413351	-0.865311	P61077;P62837;P61077-3;D6RAW0;D6RFM0;D6RAH7;H9KV45;A0A0A0MQU3;A0A087WY85;P62837-2;P61077-2	Ubiquitin-conjugating enzyme E2 D3;Ubiquitin-conjugating enzyme E2 D2
HSPA4	25.2328	24.9998	24.9093	25.2375	25.2977	25.3405		1.14026	0.271955	-0.244617	P34932;A0A087WYC1;A0A087WTS8;P34932-2	Heat shock 70 kDa protein 4
FAM21A;FAM21C	NaN	20.3015	20.0909	19.9153	NaN	19.9298		0.91338	0.308958	0.273675	Q641Q2;Q9Y4E1;A0A087WYF6;F8W7U3;J3KP36;E7ESD2;A0A0A0MR88;A0A096LPC5;Q9Y4E1-5;Q9Y4E1-3;Q9Y4E1-6;Q9Y4E1-2;Q9Y4E1-4;Q641Q2-2;B1AP61;A0A0A0MT65	WASH complex subunit FAM21A;WASH complex subunit FAM21C
CPSF3L	NaN	18.7584	18.7979	NaN	NaN	NaN		0	0.994027	NaN	Q5TA45;C9J979;C9IYS7;A0A087WYI0;Q5TA45-2;Q5TA45-4;Q5TA45-3;Q5TA45-5;J3QRY6;Q96HV7	Integrator complex subunit 11
DHX29	21.1456	21.2697	21.5001	21.062	20.6273	21.3211		0.592682	0.425249	0.30168	Q7Z478;A0A087WYN9	ATP-dependent RNA helicase DHX29
SRP19	22.2669	22.2336	22.1334	22.2969	22.1816	22.5003		0.494604	0.677315	-0.115023	P09132;A0A087WYR0;A0A087WWU9;D6RBG4;P09132-2	Signal recognition particle 19 kDa protein
ZMYND8	21.0273	21.4143	21.3928	21.2465	20.9875	21.3517		0.191583	0.839863	0.0828876	Q9ULU4;A0A087WYS3;H7C4X9;Q9ULU4-17;Q9ULU4-23;Q9ULU4-8;Q9ULU4-21;Q9ULU4-14;Q9ULU4-12;Q9ULU4-16;Q9ULU4-9;Q9ULU4-5;Q9ULU4-20;Q9ULU4-13;Q9ULU4-10;Q9ULU4-11;Q9ULU4-7;Q9ULU4-19;Q9ULU4-6;A0A087WV57;A0A0A0MTK7;A0A087WVZ6;Q9ULU4-3;Q9ULU4-15;Q9ULU4-18;Q9ULU4-22;Q9ULU4-4;Q5TH12;Q9ULU4-2	Protein kinase C-binding protein 1
RAVER1	25.7211	25.8394	25.6313	25.7598	26.1012	25.6131		0.236166	0.81089	-0.0940768	Q8IY67-2;A0A087WZ13;E9PAU2;Q8IY67;K7EKR9;K7EQG2;Q8IY67-3	Ribonucleoprotein PTB-binding 1
IDH3B	22.7925	23.087	23.2089	23.2977	23.4553	23.388		1.25004	0.166017	-0.35085	O43837;A0A087WZN1;O43837-2;A0A087X2E5;O43837-3;A0A0D9SG66	Isocitrate dehydrogenase [NAD] subunit beta, mitochondrial;Isocitrate dehydrogenase [NAD] subunit, mitochondrial
SET;SETSIP	24.6736	25.1968	25.2906	25.1023	24.9398	25.7352		0.265212	0.728118	-0.205441	Q01105;Q01105-2;P0DME0;A0A0C4DFV9;A0A087X027;Q01105-3;Q01105-4	Protein SET;Protein SETSIP
COPE	21.0929	20.9187	21.0388	21.2383	21.3832	21.3371		1.97426	0.0952975	-0.302725	O14579;O14579-2;A0A087X0I4;M0QXB4;O14579-3;M0R061	Coatomer subunit epsilon
TJP1	21.3767	21.266	21.4506	21.6027	21.7345	21.8913		1.72473	0.080575	-0.37842	Q07157;Q07157-2;A0A087X0K9;G5E9E7;G3V1L9;H0YKB1;H0Y3R8;H0YLT6	Tight junction protein ZO-1
SLC4A1AP	NaN	20.5525	20.669	20.2186	20.1615	20.596		0.670838	0.394985	0.285411	Q9BWU0;A0A087X0M4;H7C256;A0A087WWF4	Kanadaptin
PBX2;PBX1	20.186	NaN	20.0626	20.1513	NaN	20.3356		0.403131	0.716201	-0.119103	P40425;P40424;P40424-2;A0A087X0P4;H0YLB0;A0A0A0MTI0;P40424-3;H0YLM3;H0YLD4;H0YLT4;H0YKH1;F8WA05;H0YLF5	Pre-B-cell leukemia transcription factor 2;Pre-B-cell leukemia transcription factor 1
KDM6A	22.1532	21.4132	21.6702	21.6332	21.7556	21.5842		0.146619	0.864686	0.0878569	O15550;F5H5V6;F5H6S1;F8W8R6;A0A087X0R0;H0Y6I7;H0Y5J3;O14607;A0A087X248;A0A096LPD8;F5H3N7;A0A087X2I9;A0A087X0Y2;F5H8B4;O14607-2;O14607-5;O14607-3;O14607-4;F5GWV3;H7C1F1	Lysine-specific demethylase 6A
SENP3;SENP3-EIF4A1	22.4391	22.6384	22.2358	22.2206	22.4209	22.3695		0.31517	0.773151	0.100797	Q9H4L4;A0A087X0R7;J3KSF5;J3QRE4;A0A087WV50;J3QL36	Sentrin-specific protease 3
RPP40	NaN	19.9856	20.6461	21.3975	NaN	NaN		0	0.993523	-1.08164	O75818;F8WC38;A0A087X1N3;O75818-2	Ribonuclease P protein subunit p40
MRPL45	24.5885	24.0348	24.2536	23.6048	23.7537	23.812		1.52361	0.0585429	0.568829	Q9BRJ2;A0A087X2D5;A0A0G2JMS5;A0A087WU62	39S ribosomal protein L45, mitochondrial
PSMC6	23.121	23.303	23.5398	23.5638	23.4423	23.7866		0.810821	0.346782	-0.276312	P62333;A0A087X2I1;H0YJC0;H0YJS8;H0YJX2	26S protease regulatory subunit 10B
MBNL1	22.671	23.2571	23.038	23.5963	23.1092	21.9604		0.0679461	0.91615	0.100077	Q9NR56;C9JP00;A0A0A0MQX8;Q9NR56-3;Q9NR56-4;Q9NR56-7;Q9NR56-6;Q9NR56-2;Q9NR56-5;H7C4T5;Q86VM6;Q5VZF2;O95205;Q5VZF2-3;Q5VZF2-2;Q9NUK0;B1AKI6;Q9NUK0-2;C9J4T8;C9JCX1;H7C4Y1;Q9NUK0-4;Q9NUK0-3	Muscleblind-like protein 1
VDAC2	24.6668	24.7042	24.3799	25.0113	25.0865	24.6131		0.828466	0.310181	-0.320009	P45880;A0A0A0MR02;P45880-2;P45880-1;Q5JSD2;Q5JSD1;A2A3S1	Voltage-dependent anion-selective channel protein 2
RBM10	23.3592	23.1922	23.2938	23.6381	23.3094	23.1431		0.206288	0.833908	-0.0818176	P98175;P98175-2;A0A0A0MR66;P98175-3;P98175-4;P78332;E9PGM9;P78332-2	RNA-binding protein 10
EXOC7	20.308	20.3225	20.0166	19.8651	20.3198	20.4381		0.0131951	0.987459	0.00802612	Q9UPT5;A0A0A0MRE1;B4DJ07;A0A0A0MSB8;Q9UPT5-2;Q9UPT5-5;Q9UPT5-1;Q9UPT5-6;C9JKC2;Q9UPT5-4;C9JME6;B5MCY9;K7ERQ5	Exocyst complex component 7
SNX6	20.0122	20.4896	19.9535	19.9958	20.0311	20.6673		0.103612	0.894414	-0.0795835	Q9UNH7;A0A0A0MRI2;Q9UNH7-2;G3V5U2;H0YJF8;G3V4Z5;G3V5X9	Sorting nexin-6;Sorting nexin-6, N-terminally processed
PCMT1	22.6869	22.5572	22.5829	22.3495	22.7612	21.7228		0.471195	0.483104	0.331165	P22061;A0A0A0MRJ6;H7BY58;P22061-2;F6S8N6;F8WDT3;F8WAV5;F8WAX2;C9J0F2	Protein-L-isoaspartate(D-aspartate) O-methyltransferase;Protein-L-isoaspartate O-methyltransferase
MYO6	22.7395	22.7233	23.0178	22.7083	22.7136	22.877		0.212668	0.85435	0.0605291	Q9UM54;Q9UM54-5;Q9UM54-4;Q9UM54-6;A0A0A0MRM8;E7EW20;Q9UM54-2;Q9UM54-1;A0A0D9SGC1;Q5JVM0	Unconventional myosin-VI
NOLC1	23.0593	26.2587	25.6148	25.3408	25.5437	26.1419		0.278929	0.62727	-0.697868	Q14978;A0A0A0MRM9;Q14978-3;Q14978-2;S4R402;S4R341;S4R349	Nucleolar and coiled-body phosphoprotein 1
RRBP1	24.415	24.1562	24.1942	24.1595	24.069	24.2738		0.365999	0.772456	0.0876935	Q9P2E9;A0A0A0MRV0;Q9P2E9-2;Q9P2E9-3;A0A087WVV2;F8W7S5;A0A087WU26;A2A2S5;Q8N4C6;Q8N4C6-7;H0YDJ4;H9KV85;E9PN67;C9J066;Q8N4C6-6;Q8N4C6-11;Q8N4C6-4;Q8N4C6-9;Q8N4C6-2;Q8N4C6-5;Q8N4C6-10	Ribosome-binding protein 1
EIF4G3	NaN	21.0502	20.5709	21.1033	21.0134	21.0149		0.535506	0.493976	-0.233352	O43432;A0A0A0MSA7;O43432-3;O43432-4;O43432-2;B1AN91;B1AN92	Eukaryotic translation initiation factor 4 gamma 3
HADH	NaN	19.8554	19.5987	NaN	19.67	19.7869		0.00310746	0.99402	-0.00142193	Q16836;E9PF18;A0A0A0MSE2;Q16836-3;Q16836-2	Hydroxyacyl-coenzyme A dehydrogenase, mitochondrial
FHL2	24.7452	24.6092	24.2297	25.3753	25.2774	24.5138		0.776666	0.241933	-0.527414	Q14192;J3KNW4;A0A0A0MSG2;F8WDA8;U3KQT4;Q14192-2;C9J3S8	Four and a half LIM domains protein 2
IARS	22.8668	23.1124	23.3402	23.1646	23.1588	23.7056		0.44812	0.550422	-0.236522	P41252;J3KR24;A0A0A0MSX9;Q5TCD1;Q5TCC6	Isoleucine--tRNA ligase, cytoplasmic
FDXR	20.2289	NaN	20.0501	20.3472	20.2474	20.8079		0.596325	0.409259	-0.327997	P22570;A0A0A0MTN9;J3QQX3;A0A0A0MTR6;A0A0C4DFN8;A0A0C4DGN7;A0A0A0MSZ4;A0A0A0MT64;P22570-4;P22570-5;P22570-2;P22570-7;P22570-3;J3QKZ8;P22570-6;J3QQW7	NADPH:adrenodoxin oxidoreductase, mitochondrial
SMARCA4	23.7592	23.8002	23.7909	23.7395	23.7621	24.0774		0.279519	0.81248	-0.0762666	A0A0A0MT49;P51532-5;P51532-2;P51532-3;P51532-4;P51532;Q9HBD4;K7EP28;A0A0A0MSS5;F6UH26;B1ALG1;F6T8Q0;B1ALG2	Transcription activator BRG1
FKBP15	20.9634	20.7977	20.7504	20.0944	20.4481	20.704		1.05304	0.177948	0.42166	Q5T1M5;A0A0A0MT60;Q5T1M5-2;X6RKW4;Q5T1M5-3	FK506-binding protein 15;Peptidyl-prolyl cis-trans isomerase
WDR36	21.352	20.9209	NaN	20.7278	20.3803	20.8275		0.884354	0.209264	0.491245	Q8NI36;A0A0A0MTB8	WD repeat-containing protein 36
STAU2	21.5483	NaN	21.2368	NaN	20.8377	NaN		0	0.99302	0.554874	Q9NUL3;A0A0A0MTD1;F8VPI7;E7EPX0;E7EVJ4;E9PH62;A0A0A0MTC5;Q9NUL3-8;Q9NUL3-3;Q9NUL3-2;E5RJN7;A0A0A0MTC4;A0A0A0MTC6;Q9NUL3-6;Q9NUL3-7;G5EA18;E7EVI1;Q9NUL3-4;E5RJ67;H0YBY0;E5RFK1;E5RGT3;Q9NUL3-5	Double-stranded RNA-binding protein Staufen homolog 2
ILK	19.7054	20.1095	20.3349	20.1639	20.2756	20.8225		0.605261	0.388546	-0.370697	Q13418;A0A0A0MTH3;Q13418-3;Q13418-2	Integrin-linked protein kinase
BTAF1	20.8409	20.8477	20.5287	20.3175	20.3162	20.5764		1.15885	0.194364	0.335723	O14981;A0A0A0MTH9;O14981-2	TATA-binding protein-associated factor 172
SKP2	19.8183	20.1099	19.9188	19.5242	19.7929	19.9727		0.523963	0.547978	0.185764	Q13309;A0A0A0MTL5;Q13309-2;D6R9R7	S-phase kinase-associated protein 2
CUL2	21.3214	21.6067	21.9078	21.6186	21.7866	22.1578		0.448485	0.545894	-0.242343	Q13617;A0A0A0MTN0;Q13617-2;Q5T2B5;Q5T2B7	Cullin-2
GSTM3	20.9454	20.9089	20.8793	21.4258	20.9882	20.9981		0.709856	0.425476	-0.226192	P21266;A0A0A0MTN3	Glutathione S-transferase Mu 3
PPAN;PPAN-P2RY11	21.9231	21.9474	22.1494	21.9592	21.7424	22.2636		0.0368097	0.969131	0.0181745	Q9NQ55;A0A0A6YYI3;A0A0B4J1V8;Q9NQ55-2;Q9NQ55-3;A8MV53;H7C446;C9J3W3;C9JHF7	Suppressor of SWI4 1 homolog
CORO7-PAM16;CORO7;PAM16	19.9225	20.1412	NaN	NaN	20.4828	20.2376		0.735928	0.341073	-0.328329	A0A0A6YYL4;P57737-3;P57737;Q9Y3D7;I3L1U7;I3L0X9;I3L3T0;P57737-2;P57737-4	Coronin;Coronin-7;Mitochondrial import inner membrane translocase subunit TIM16
HELLS	22.2315	22.3398	22.3769	22.1839	22.0861	22.4548		0.248516	0.82316	0.0744362	Q9NRZ9;A0A0B4J1V9;Q9NRZ9-6;Q9NRZ9-5;Q9NRZ9-3;Q9NRZ9-2;A0A087WSW7;F6XU50;Q9NRZ9-4;Q9NRZ9-8;Q9NRZ9-7;B1ALG6;Q9NW36	Lymphoid-specific helicase
MED24	NaN	20.1929	20.6958	20.1149	20.3409	20.7978		0.027192	0.974562	0.0264543	O75448;A0A0B4J1W0;O75448-2;B4DDR8;F5H5K2;F5GY88;E9PFL1;B9TX62	Mediator of RNA polymerase II transcription subunit 24
NAA15	22.7837	23.0502	23.182	23.4457	23.3788	23.6256		1.5857	0.0673401	-0.478052	Q9BXJ9;A0A0B4J1W3;Q9BXJ9-4;Q6N069;Q6N069-5;Q6N069-4;Q6N069-3;Q6N069-2	N-alpha-acetyltransferase 15, NatA auxiliary subunit
SRSF7	24.6183	25.7952	25.8755	26.5591	26.6388	25.9798		0.989348	0.105233	-0.962903	Q16629;A0A0B4J1Z1;C9JAB2;Q16629-3;Q16629-2;Q16629-4	Serine/arginine-rich splicing factor 7
CUTC	20.1167	19.9854	19.4542	NaN	NaN	20.0642		0	0.992517	-0.212119	Q9NTM9;Q5TCZ7;A0A0B4J226	Copper homeostasis protein cutC homolog
TPT1	23.9501	23.7666	23.8346	23.543	23.8625	23.9499		0.184827	0.860716	0.0652981	P13693;Q5W0H4;A0A0B4J2C3;J3KPG2;E9PJF7;Q56UQ5;P13693-2;H0YCX0	Translationally-controlled tumor protein
PWP2	21.9803	21.8911	21.973	21.4417	21.4476	22.0845		0.604197	0.425252	0.290209	Q15269;A0A0B4J2E5;C9J544	Periodic tryptophan protein 2 homolog
POLR2J;POLR2J3;POLR2J2	21.3378	20.4309	20.4919	NaN	NaN	20.7458		0	0.992014	0.00778707	P52435;A0A0B4J2F8;F6S314;E2QRJ6;Q9GZM3;Q9H1A7;D6RAG0;E7EP90;A0A0B4J1Z8;A6NFM0;E7EWC6;H0Y980	DNA-directed RNA polymerase II subunit RPB11-a;DNA-directed RNA polymerase II subunit RPB11-b1;DNA-directed RNA polymerase II subunit RPB11-b2
UBE2L3;hCG_1789329	NaN	21.7717	21.5872	NaN	NaN	NaN		0	0.991512	NaN	P68036;A0A0B4J2G9;P68036-2;P68036-3	Ubiquitin-conjugating enzyme E2 L3
CYP51A1	20.2347	20.6269	20.5584	20.7968	20.5612	20.9604		0.829028	0.324486	-0.299516	Q16850;A0A0C4DFL7;Q16850-2;H7C0D0	Lanosterol 14-alpha demethylase
TM9SF4	NaN	20.0838	20.3421	19.9081	NaN	NaN		0	0.991011	0.304908	Q92544;A0A0C4DFM1	Transmembrane 9 superfamily member 4
MFN1	20.238	20.1639	20.3978	20.3585	20.1205	20.5888		0.230913	0.817407	-0.0893822	Q8IWA4;A0A0C4DFN1;Q8IWA4-3;H7C5H5;Q8IWA4-2;C9JQT7;C9JXQ1	Mitofusin-1
SEC13	NaN	20.3209	20.1995	NaN	20.4628	20.2911		0.417346	0.716184	-0.116744	P55735;A8MXL6;A0A0C4DFR6;P55735-2;P55735-3	Protein SEC13 homolog
NELFA	NaN	20.2053	20.1529	20.0639	20.1104	20.5534		0.111189	0.897899	-0.0635125	Q9H3P2;H0Y3X6;A0A0C4DFX9;C9JEM7;H7C2C7;C9JHL4;Q9H3P2-7;H7C0W2	Negative elongation factor A
RPSA;RPSAP58	27.3945	27.2003	27.262	27.1422	27.2487	27.3829		0.111127	0.928159	0.0276775	P08865;C9J9K3;A0A0C4DG17;A6NE09;C9JQR9	40S ribosomal protein SA
POU2F1;POU2F2;POU2F3	19.952	20.7724	20.8332	20.9369	20.7234	21.2287		0.624606	0.354468	-0.443779	P14859;A0A0C4DG88;P14859-4;P14859-5;P14859-3;P14859-2;P14859-6;P09086;Q9UKI9;U3KQN1;U3KQ96;H0YNW1;H0YLL6;B5ME60;A0A0A0MT46;H0YKT2;P09086-4;Q9UKI9-3;Q9UKI9-2;P09086-3;P09086-2;P09086-5;H0YLC5	POU domain, class 2, transcription factor 1;POU domain protein;POU domain, class 2, transcription factor 2;POU domain, class 2, transcription factor 3
ECI2	22.5267	22.8794	22.8094	22.8898	22.9936	22.6116		0.233093	0.813197	-0.0931619	O75521;A0A0C4DGA2;O75521-2;F1LLU7;F8WAW4;C9JB63;F8W6J1	Enoyl-CoA delta isomerase 2, mitochondrial
HLTF	19.7377	NaN	20.4034	NaN	NaN	NaN		0	0.99051	NaN	Q14527;A0A0C4DGA6;Q14527-2;H7C5K0	Helicase-like transcription factor
CAST	21.3189	20.8911	21.013	20.9733	20.9257	20.9842		0.368778	0.731139	0.113294	P20810;P20810-5;E7EQ12;H0Y7F0;H0Y9H6;E9PDE4;E7ES10;E9PCH5;E7EVY3;B7Z574;A0A0C4DGB5;P20810-3;P20810-4;P20810-8;P20810-2;P20810-9;P20810-10;P20810-7;P20810-6;A0A0A0MR45;E7EQA0;H0YD33;D6RC54;D6RAA8;A0A0C4DGD1;F8W7E0	Calpastatin
CHD4	25.235	25.4351	25.6048	25.4736	25.2506	25.5442		0.00514368	0.993455	0.00217819	Q14839;F5GWX5;A0A0C4DGG9;Q14839-2;Q8TDI0;K7EMY3;F2Z2R5;H7C0J3;I3L229;H7C3H7;F6T542	Chromodomain-helicase-DNA-binding protein 4
DHRS7B	21.1335	21.2846	21.4635	20.9597	20.9665	20.9016		1.64301	0.101429	0.351266	Q6IAN0;A0A0C4DGQ8;J3KRS1;J3QKT1	Dehydrogenase/reductase SDR family member 7B
DDOST	23.6367	23.7828	23.6505	23.5058	23.595	23.8016		0.219214	0.859689	0.0558357	P39656;A0A0C4DGS1;P39656-3;P39656-2;U3KQ84	Dolichyl-diphosphooligosaccharide--protein glycosyltransferase 48 kDa subunit
GOLGA2	NaN	21.5967	21.569	21.262	20.7852	21.6485		0.448447	0.493359	0.350958	Q08379;A0A0C4DGS5;Q08379-2;B7ZC06;A0A087WYC0	Golgin subfamily A member 2
CUL1	21.9026	21.876	22.0158	21.7597	22.0504	22.2744		0.246659	0.801577	-0.0966816	Q13616;A0A0C4DGX4	Cullin-1
POLR2A	21.9911	21.2294	21.7486	21.1918	21.2942	21.8495		0.279756	0.716475	0.211173	P24928;A0A0C4DGZ0;A0A087WWE2;P24928-2	DNA-directed RNA polymerase II subunit RPB1;DNA-directed RNA polymerase
TPP1	21.2439	21.3822	21.2832	21.0128	21.2248	20.8235		1.08051	0.246427	0.282732	O14773;A0A0C4DGZ9;O14773-2	Tripeptidyl-peptidase 1
CDK11B;CDC2L1;CDK11A	22.3081	22.1543	22.5491	22.1157	22.088	22.7603		0.0212879	0.984686	0.0158215	P21127;A0A0D9SEI3;J3QKR5;B7ZVY7;A0A0D9SER5;A0A0D9SEN2;J3QR44;P21127-8;P21127-3;P21127-2;Q9UQ88;P21127-12;P21127-9;J3QR29;Q5QPR3;P21127-4;P21127-5;P21127-10;P21127-6;Q9UQ88-4;Q9UQ88-3;Q9UQ88-2;Q5QPR4;Q9UQ88-5;Q9UQ88-10;Q9UQ88-9;Q9UQ88-8;Q5QPQ9;E9PFJ2;A0A087WYI9;A0A087X1I0;J3KS35;E7ESP2	Cyclin-dependent kinase 11B;Cyclin-dependent kinase 11A
SRSF4	22.4179	22.8826	22.8475	22.4913	22.576	23.135		0.0241198	0.981933	-0.0181128	Q08170;A0A0D9SEM4	Serine/arginine-rich splicing factor 4
MAP4K4;MINK1;TNIK	NaN	19.7416	19.5642	NaN	NaN	20.431		0	0.990009	-0.778146	O95819;E7ESS2;O95819-5;E7ENQ1;G3XAA2;H7C360;G5E948;E7EN19;A0A0D9SEY1;O95819-4;O95819-2;O95819-3;Q8N4C8;Q9UKE5;Q8N4C8-3;Q9UKE5-8;Q8N4C8-5;Q9UKE5-5;Q8N4C8-2;Q9UKE5-7;Q9UKE5-3;Q8N4C8-4;Q9UKE5-6;Q9UKE5-2;Q9UKE5-4;C9J338;E7EX83;A0A0D9SG62;E7ETN6;I3L2I2;C9J840;I3L203;H7C0P6	Mitogen-activated protein kinase kinase kinase kinase 4;Misshapen-like kinase 1;TRAF2 and NCK-interacting protein kinase
DDX3X;DDX3Y	27.8988	27.7345	27.7508	27.9796	28.0601	28.0464		1.80719	0.174778	-0.233955	O00571;A0A0D9SFB3;A0A0D9SG12;A0A0D9SF53;O00571-2;O15523;O15523-2;O15523-3;B4DLA0;A0A087WX09;C9J081;A0A087WVZ1;C9J8G5;Q9NQI0;Q9NQI0-3;D6RCM4;Q9NQI0-2;Q9NQI0-4;H0Y960	ATP-dependent RNA helicase DDX3X;ATP-dependent RNA helicase DDX3Y
TBL1XR1	21.8076	22.1409	21.55	22.1976	22.5806	21.2813		0.167282	0.815833	-0.18703	Q9BZK7;A0A0D9SF63;F8W9D8;C9IYU9;Q9BQ87;C9JLJ1;C9JCK0;C9JBN1;A0A0D9SF25;C9JCW4;C9JTW8;C9JY82;C9JEC9;C9J3H2;C9J903;A0A0D9SEW5;A0A0D9SFS8;C9J7E1	F-box-like/WD repeat-containing protein TBL1XR1
ARFGAP2	NaN	20.1699	19.9655	NaN	19.9209	19.7911		0.652824	0.467063	0.211681	Q8N6H7;A0A0D9SF70;G5E9L0;Q8N6H7-3;Q8N6H7-2;E9PQP3;H0YDN9	ADP-ribosylation factor GTPase-activating protein 2
MYO18A	20.8589	20.3939	20.5929	20.8311	20.5981	21.018		0.480191	0.55861	-0.200488	Q92614;Q92614-4;A0A0D9SFK2;Q92614-3;Q92614-5;Q92614-2	Unconventional myosin-XVIIIa
DIAPH1	21.2826	21.2691	21.2362	20.9421	21.1073	21.3483		0.474843	0.656911	0.13003	O60610;O60610-2;H9KV28;A0A0G2JH68;O60610-3;E5RJ79;B4E2I7	Protein diaphanous homolog 1
BRD2	23.9435	23.0717	22.9851	22.6197	22.5845	22.5311		1.15598	0.0865595	0.755024	P25440;H0Y6K2;A0A0G2JK44;P25440-2;P25440-4;P25440-3;A0A0G2JHN8;U3KQA6;A0A0G2JHL0;H0Y799;E9PIQ3;E9PKQ9	Bromodomain-containing protein 2
RXRB;RXRA	18.9854	19.2417	19.516	NaN	19.2046	19.9463		0.39146	0.55117	-0.327782	P28702;A0A0G2JKR7;P28702-3;P19793;A0A0G2JHI1;P19793-2;P48443;A0A087WZ88	Retinoic acid receptor RXR-beta;Retinoic acid receptor RXR-alpha
SCRIB	21.9888	22.0633	22.5654	21.9685	21.7956	22.1651		0.473266	0.535785	0.229453	Q14160;Q14160-3;A0A0G2JNZ2;A0A0G2JPP5;Q14160-2;A0A0G2JMS7;H0YCG0;H0YDF9;Q5T0G3;Q9BTT6-2	Protein scribble homolog
LPCAT1	21.5445	21.4328	21.6833	21.5669	21.2063	22.2824		0.15148	0.841044	-0.131708	Q8NF37;A0A0G2JQ62;A0A0G2JRI7	Lysophosphatidylcholine acyltransferase 1
TAF4	20.4414	NaN	19.996	19.7172	19.5867	NaN		0.870978	0.197401	0.56677	O00268;A0A0G2JRY5;Q92750;V9GY03;V9GY14;A0A0A0MSA8;J3KTH2	Transcription initiation factor TFIID subunit 4
ILVBL	21.8723	22.1008	22.6105	21.8777	21.7094	22.5023		0.194406	0.795676	0.164737	A1L0T0;M0R026;E9PJS0;M0R1B5;M0QZX5;E9PL44	Acetolactate synthase-like protein
ACO2	22.5444	22.4978	22.7948	23.0983	22.9762	22.702		0.984536	0.253285	-0.313173	Q99798;A2A274	Aconitate hydratase, mitochondrial
STMN1	23.264	23.5296	23.4887	23.3936	23.4079	23.621		0.158559	0.895288	-0.0467498	P16949;A2A2D0;P16949-2	Stathmin
GTPBP10	20.5441	20.8358	21.4872	20.7	19.6584	20.3868		0.784661	0.209829	0.7073	A4D1E9;A4D1E9-2;C9J8R7;C9JNI1;C9JEQ8;F8WBB5;A4D1E9-3;F8WBY0;F8WCN4	GTP-binding protein 10
CNOT1	22.8321	22.6634	22.6921	22.5726	22.6734	22.8474		0.119479	0.915844	0.0313657	A5YKK6;A5YKK6-2;A5YKK6-3;A5YKK6-4;H3BMZ2;B5MDN3;H3BNB1;H3BMH0	CCR4-NOT transcription complex subunit 1
MRPS16	23.9043	23.3221	23.4699	NaN	22.7251	NaN		0	0.989509	0.840253	Q9Y3D3;A6ND22;Q9Y3D3-2	28S ribosomal protein S16, mitochondrial
PIGK	NaN	19.9445	19.9859	NaN	NaN	NaN		0	0.98901	NaN	Q92643;A6NEM5;B1AK81;Q92643-2	GPI-anchor transamidase
SMCHD1	25.1615	25.266	25.2593	25.2504	25.1658	25.5325		0.307079	0.787568	-0.0873127	A6NHR9;A6NHR9-2;J3KTL8;A6NHR9-3;J3QSH1;J3KRK8	Structural maintenance of chromosomes flexible hinge domain-containing protein 1
USP14	22.4362	22.1693	22.1754	22.4617	22.1908	22.6472		0.470917	0.598694	-0.172922	P54578;A6NJA2;P54578-2;P54578-3	Ubiquitin carboxyl-terminal hydrolase 14;Ubiquitin carboxyl-terminal hydrolase
POLA1	22.8436	23.3905	23.1524	22.8236	22.651	22.9867		0.764543	0.342687	0.308394	P09884;A6NMQ1;A0A087WU64	DNA polymerase alpha catalytic subunit;DNA polymerase
TP53BP1	21.1833	21.6572	21.6326	21.4214	21.448	21.4974		0.0802763	0.934211	0.0353998	Q12888;A6NNK5;Q12888-3;Q12888-2;C9JXV0;M0R142;H7C495	Tumor suppressor p53-binding protein 1
PCM1	21.347	20.7275	20.8493	20.5461	20.551	21.5967		0.0672611	0.922448	0.0766239	Q15154;A6NNN6;E7ETA6;Q15154-2;H0YBA1;E5RGQ4;E9PGW9;E7EV93;Q15154-3	Pericentriolar material 1 protein
PIP5K1A	NaN	19.2301	19.4663	19.5706	NaN	19.4494		0.459335	0.62637	-0.161763	Q99755;Q99755-2;Q99755-4;A6PW57;Q99755-3;O60331;O14986;O14986-3;O14986-2;O60331-4;O60331-2;O60331-3	Phosphatidylinositol 4-phosphate 5-kinase type-1 alpha
FMR1	20.5161	21.0619	21.2362	20.9508	21.6803	21.1517		0.45269	0.495685	-0.322821	A8MQB8;G3V0J0;Q06787-8;Q06787-2;Q06787-9;Q06787;Q06787-7;A0A087WXI3;Q06787-6;Q06787-4;Q06787-5;Q06787-3;G8JLE9;R9WNI0	Fragile X mental retardation protein 1
SNRPB;SNRPN	22.5275	22.5042	22.4272	22.2535	22.3465	22.3929		1.4181	0.368486	0.155277	P14678;P63162;P14678-2;J3QLE5;A8MT02;P63162-2;P14678-3;J3KRY3;S4R3P3	Small nuclear ribonucleoprotein-associated proteins B and B;Small nuclear ribonucleoprotein-associated protein N
GSK3A	20.9813	21.2722	21.3404	21.3472	21.0552	21.6614		0.309012	0.722944	-0.156651	P49840;A8MT37;M0QYV0	Glycogen synthase kinase-3 alpha
RPL23A	24.0533	24.2636	22.7126	24.4065	24.4399	23.8897		0.477142	0.425968	-0.568801	P62750;H7BY10;K7EJV9;K7ERT8;A8MUS3;K7EMA7	60S ribosomal protein L23a
SNRPG;SNRPGP15	20.4528	21.0391	20.856	20.5253	21.0185	20.7642		0.0198352	0.984205	0.0133565	P62308;Q49AN9;F5H013;A8MWD9	Small nuclear ribonucleoprotein G;Putative small nuclear ribonucleoprotein G-like protein 15
NAP1L4	20.8069	20.9844	NaN	20.8925	20.986	21.1611		0.393854	0.720237	-0.117567	Q99733;E9PNW0;E9PJJ2;E9PS34;E9PNJ7;A8MXH2;C9J6D1;Q99733-2;E9PKT8;C9JZI7;E9PKI2;E9PP22;C9J1B1	Nucleosome assembly protein 1-like 4
MATR3	28.663	28.8025	28.8061	28.5933	28.5457	28.5458		1.76933	0.229983	0.195602	P43243;A8MXP9;D6REM6;D6R991;H0Y8T4;B3KM87;P43243-2;D6R8Z5;D6RCM3;D6REK4;D6RBI2;D6RE02;D6RIA2;Q68E03;D6RB45;D6R9F3;D6RAM9;D6RAY2;D6RBS2;D6RBK5	Matrin-3
NUDT19	20.3041	20.1451	20.2649	20.3882	20.4418	20.7638		1.08848	0.236164	-0.293244	A8MXV4	Nucleoside diphosphate-linked moiety X motif 19, mitochondrial
RAB34	20.7931	20.704	20.8159	NaN	NaN	19.8686		0	0.988511	0.902395	Q9BZG1;C9JBG0;A8MYQ9;Q9BZG1-2;K7EIF2;H7C0Y7;Q96PJ7;C9JY26;E7ES60;Q9BZG1-4;V9GY61;K7EJW7;J3QLC6	Ras-related protein Rab-34
SRRM1	23.8688	23.1601	22.9041	22.5274	22.4679	22.8043		1.09056	0.102339	0.71115	Q8IYB3;A9Z1X7;Q8IYB3-2;E9PCT1;M0R1E7;M0QXG5;M0R088	Serine/arginine repetitive matrix protein 1
EIF3L	24.152	24.4339	24.4675	24.6003	24.4625	24.9106		0.858623	0.307982	-0.306651	Q9Y262;B0QY89;Q9Y262-2;B0QY90;C9JHP4;C9K0Q7;H7C3A0;H0Y7E6	Eukaryotic translation initiation factor 3 subunit L
APOBEC3B	19.6006	20.1507	19.7257	NaN	NaN	NaN		0	0.988012	NaN	Q9UH17;B0QYD3;Q9UH17-3;Q9UH17-2	DNA dC->dU-editing enzyme APOBEC-3B
EWSR1	25.6424	25.7731	25.6302	25.6677	25.6291	25.639		0.317766	0.881445	0.0366249	Q01844;B0QYK0;Q01844-6;Q01844-3;Q01844-5;A0A0D9SFL3;C9JGE3;Q01844-2;Q01844-4;F8WC90	RNA-binding protein EWS
SLC25A17	18.26	NaN	20.3925	NaN	NaN	NaN		0	0.987514	NaN	O43808;B0QYW5;F6RTR7;F8WE74	Peroxisomal membrane protein PMP34
ARCN1	24.1712	23.2734	23.4282	23.159	23.3152	23.49		0.443868	0.510881	0.302867	P48444;B0YIW6;P48444-2;Q6P1Q5;E9PK34	Coatomer subunit delta
NRD1	19.8281	19.6318	19.5729	19.8059	19.8888	19.9557		1.0944	0.336034	-0.205924	O43847;O43847-2;H0Y5G9;G3V1R5;B1AKJ5;A0A087WYK8	Nardilysin
EIF3H	23.1235	22.7519	23.2323	22.8401	22.9741	23.0791		0.167385	0.863466	0.0714684	O15372;B3KS98;A0A087WZK9;E5RJT0;E5RFW7;E5RFH0;E5RGU4	Eukaryotic translation initiation factor 3 subunit H
MORF4L1	22.0607	22.075	21.7405	21.2583	21.6169	21.8292		0.915542	0.230701	0.390577	H0YMJ0;H0YLJ3;B3KTM8;Q9UBU8-2;Q9UBU8;H0YMT8;H0YM21;Q9UBU8-3	Mortality factor 4-like protein 1
ABCB7	NaN	19.4142	19.2418	NaN	19.0053	19.8441		0.0745415	0.914014	-0.0967083	O75027;E9PNQ5;E9PJR8;B4DGL8;O75027-2	ATP-binding cassette sub-family B member 7, mitochondrial
SMARCE1	22.5184	22.4468	22.5529	22.6848	22.4387	23.0422		0.534815	0.504982	-0.215885	Q969G3;J3QKS7;B4DGM3;Q969G3-6;Q969G3-5;Q969G3-3;Q969G3-2;Q969G3-4;K7EMQ8;J3KT85;J3QR61;H7C048;J3QKX6	SWI/SNF-related matrix-associated actin-dependent regulator of chromatin subfamily E member 1
MSI2	22.7381	23.2292	23.1462	22.5702	22.8389	22.6598		0.952408	0.237502	0.348202	Q96DH6;Q96DH6-2;B4DHE8;B4DM51;Q96DH6-3;J3KTC1;J3QKT5	RNA-binding protein Musashi homolog 2
PWP1	22.4004	22.2579	21.7815	NaN	NaN	21.5432		0	0.987017	0.603459	Q13610;B4DJV5;F8VZ56	Periodic tryptophan protein 1 homolog
	27.4036	27.5898	27.5518	27.15	27.3359	27.3074		1.43792	0.206506	0.250665	B4DLN1;Q9UBX3;Q9UBX3-2;F6QW41;F6RGN5
DHFR;DHFRL1	19.9577	20.9084	20.3475	20.6996	20.5506	20.8462		0.436624	0.523229	-0.294228	P00374;B4DM58;Q86XF0;C9JJ68;P00374-2	Dihydrofolate reductase;Dihydrofolate reductase, mitochondrial
MTAP	NaN	20.268	20.2837	NaN	20.1219	20.4888		0.0520286	0.951151	-0.0295057	Q13126;B4DUC8;J3QSB7;Q13126-7;Q13126-4;Q13126-6;Q13126-5;Q13126-3;Q13126-2;F8WES2;F2Z2F3	S-methyl-5-thioadenosine phosphorylase;Purine nucleoside phosphorylase
FXR1	23.472	23.7858	23.4483	23.3225	23.055	23.5373		0.677368	0.406869	0.263753	P51114;P51114-2;B4DXZ6;E9PFF5;P51114-3;E7EU85;C9JAJ4;C9JZE0;C9JY20;C9IZ22;C9J5B4	Fragile X mental retardation syndrome-related protein 1
ARL1	22.4094	21.4941	21.8087	21.5969	21.649	21.7149		0.390244	0.589871	0.250473	P40616;B4DZG7;F8VYN9;P40616-2	ADP-ribosylation factor-like protein 1
STK26;STK25	22.5803	22.8123	22.0761	21.9304	21.9468	21.8951		1.2196	0.101448	0.565472	Q9P289;Q8NBY1;B4E0Y9;Q9P289-2;O00506;C9JDH9;C9JCC0;C9J232;H7C279;O00506-3;O00506-2;Q9P289-3;C9JJV0	Serine/threonine-protein kinase 26;Serine/threonine-protein kinase 25
PREB	21.2728	21.2204	20.5821	20.6145	21.0056	21.2485		0.0845217	0.911111	0.068903	Q9HCU5;B5MC98	Prolactin regulatory element-binding protein
PES1	23.165	23.2961	23.1614	23.4021	23.1811	23.5819		0.660077	0.490313	-0.180848	O00541;B5MCF9;O00541-2;B3KXD6;H7C267	Pescadillo homolog
ATL2	NaN	19.2827	19.4263	NaN	NaN	19.3436		0	0.98652	0.010931	Q8NHH9;C9JQQ5;B5MCN0;Q8NHH9-3;Q8NHH9-5;Q8NHH9-4;Q8NHH9-2	Atlastin-2
RAN	27.6384	27.4362	27.5569	27.3997	27.4364	27.4735		0.79288	0.60485	0.107313	P62826;B5MDF5;J3KQE5;F5H018;B4DV51;H0YFC6;A0A087X0W0	GTP-binding nuclear protein Ran
SEP10	21.1511	21.0282	21.0139	20.9755	21.288	21.3615		0.498449	0.625926	-0.143941	Q9P0V9;E7EW69;E7EX04;B5ME97;Q9P0V9-3;Q9P0V9-2;C9JEQ7;F5H1F2	Septin-10
CWC22	20.8008	21.0135	21.002	20.4837	20.2124	20.8939		0.909507	0.226789	0.408789	Q9HCG8;B7WP74	Pre-mRNA-splicing factor CWC22 homolog
ACSL1	19.6201	19.9383	20.1631	19.8845	19.7623	20.0605		0.00873781	0.990976	0.00477409	P33121;B7Z3Z9;E7EPM6;P33121-2;P33121-3;H0Y9U7;H0Y9Z9;D6RER0	Long-chain-fatty-acid--CoA ligase 1
SMAD2;SMAD3;SMAD9	21.4657	21.2007	21.4042	21.0874	21.0861	21.688		0.117451	0.895223	0.069657	Q15796;B7Z5N5;Q15796-2;P84022;O15198;H3BVD1;K7EJX0;P84022-3;P84022-2;O15198-2;Q15797;Q99717;H0YMP2;H0YNV1;H0YL71;H0YKE2;H3BP09;H0YAK7;P84022-4	Mothers against decapentaplegic homolog 2;Mothers against decapentaplegic homolog;Mothers against decapentaplegic homolog 3;Mothers against decapentaplegic homolog 9
ACADM	22.4249	22.5546	22.2408	22.6703	22.6083	22.5468		0.966276	0.371783	-0.201691	P11310;B7Z9I1;Q5T4U5;P11310-2;E9PJM9;E9PRX4	Medium-chain specific acyl-CoA dehydrogenase, mitochondrial
FOXP4	20.0756	NaN	20.5955	NaN	NaN	20.0593		0	0.986023	0.276226	Q8IVH2;B7ZBM3;Q8IVH2-3;Q8IVH2-2	Forkhead box protein P4
CPEB4	21.2831	21.101	20.4137	21.2665	21.2645	20.7184		0.17786	0.816605	-0.150538	Q17RY0;B7ZLQ8;Q17RY0-2;E5RJM0;H0YBG1;E5RFP2;Q17RY0-3;Q8NE35;Q7Z5Q1;H0Y9D9;J3KN18;Q7Z5Q1-7;Q7Z5Q1-5;Q7Z5Q1-4;Q7Z5Q1-6;Q7Z5Q1-3;Q8NE35-2;Q7Z5Q1-8;Q7Z5Q1-9	Cytoplasmic polyadenylation element-binding protein 4
USP39	23.6101	23.7118	23.8112	23.5228	23.4732	23.9873		0.103433	0.908279	0.0499261	Q53GS9;B9A018;A0A087X1B2;Q53GS9-2;Q53GS9-3;F8WC91;C9JIU2;A0A087WW31	U4/U6.U5 tri-snRNP-associated protein 2
IMMT	24.2835	23.8025	23.7132	24.2758	24.0885	24.1123		0.533349	0.499388	-0.225822	Q16891;Q16891-2;B9A067;Q16891-3;Q16891-4;H7C463;C9J406;A0A087WYS0;D6RAW4	MICOS complex subunit MIC60
SMARCD2	NaN	21.232	21.1226	21.2174	21.4202	21.5127		0.735861	0.436343	-0.206115	Q92925;J3KMX2;B9EGA3;Q92925-3;Q92925-2;J3QWB6	SWI/SNF-related matrix-associated actin-dependent regulator of chromatin subfamily D member 2
HNRNPLL;HNRPLL	23.1281	23.6203	23.4679	23.3847	23.5153	23.439		0.0974239	0.916361	-0.0408929	Q8WVV9;C9IYN3;D6W592;Q8WVV9-4;B7WPG3;Q8WVV9-5;H7C464;H7BXH8;Q8WVV9-3;Q8WVV9-2;C9JJZ7	Heterogeneous nuclear ribonucleoprotein L-like
GFM1	19.4831	19.8583	19.9823	19.9901	NaN	20.1131		0.587847	0.443153	-0.277007	Q96RP9;F8WAU4;C9IZ01;Q96RP9-2	Elongation factor G, mitochondrial
ZC3HC1	20.3546	20.2455	20.3828	20.5224	20.7592	20.8294		1.67786	0.0855783	-0.37606	Q86WB0;C9J0I9;Q86WB0-3;Q86WB0-2;F8WAU5	Nuclear-interacting partner of ALK
NCOR2	20.629	20.7036	NaN	20.4377	21.0856	20.7338		0.126647	0.883378	-0.0860395	Q9Y618;Q9Y618-3;C9JE98;C9J0Q5;C9JFD3;Q9Y618-5;Q9Y618-4;C9JQE8;C9J7T7;H0YGK8;C9J330;Q9Y618-2;H7C1Y3	Nuclear receptor corepressor 2
ARF5	20.8984	20.9342	21.2595	21.5719	21.3933	21.3645		1.45226	0.101421	-0.412525	P84085;C9J1Z8	ADP-ribosylation factor 5
POLR2B	22.2501	22.0288	22.0807	22	22.2087	22.1757		0.0299668	0.984699	-0.00828743	P30876;C9J2Y9;C9J4M6	DNA-directed RNA polymerase II subunit RPB2;DNA-directed RNA polymerase
MKRN2	22.3951	22.7894	22.6126	22.3713	22.5121	22.767		0.108724	0.905985	0.0488898	Q9H000;C9J494;Q9H000-2	Probable E3 ubiquitin-protein ligase makorin-2
RPL37A	24.049	23.4347	23.4458	24.8436	24.842	23.8268		1.02373	0.104084	-0.860978	P61513;C9J4Z3;M0R0A1;Q6P4E4;E9PEL3;M0R2L6;G5E9R3;A6NKH3	60S ribosomal protein L37a
SUMF2	18.8028	NaN	18.8635	NaN	NaN	19.0613		0	0.985527	-0.2281	Q8NBJ7;C9JL30;J3KQJ1;C9J660;F8WA42;Q8NBJ7-2;Q8NBJ7-3;F8WEX5;E9PG02;E9PBT8;H7C3B2;A8MXB9	Sulfatase-modifying factor 2
SSR3	22.1531	21.8945	22.1024	21.6286	21.9921	22.5364		0.00278518	0.993625	-0.00234731	Q9UNL2;C9JA28;Q9UNL2-2	Translocon-associated protein subunit gamma
PSPH	20.1314	20.1139	NaN	20.0113	19.8038	20.0528		0.714492	0.490081	0.166682	P78330;C9JBI3	Phosphoserine phosphatase
AAMP	NaN	20.2831	20.354	20.1739	NaN	20.3334		0.271889	0.832871	0.0648928	Q13685;C9JG97;C9JEH3;H7C0R2;C9JTS3	Angio-associated migratory cell protein
CPSF4	20.8707	20.8132	20.6774	20.9598	20.8623	21.0093		1.02523	0.430415	-0.1567	O95639;C9JEV9;O95639-3;O95639-2;B7Z7B0;F8WEL7;H7C419	Cleavage and polyadenylation specificity factor subunit 4
GPS1	21.4015	21.6231	21.3895	21.8325	21.4552	21.8418		0.737624	0.402444	-0.238504	Q13098;C9JFE4;Q13098-5;Q13098-7;A0A096LP07;A0A096LPJ3;A8K070;Q13098-6;J3QLT0;J3KSA5;J3KRJ4;J3QS88;J3KTB0;J3QS84;J3QLE8;J3QL53;J3KRE8	COP9 signalosome complex subunit 1
PELP1	23.0809	23.001	23.4154	22.8343	22.7389	23.4217		0.269919	0.742141	0.167466	Q8IZL8;C9JFV4;E7EV54;I3L445;I3L1P4;I3L4M7;I3L4P1	Proline-, glutamic acid- and leucine-rich protein 1
POLR2H	21.1027	21.2039	21.4719	21.4106	21.4877	21.9078		0.837636	0.288685	-0.342539	P52434;C9JLU1;P52434-3;P52434-4;P52434-2;P52434-5	DNA-directed RNA polymerases I, II, and III subunit RPABC3
FAM195B	22.047	21.7545	21.7305	21.33	21.3547	21.4911		1.78755	0.0522302	0.45206	C9JLW8;I3L2L5;I3L4Q0;I3L317	Protein FAM195B
PPIG	20.2252	20.7084	NaN	20.1769	20.1779	20.8736		0.0554385	0.939547	0.0573241	Q13427;C9JN15;E9PG73;Q13427-2;C9JM79;C9JT64;C9J679	Peptidyl-prolyl cis-trans isomerase G;Peptidyl-prolyl cis-trans isomerase
RPL24	25.7275	25.718	25.6995	25.7256	25.4733	25.7349		0.337954	0.802364	0.0704041	P83731;C9JXB8;C9JNW5	60S ribosomal protein L24
PCCB	21.119	20.9594	21.3763	21.1493	21.4338	21.1461		0.232543	0.815559	-0.0914898	P05166;E9PEC3;E7ETT4;E7EUY3;E7ETT1;E9PDR0;C9JQS9;E7EX59;P05166-2;F8WBI9;E7ENC1	Propionyl-CoA carboxylase beta chain, mitochondrial
TIA1	21.1921	NaN	21.4774	20.6638	20.9203	NaN		0.976642	0.163326	0.5427	C9JTN7;P31483-2;H7BY49	Nucleolysin TIA-1 isoform p40
GNB2	NaN	21.028	21.462	21.3416	21.1545	21.1721		0.0413766	0.961989	0.0222228	P62879;C9JXA5;C9JIS1;C9JZN1;E7EP32;Q9HAV0;C9JD14;P62879-2	Guanine nucleotide-binding protein G(I)/G(S)/G(T) subunit beta-2
LBR	22.429	22.6315	22.4456	22.3578	NaN	NaN		0	0.985032	0.144267	Q14739;C9JXK0	Lamin-B receptor
RPL32	24.5917	24.3494	24.2253	24.5145	24.4335	24.6322		0.492516	0.631261	-0.137929	P62910;D3YTB1;F8W727	60S ribosomal protein L32
PLRG1	21.6578	21.7121	21.7385	21.6472	21.471	21.1887		0.919989	0.318194	0.26715	O43660;D6RA26;O43660-2	Pleiotropic regulator 1
NHP2	21.7629	22.0537	22.1662	NaN	21.1262	21.4799		1.37058	0.0586572	0.691186	Q9NX24;D6RC52;D6RCB9;J3QSY4;H0YC83	H/ACA ribonucleoprotein complex subunit 2
HSD17B11	NaN	20.3631	20.6055	20.3732	20.3018	20.6073		0.137334	0.894578	0.0568803	Q8NBQ5;D6RCD0	Estradiol 17-beta-dehydrogenase 11
UCHL1	22.9243	NaN	22.8227	22.5865	22.7023	22.5277		1.40727	0.191519	0.26795	P09936;D6RE83;D6R956;D6R974;D6RF53	Ubiquitin carboxyl-terminal hydrolase isozyme L1;Ubiquitin carboxyl-terminal hydrolase
SEP11	21.7235	22.3226	21.9921	22.3856	22.3813	22.3559		0.97637	0.226948	-0.361473	Q9NVA2;D6RGI3;D6RER5;Q9NVA2-2;D6RDU5;H0Y961;D6RDP1;D6R9Y6;H0Y9G8	Septin-11
SEC31A	22.0062	21.4885	21.4129	21.0594	21.3639	21.782		0.34603	0.635815	0.234087	O94979;O94979-9;D6REX3;O94979-6;O94979-3;O94979-10;O94979-4;O94979-2;O94979-8;D6RHZ5;H7BXG7;O94979-7;O94979-5;H0Y9K1;H0YAB3;H0Y8V7;H0Y9T9;H0Y8W8	Protein transport protein Sec31A
COPS4	20.8928	21.0093	21.2574	21.1174	21.0627	21.3373		0.36554	0.727833	-0.119316	Q9BT78;D6RFN0;D6RD63;D6RAX7;Q9BT78-2	COP9 signalosome complex subunit 4
TWF2	20.7722	NaN	19.5062	NaN	NaN	NaN		0	0.984537	NaN	Q6IBS0;D6RG15;H0Y858	Twinfilin-2
EXOSC9	23.1279	23.0678	23.2195	22.8831	22.7793	23.0064		1.46062	0.204379	0.248789	Q06265;Q06265-2;D6RIY6;D6R905;D6RA17;Q06265-3;Q06265-4;D6RAP4;H0Y9L5	Exosome complex component RRP45
CLASP2;CLASP1	NaN	20.2207	20.0851	19.8643	19.7242	19.9913		1.10368	0.230329	0.292957	O75122;Q7Z460;Q7Z460-3;E3W994;H0Y5T1;J3KR49;F8WA11;E7ERI8;E7EW49;Q7Z460-2;Q7Z460-4;Q7Z460-5;O75122-3;H7C5M8	CLIP-associating protein 2;CLIP-associating protein 1
ATOX1	20.2132	20.3086	20.433	20.366	20.6564	20.8136		0.942867	0.281553	-0.293729	O00244;E5RGN3;E5RIM7	Copper transport protein ATOX1
TCEB1	21.9278	22.0388	21.9659	22.1894	22.0032	22.1244		0.943442	0.500725	-0.12813	Q15369;E5RHG8;Q15369-2;R4GMY8	Transcription elongation factor B polypeptide 1
RPL30	25.9469	25.9276	26.032	25.749	25.7334	26.0157		0.631636	0.577937	0.1361	P62888;E5RI99;A0A0B4J213;E5RJH3;A0A0C4DH44	60S ribosomal protein L30
PLAA	21.1943	21.518	22.5127	21.7404	21.2392	21.9398		0.0802263	0.906046	0.101856	Q9Y263;E5RIM3;H0YBW4;H0YC16;H0YAU9	Phospholipase A-2-activating protein
RPL26;RPL26L1	24.3359	24.4431	24.2878	25.1255	24.8302	24.2674		0.685341	0.340926	-0.385434	P61254;Q9UNX3;J3KTJ8;J3QRI7;J3QQQ9;J3QQV1;E5RIT6;J3QRC4;E5RHH1;J3KSS0;J3KS10	60S ribosomal protein L26;60S ribosomal protein L26-like 1
TBCA	24.1223	23.1932	23.9258	24.072	23.9505	23.768		0.244122	0.755124	-0.183062	O75347;E5RIW3;E5RJD8;E5RHG6;O75347-2;E5RIX8	Tubulin-specific chaperone A
SKP1	23.4194	23.6013	23.911	24.2955	24.3907	23.8859		1.21674	0.103075	-0.546782	P63208;E5RJR5;E7ERH2;F8W8N3;P63208-2;E5RGM3	S-phase kinase-associated protein 1
COPS6	21.8725	NaN	21.8599	21.6547	21.632	21.9237		0.439654	0.677489	0.129419	Q7L5N1;E7EM64;H7C3T0	COP9 signalosome complex subunit 6
TRIM33	21.3741	21.5327	21.4284	21.5408	21.2797	21.2505		0.354424	0.775786	0.0880661	Q9UPN9;Q9UPN9-2;E7EN20;H0Y612	E3 ubiquitin-protein ligase TRIM33
AP1M1	22.0246	21.3778	22.2662	21.967	21.8997	22.0922		0.131298	0.873422	-0.0968068	Q9BXS5;K7EJL1;E7ENJ6;Q9BXS5-2;Q9Y6Q5;Q9Y6Q5-2;K7EK69;K7ERH5;A0A087WZX7;K7EL08;K7EPR4;K7EJJ1;K7EMG5	AP-1 complex subunit mu-1
SYNE1	27.8333	NaN	26.9747	26.3299	NaN	25.0894		0.813113	0.137044	1.69431	Q8NF91;E7ENN3;Q8NF91-4;A0A0C4DG40;Q8NF91-7;Q8NF91-8;Q8NF91-2	Nesprin-1
ADD1	22.4137	22.0857	21.9986	22.0728	22.0265	22.1056		0.310605	0.777909	0.0977249	P35611;P35611-2;E7EV99;E7ENY0;P35611-6;P35611-4;P35611-3;H0Y9H2;A0A0A0MSR2;P35611-5;D6RF25;D6RJE2;H0YFD8;D6RAH3	Alpha-adducin
PRPSAP2	NaN	19.8326	19.8231	19.5525	19.8278	19.6559		0.609133	0.559769	0.149164	O60256;E7EPA1;O60256-4;O60256-3;O60256-2;C9JDU5;C9JJS3;C9K0K7;C9JDH0;I3L4G9;E7EW35;I3L0S1	Phosphoribosyl pyrophosphate synthase-associated protein 2
RPL14	25.8962	25.9511	25.4413	25.5277	25.5094	25.8859		0.236315	0.787178	0.121842	P50914;E7EPB3	60S ribosomal protein L14
SEPT7	24.6108	24.8145	24.9107	24.9619	24.8661	25.0945		0.81964	0.422247	-0.1955	Q16181;H0Y3Y4;E7ES33;E7EPK1;Q16181-2;G3V1Q4;Q6ZU15;Q5JXL7	Septin-7
PRRC2C	24.2198	23.8843	24.0316	24.2919	24.3828	23.7919		0.205094	0.815373	-0.1103	Q9Y520;E7EPN9;Q9Y520-4;Q9Y520-5;Q9Y520-7;Q9Y520-2;Q9Y520-3;Q9Y520-6;H7C5N8;A0A0A0MS30	Protein PRRC2C
NDUFV2	20.772	20.44	20.4885	20.589	21.2575	21.0869		0.845576	0.250629	-0.410985	P19404;E7EPT4	NADH dehydrogenase [ubiquinone] flavoprotein 2, mitochondrial
NAA50	21.1521	21.3627	21.9288	21.4242	21.4984	21.7793		0.122951	0.885383	-0.0860977	Q9GZZ1;E7EQ69;C9J5D1;Q9GZZ1-2;A0A087WWJ2;B0AZT5;C9JZU6	N-alpha-acetyltransferase 50
IDH3G	20.888	20.947	21.2263	NaN	NaN	21.4535		0	0.984042	-0.433096	P51553;G5E9Q7;E7EQB8;P51553-2;H7C1W2;H0Y5Q7;E9PF84	Isocitrate dehydrogenase [NAD] subunit gamma, mitochondrial;Isocitrate dehydrogenase [NAD] subunit, mitochondrial
KIAA0196	19.2347	NaN	18.8521	19.1045	19.0534	20.4832		0.321614	0.589646	-0.503611	Q12768;E7EQI7;E5RFU6	WASH complex subunit strumpellin
EZR	26.4341	26.4559	26.5739	26.9275	26.7347	26.7383		1.81059	0.103183	-0.31223	P15311;E7EQR4;E9PQ82;E9PNV3;P35241-3;E9PNP4	Ezrin
RPL15	26.1799	26.129	26.0422	26.1154	25.7178	25.7073		0.898641	0.322485	0.270177	P61313;E7EQV9;E7EX53;E7ENU7;P61313-2;E7ERA2	60S ribosomal protein L15;Ribosomal protein L15
MTA3	21.1089	21.0994	20.9571	21.3517	21.2147	21.2593		1.58976	0.220197	-0.220117	Q9BTC8;Q9BTC8-2;E7EQY4;E7EV10;D6W5A2;E9PCS8;H0YIT0;E9PF88	Metastasis-associated protein MTA3
SMN1;SMN2	20.1945	20.4629	20.7329	20.6799	20.5137	20.6722		0.408832	0.650502	-0.158492	Q16637;E7EQZ4;Q16637-4;Q16637-2;Q16637-3;H0YBZ9;A0A0G2JRX5;A0A0G2JRY6;B4DP61	Survival motor neuron protein
FAM91A1	19.9255	NaN	20.2855	NaN	NaN	20.5935		0	0.983548	-0.488031	Q658Y4;E7ER68;G3V120	Protein FAM91A1
XPO7	21.2467	20.7964	21.14	20.7785	20.7404	21.1364		0.401875	0.634831	0.175914	Q9UIA9;E7ESC6;H0YBE1;E5RIW1	Exportin-7
MTA1	22.5852	22.9562	23.0611	22.5826	22.3816	22.8841		0.540561	0.480996	0.251393	Q13330;Q13330-3;E7ESY4;Q13330-2;F8VSM3;H0Y4T7;F8W9Y9;H7C3F3	Metastasis-associated protein MTA1
BPTF	21.122	21.6092	21.7391	21.3997	21.1092	21.9908		0.0101061	0.98924	-0.00982348	Q12830;Q12830-4;Q12830-2;E7ETD6;F5GXF5;A0A0A0MR81;J3QQK4;J3QQQ8;J3KSK9;E9PE19	Nucleosome-remodeling factor subunit BPTF
MRPL3	20.8433	21.1731	22.0203	19.7122	20.7911	21.5204		0.458634	0.42701	0.671041	P09001;H0Y9G6;E7ETU7;E9PF06;D6RC14;D6RBQ5	39S ribosomal protein L3, mitochondrial
BZW2	20.821	20.801	20.7434	20.4586	20.514	21.1738		0.114877	0.895366	0.0730317	Q9Y6E2;E7ETZ4;B5MCE7;B5MCH7;E9PFD4;Q75MG1;E9PFE3;C9JF98;F8WDX8;E7EMS9;Q9Y6E2-2	Basic leucine zipper and W2 domain-containing protein 2
KAT7	21.2508	NaN	21.1086	20.8833	20.9334	21.3191		0.283129	0.75512	0.134406	O95251;O95251-2;E7EUP3;O95251-3;O95251-5;O95251-4;Q8WYB5;H3BMX5;Q8WYB5-3;Q8WYB5-2	Histone acetyltransferase KAT7;Histone acetyltransferase
EIF4G1	24.7224	24.6199	24.5996	24.7336	24.5617	24.9172		0.340838	0.777229	-0.0901883	Q04637;Q04637-3;Q04637-8;E7EX73;E9PGM1;E7EUU4;Q04637-5;Q04637-4;Q04637-9;Q04637-6;Q04637-7;A0A0A0MR52;C9JF13;C9J6B6;C9K073;C9J2Z7;H7C044;H7C0V6;F8WCF2;C9JWH7;C9J556;C9JHW9;C9JSU8;C9JWW9	Eukaryotic translation initiation factor 4 gamma 1
MAP4	23.795	23.6915	24.0311	23.6047	23.5914	23.5375		1.19746	0.237306	0.261336	P27816;E7EVA0;P27816-6;P27816-2;P27816-5;H7C456;P27816-4;H0Y2V1;H7C4C5;F8W9U4;P27816-7;B5MEG9	Microtubule-associated protein 4;Microtubule-associated protein
CALD1	23.6993	22.4855	22.076	23.2432	23.0004	22.7638		0.18775	0.784359	-0.248891	Q05682-3;E9PGZ1;E7EX44;Q05682-5;Q05682;Q05682-6;Q05682-2;Q05682-4;C9J813;C9JEK3	Caldesmon
DCTN1	21.9704	NaN	21.6394	21.4976	21.582	NaN		0.583628	0.458471	0.265132	Q14203;Q14203-6;E7EX90;Q14203-3;Q14203-4;Q14203-5;Q14203-2;E7EWF7;Q6AWB1;C9J1B7;C9JZA4;C9JTE5;C9JJN7;C9JJD0;C9JKG6;E9PCY0	Dynactin subunit 1
NACA	25.2977	25.2622	25.5651	25.8278	25.7081	25.7112		1.64934	0.090379	-0.374012	E9PAV3;F8VZJ2;H0YHX9;Q13765;E9PAV3-2;F8W0W4;F8W1N5;F8VNW4;Q9BZK3;F8VZ58	Nascent polypeptide-associated complex subunit alpha, muscle-specific form;Nascent polypeptide-associated complex subunit alpha
AGK	22.5751	22.0173	22.1367	22.1111	22.0343	22.3319		0.164956	0.854761	0.0839265	Q53H12;E9PC15;E9PG39;A0A0G2JLG5;A0A0G2JLD0	Acylglycerol kinase, mitochondrial
CELF2	22.7043	22.8312	22.9959	22.7569	22.9698	22.7966		0.00837844	0.992415	0.00271988	E9PC62;O95319;V9GYD9;Q5VZZ6;O95319-5;O95319-2;O95319-4;O95319-3;V9GY47	CUGBP Elav-like family member 2
OGDH	22.12	22.588	22.6822	22.4048	22.0506	22.5324		0.233284	0.78443	0.134161	Q02218;E9PFG7;E9PDF2;E9PCR7;Q02218-2;A0A0D9SFS3;Q02218-3;Q9ULD0;Q9ULD0-3;Q9ULD0-2	2-oxoglutarate dehydrogenase, mitochondrial
NUP155	21.4849	21.3795	21.1118	21.6521	21.4499	21.5465		0.827848	0.38546	-0.224084	O75694;E9PF10;O75694-2	Nuclear pore complex protein Nup155
TBL2	21.8089	22.2136	22.346	22.1643	21.8703	22.1338		0.13137	0.888694	0.0666504	Q9Y4P3;E9PF19;Q96E41;F8WDI9	Transducin beta-like protein 2
ROCK2	20.1536	19.5623	19.8361	NaN	19.6524	20.1403		0.053954	0.941568	-0.0456861	O75116;E9PF63;Q14DU5;Q13464;C9JFJ0;D6REE7	Rho-associated protein kinase 2
GSTK1	22.0097	21.0298	21.2464	21.0177	21.2719	21.608		0.139782	0.852836	0.129512	Q9Y2Q3;E9PFN5;C9JNT3;Q9Y2Q3-4;Q9Y2Q3-3;Q9Y2Q3-2	Glutathione S-transferase kappa 1
PPP2R5D	21.8559	21.8763	21.5912	21.7914	21.845	22.2069		0.470394	0.599565	-0.173295	Q14738;E9PFR3;Q14738-3;Q14738-2;H0Y8C4;H7C5Q9	Serine/threonine-protein phosphatase 2A 56 kDa regulatory subunit delta isoform
TSN	20.1836	20.8833	NaN	19.7102	20.0679	NaN		0.615004	0.318415	0.644435	Q15631;E9PGT1;H7C1D4	Translin
FAM162A	20.2644	19.8485	19.9879	20.1362	20.2594	20.5253		0.748587	0.372982	-0.273368	Q96A26;E9PH05;F8W7Q4	Protein FAM162A
NCAPH	20.2799	20.0829	20.749	20.2514	20.386	20.642		0.0868445	0.913684	-0.0558694	Q15003;E9PHA2;C9J470;C9JZP1;Q15003-2;H7C415	Condensin complex subunit 2
MTCH2	23.5606	24.2958	24.1561	23.427	23.9606	24.0193		0.275891	0.722034	0.201856	Q9Y6C9;E9PIE4	Mitochondrial carrier homolog 2
UBTF	23.3637	22.5595	22.5427	23.1546	23.0492	23.1501		0.469245	0.495751	-0.295966	P17480;P17480-2;E9PKP7;E9PLT2;E9PMM2	Nucleolar transcription factor 1
RPL8	26.092	25.9812	26.4444	26.0188	26.2871	26.1722		0.0275988	0.982636	0.0131372	P62917;E9PKZ0;G3V1A1;E9PKU4;E9PP36	60S ribosomal protein L8
CLP1	NaN	20.3969	19.9552	20.1769	NaN	19.5707		0.296752	0.665926	0.302187	Q92989;E9PL17;Q92989-2;E9PKV5;E9PJM4	Polyribonucleotide 5-hydroxyl-kinase Clp1
NPEPPS	23.5875	23.6563	23.6886	23.2721	23.2134	23.662		0.844165	0.346632	0.26163	P55786;E9PLK3;P55786-2;A6NEC2;E9PP11;H0YDG0;A6NEC2-2;H0YCQ5;E9PJY4;E9PJ74;E9PPD4;E9PRQ5;A6NEC2-3	Puromycin-sensitive aminopeptidase
PSMC3	23.0542	22.9605	22.9096	22.945	23.1226	23.3511		0.588868	0.542377	-0.164764	P17980;E9PM69;R4GNH3;E9PN50;E9PMD8;E9PKD5;E9PLG2	26S protease regulatory subunit 6A
ATP5L	21.2066	22.2223	21.7135	21.7007	22.0857	21.6901		0.12734	0.86976	-0.111412	O75964;E9PN17	ATP synthase subunit g, mitochondrial
STX5	19.6389	19.109	19.5149	NaN	NaN	19.5363		0	0.983055	-0.115349	Q13190;E9PNU4;Q13190-3;Q13190-2;Q13190-4;H7C3X5	Syntaxin-5
NDUFS8	20.3076	21.2198	20.4094	20.927	21.0499	21.1907		0.6175	0.368309	-0.410247	O00217;E9PPW7;E9PN51;F8W9K7;E9PKH6	NADH dehydrogenase [ubiquinone] iron-sulfur protein 8, mitochondrial
RAE1	22.5251	22.5767	22.5314	23.0288	23.0401	22.534		0.899462	0.27527	-0.323247	P78406;E9PQ57;E9PPG9;B0QZ36;B0QZ37	mRNA export factor
FAU	24.9117	24.5942	25.1747	25.1204	25.4851	24.2862		0.0622671	0.931549	-0.0703716	P62861;E9PR30	40S ribosomal protein S30
TRRAP	22.1615	21.8641	21.7353	21.0526	21.3047	21.5998		1.38662	0.0700468	0.601274	Q9Y4A5;H0Y4W2;F2Z2U4;Q9Y4A5-2	Transformation/transcription domain-associated protein
TRMT2A	22.7082	21.0419	20.1957	20.4526	20.2912	20.2206		0.600169	0.28927	0.993805	Q8IZ69;F2Z2W7;Q8IZ69-2;H7C100;C9K041	tRNA (uracil-5-)-methyltransferase homolog A
LSM8	21.4749	21.0024	20.8356	21.2013	21.928	22.337		0.871502	0.174217	-0.717793	O95777;F2Z2Y6;C9JNV3;C9JIZ0	U6 snRNA-associated Sm-like protein LSm8
TOLLIP	19.4429	19.4216	19.2729	19.1001	19.181	19.6457		0.146441	0.880171	0.0701987	Q9H0E2;F2Z2Y8;E9PNS3;E9PP67;E9PQ25;E7EN89;Q9H0E2-2	Toll-interacting protein
TRMT112	NaN	22.0308	22.0461	NaN	22.4349	22.3679		2.05403	0.0665986	-0.362959	Q9UI30;F5GX77;Q9UI30-2;F5GYQ2	Multifunctional methyltransferase subunit TRM112-like protein
ATP6V0D1	20.3948	20.1823	20.1303	NaN	NaN	20.7853		0	0.982562	-0.549533	P61421;J3QL14;R4GN72;F5GYQ1;H3BQJ1	V-type proton ATPase subunit d 1
POLE	NaN	18.5736	18.5262	NaN	18.3173	18.4236		1.04092	0.385384	0.179477	Q07864;F5H1D6	DNA polymerase epsilon catalytic subunit A;DNA polymerase
MLEC	21.6031	21.413	21.5365	21.6941	21.8799	21.7636		1.55083	0.176041	-0.261655	Q14165;F5H1S8;H0YG07;F5GX14	Malectin
CIZ1	22.5291	23.1048	23.0347	23.2181	23.5052	22.8556		0.50875	0.472845	-0.303427	Q9ULV3;H0Y5D5;F5H2X7;Q9ULV3-5;Q9ULV3-2;Q9BTG3;Q5SYW2;Q9ULV3-3;Q9ULV3-4;F6VD24	Cip1-interacting zinc finger protein
SEC23A	23.5657	23.6749	23.5045	23.5688	23.3902	23.0849		0.712633	0.418533	0.233686	Q15436;F5H365;Q15436-2;G3V4V1;G3V1W4;G3V3G5;G3V2R6;G3V5X8;G3V4Q2;G3V5K1	Protein transport protein Sec23A
NAP1L1	25.0569	24.7456	25.0035	24.6273	24.6223	24.9302		0.677324	0.459755	0.20874	P55209;F8VY35;F5H4R6;H0YIV4;P55209-2;F8W020;F8W118;F8VV59;F8W0J6;H0YH88;H0YHC3;F8W543;B7Z9C2;F8VRJ2;F8VXI6;F8VUX1;F8VVB5;P55209-3	Nucleosome assembly protein 1-like 1
TUBA1C	24.812	24.136	24.2593	24.5603	24.6154	24.6632		0.428658	0.5894	-0.210554	Q9BQE3;F5H5D3;F8VVB9;Q9H853	Tubulin alpha-1C chain
BCKDHA	20.986	21.5246	21.1794	21.3629	21.0272	21.5133		0.121837	0.892748	-0.0711479	P12694;F5H5P2;P12694-2;F5GXU9;M0R0C8	2-oxoisovalerate dehydrogenase subunit alpha, mitochondrial
MYO1C	23.5478	23.4876	23.4118	23.3336	23.3697	23.7405		0.00277884	0.993365	0.00115522	O00159;O00159-3;F5H6E2;O00159-2;I3L204;I3L4D4;I3L501;I3L3Y6;I3L168;I3L3F5	Unconventional myosin-Ic
GANAB	24.1714	24.4745	24.2806	24.3104	24.5547	24.655		0.662256	0.472674	-0.19785	Q14697;F5H6X6;Q14697-2;E9PKU7;E9PNH1	Neutral alpha-glucosidase AB
XRCC1	22.3707	23.1471	22.6541	22.9894	22.8508	23.1767		0.500909	0.485939	-0.281649	F5H8D7;P18887;M0R1U8;M0QYS5;M0QZ96;M0R0D2	DNA repair protein XRCC1
CAD	21.8266	21.7224	21.9113	21.3247	21.5262	21.9292		0.538164	0.496174	0.226741	P27708;F8VPD4;H7BZB3;H7C2E4	CAD protein;Glutamine-dependent carbamoyl-phosphate synthase;Aspartate carbamoyltransferase;Dihydroorotase
ATXN2	NaN	21.0203	20.9026	20.8712	21.0477	21.0818		0.148473	0.900775	-0.0387786	Q99700;H0YH87;F8WB06;F8VQP2;V9GY86;Q99700-2;Q99700-4;Q99700-5;F8VRK6;F8VVY6;F8W0B5	Ataxin-2
METTL7A	21.4642	21.3302	21.4914	21.3243	21.4752	21.6442		0.192109	0.877041	-0.0526059	Q9H8H3;F8VQX6;H0YI09	Methyltransferase-like protein 7A
METAP2	21.138	22.1717	22.0254	21.9416	22.1041	22.2335		0.398757	0.548063	-0.314657	P50579;F8VRR3;F8VQZ7;P50579-2;P50579-3;G3V1U3;F8VZX9;F8VY03;F8VSC4	Methionine aminopeptidase 2
CDK4	22.1552	21.9276	NaN	21.5745	21.5305	21.867		1.01526	0.204767	0.384087	P11802;F8VYH9;F8VTV8;F8VWX7;F8W1L8;Q96BE9;F8VXD2;F8VZZ0;F8VZ51;F8VYY1;P11802-2;Q00537;O94921;Q07002;Q96Q40;Q07002-3;Q00537-2;K7EJ83;E7EUK8;E5RGN0;F5H6Z0;Q96Q40-2;Q96Q40-4;Q96Q40-3;O94921-3;Q96Q40-5;O94921-2;Q07002-2	Cyclin-dependent kinase 4
SLC25A3	24.3958	24.9901	25.1249	25.1893	24.9798	25.4041		0.624085	0.385568	-0.354134	Q00325-2;F8VVM2;Q00325;F8VWQ0;F8VZL5;F8VWR4	Phosphate carrier protein, mitochondrial
SMARCC2	23.8323	24.0719	24.0066	23.7206	23.854	23.9873		0.480929	0.678335	0.116308	Q8TAQ2;Q8TAQ2-2;F8VXC8;Q8TAQ2-3;F8VZW6	SWI/SNF complex subunit SMARCC2
CNPY2	20.5359	NaN	20.4446	20.909	21.0668	20.5678		0.792755	0.302757	-0.357612	Q9Y2B0;F8W1K5;F8VXJ7;F8W031;H0YI18	Protein canopy homolog 2
BAP18;C17orf49;RNASEK-C17orf49	22.3698	21.8197	21.6106	21.4346	21.2912	21.0341		1.25229	0.0776226	0.680064	Q8IXM2;F8W038;Q8IXM2-3;H0YIS7;Q8IXM2-2;F8W1H0	Chromatin complexes subunit BAP18
AK2	23.5539	23.6746	23.4341	23.5463	23.5831	23.8203		0.361347	0.757366	-0.0956529	P54819;F8W1A4;P54819-5;P54819-2;F8VZG5;P54819-3;G3V213;F8VY04;P54819-6;P54819-4;F8VPP1	Adenylate kinase 2, mitochondrial;Adenylate kinase 2, mitochondrial, N-terminally processed;Adenylate kinase 2, mitochondrial
MRE11A	23.6849	23.2055	23.3269	22.9691	23.0975	23.3434		0.67502	0.402724	0.269065	P49959;P49959-2;F8W7U8;P49959-3;F5GXT0;F5H742;F5H256	Double-strand break repair protein MRE11A
GAPVD1	27.7373	27.5686	27.719	27.6734	27.3528	27.8657		0.100088	0.913875	0.0443058	Q14C86;Q14C86-6;Q14C86-3;F8W9S7;Q14C86-4;Q14C86-5;Q14C86-2;C9IZ08;C9IZX9;B0QZ65;B4DGD8;H0Y4E7;H0Y7I9	GTPase-activating protein and VPS9 domain-containing protein 1
EIF2A	20.8603	20.304	20.4711	19.9114	19.9353	20.4529		0.856584	0.231938	0.445246	Q9BY44;F8WAE5;Q9BY44-3;H7C5Q3;C9IZE1;Q9BY44-4;F8WF18;F8WAT3	Eukaryotic translation initiation factor 2A;Eukaryotic translation initiation factor 2A, N-terminally processed
PNO1	22.172	21.9235	21.3096	20.6494	21.3491	20.7199		1.23935	0.0634464	0.895552	Q9NRX1;F8WBJ6	RNA-binding protein PNO1
COMMD2	19.4012	19.8324	20.3317	19.9549	19.7184	20.1505		0.104705	0.896508	-0.0861619	Q86X83;F8WBW1;Q86X83-2;F8WC41	COMM domain-containing protein 2
VAMP2;VAMP3	20.3383	NaN	19.7979	NaN	NaN	20.1805		0	0.982069	-0.112372	P63027;J3QRU4;F8WCA0;L7N2F9;K7ENK9;K7EKX0	Vesicle-associated membrane protein 2
ARPC4;ARPC4-TTLL3	23.2136	23.3578	23.5166	23.3749	23.2389	23.8086		0.226126	0.801099	-0.111476	P59998;F8WCF6;P59998-3;F8WDD7;H7C0A3;A0A0A6YYG9;P59998-2;R4GN08;P59998-4;F8WDW3;F8WE39	Actin-related protein 2/3 complex subunit 4
CPSF6	24.342	24.5473	24.5657	24.434	24.3866	24.9002		0.189583	0.835213	-0.0886129	Q16630;Q16630-2;F8WJN3;Q16630-3;F8W084	Cleavage and polyadenylation specificity factor subunit 6
RPL18	25.4942	25.7529	26.0844	25.6671	25.543	26.0159		0.0546612	0.944891	0.035162	Q07020;G3V203;J3QQ67;H0YHA7;Q07020-2;F8VYV2;A0A075B7A0;F8VUA6;F8VXR6	60S ribosomal protein L18
HNRNPC	22.0242	24.8194	25.1864	NaN	NaN	NaN		0	0.981577	NaN	P07910;G3V576;G3V2Q1;G3V555;G3V575	Heterogeneous nuclear ribonucleoproteins C1/C2
APEX1	21.9447	21.8294	21.8425	21.7453	22.0446	21.8063		0.0231983	0.986764	0.00682576	P27695;G3V3M6;G3V3C7;G3V5Q1;G3V5D9;A0A0C4DGK8;G3V5M0;G3V359;H7C4A8	DNA-(apurinic or apyrimidinic site) lyase;DNA-(apurinic or apyrimidinic site) lyase, mitochondrial
GMFB	20.3006	20.2869	20.5919	20.0564	NaN	20.3635		0.43783	0.609119	0.18319	P60983;G3V4P8	Glia maturation factor beta
DDX24	21.4788	21.8998	21.9704	21.4722	21.0676	21.7907		0.583584	0.410996	0.339494	Q9GZR7;G3V529;F5GYL3;Q9GZR7-2;A0A087WXU8	ATP-dependent RNA helicase DDX24
INTS9	20.8536	NaN	20.6771	NaN	20.4174	19.7568		0.731126	0.234838	0.678273	Q9NV88;G3XAN1;Q9NV88-2;E5RK47;H0YBH8;E5RG70;Q9NV88-3;E5RJ88	Integrator complex subunit 9
TMPO	21.2649	21.8034	21.594	22.0855	21.8602	21.7297		0.832623	0.295933	-0.337659	P42167;G5E972;P42167-2;H0YJH7	Lamina-associated polypeptide 2, isoforms beta/gamma;Thymopoietin;Thymopentin
CLPTM1L	21.0673	21.3399	22.0443	21.2326	21.2048	21.5102		0.212283	0.784794	0.167967	Q96KA5;G5E9Z2;Q96KA5-2	Cleft lip and palate transmembrane protein 1-like protein
SDCBP	20.2246	19.4661	NaN	NaN	NaN	NaN		0	0.981086	NaN	O00560-2;G5EA09	Syntenin-1
CELF1	22.4756	23.4169	23.3719	23.0802	23.2118	22.757		0.0752949	0.916464	0.0717742	Q92879;Q92879-4;G5EA30;Q92879-2;Q92879-3;Q92879-6;Q92879-5;E9PQK4;E9PSH0;E9PKU1;F5H4Y5;F5H0D8;E9PKA1	CUGBP Elav-like family member 1
CDC27	22.6668	22.3488	22.1053	21.8465	22.1457	22.3038		0.581843	0.450597	0.274995	G5EA36;P30260;P30260-2;I3L394;I3L328;F6QPS0;I3L2Z8;I3L3H6	Cell division cycle protein 27 homolog
HNRNPH1	29.3006	29.8142	29.5366	29.784	29.874	29.506		0.388877	0.650825	-0.170864	P31943;G8JLB6;E9PCY7;D6RBM0;D6RIU0;H0YB39;D6RFM3;D6RIT2;D6RAM1;E5RGV0;D6R9T0;D6RDU3;D6RJ04;D6RIH9;H0YBD7;E7EQJ0;E7EN40;D6RDL0;E5RGH4;H0YBG7;D6R9D3;D6RF17;H0YAQ2;E5RJ94	Heterogeneous nuclear ribonucleoprotein H;Heterogeneous nuclear ribonucleoprotein H, N-terminally processed
NELFCD;TH1L	20.8407	20.7904	20.8923	21.0564	20.6931	20.9328		0.182388	0.879839	-0.0529709	Q8IXH7;Q8IXH7-4;X6RLT1;H0UI80;Q8IXH7-3	Negative elongation factor C/D
DPM1	21.5869	21.7984	21.7989	21.6023	21.6612	21.9942		0.0602354	0.950366	-0.0244929	O60762;Q5QPK2;H0Y368;Q5QPJ9	Dolichol-phosphate mannosyltransferase subunit 1
APMAP	19.882	20.1441	NaN	20.2959	NaN	NaN		0	0.980595	-0.282868	Q9HDC9;H0Y512;Q9HDC9-2	Adipocyte plasma membrane-associated protein
MLH1	NaN	19.3231	19.3201	NaN	NaN	NaN		0	0.980104	NaN	P40692;H0Y818;P40692-3;H0Y5L7;H0Y793;P40692-2	DNA mismatch repair protein Mlh1
UTP15	20.5584	20.3068	20.4419	19.8978	18.9643	20.0364		1.09605	0.0956497	0.802853	Q8TED0;H0Y8P4;Q8TED0-2;Q8TED0-3	U3 small nucleolar RNA-associated protein 15 homolog
TMA16	21.8288	22.5521	21.7374	22.7691	21.4376	22.9185		0.247467	0.715681	-0.335607	Q96EY4;H0Y9X1;D6RA57;D6RE67;D6RC31	Translation machinery-associated protein 16
DLAT	23.8184	24.0014	24.1058	23.89	23.6746	24.1502		0.164071	0.867172	0.0702324	P10515;H0YDD4;E9PEJ4	Dihydrolipoyllysine-residue acetyltransferase component of pyruvate dehydrogenase complex, mitochondrial;Acetyltransferase component of pyruvate dehydrogenase complex
DUT	22.6451	22.1673	22.1119	22.0488	22.323	22.4922		0.0318046	0.972396	0.020085	P33316;H0YKC5;P33316-2;A0A0C4DGL3;H0YNW5;H0YMP1;H0YKI0;H0YMM5;H0YNJ9	Deoxyuridine 5-triphosphate nucleotidohydrolase, mitochondrial
RPL28	24.4239	24.4623	24.206	24.9222	24.373	24.9725		0.87745	0.244429	-0.391841	P46779;H0YLP6;H0YMF4;H0YKD8;P46779-4;P46779-5;P46779-2;P46779-3	60S ribosomal protein L28
CERS2	21.8454	21.6304	NaN	21.8029	21.8121	21.8032		0.339505	0.809282	-0.0682173	Q96G23;Q5SZE2;Q5SZE3;H0YKH6;Q5SZE4;Q5SZE1;H0YNU7	Ceramide synthase 2
TLE3	22.0602	21.7511	NaN	22.4396	22.2224	21.993		0.657329	0.386647	-0.312702	Q04726-3;H0YKT5;Q04726-7;Q04726-5;Q04726;A0A0D9SES8;H0YKN8;H0YL70;Q04726-2;Q04726-6;Q04726-4;F5H7D6;H0YNT2;H0YNI7;H0YLI3;Q04727;Q04724;H0YKH0;Q5T7A9;Q04727-2;Q04727-4;Q04727-3;Q04725;H0YLW9;K7EMK7;Q04725-2;K7EJR7;Q04725-3	Transducin-like enhancer protein 3
PSMA4	21.4307	22.1987	21.3579	22.1371	22.1541	22.0235		0.746725	0.284862	-0.442486	P25789;H0YMZ1;H0YL69;H0YMA1;H0YN18;H0YKT8;H0YMI6;H0YLS6;H0YLC2;P25789-2;H0YKS0	Proteasome subunit alpha type-4;Proteasome subunit alpha type;Proteasome subunit beta type
RMDN3	20.0883	20.3187	20.2845	20.1517	20.3635	20.3904		0.27464	0.822082	-0.0712878	Q96TC7;H0YMB1;Q96TC7-2;H0YLG5	Regulator of microtubule dynamics protein 3
ANP32A	22.8441	23.087	23.4182	23.3185	23.5204	23.3276		0.693523	0.395645	-0.272429	P39687;H0YN26;O43423;O95626;H7BZ09	Acidic leucine-rich nuclear phosphoprotein 32 family member A
RAB8B	NaN	19.7544	19.4655	NaN	19.8477	19.7992		0.549207	0.501301	-0.213514	Q92930;H0YNE9;H0YMN7;H0YLJ8;H0YL94	Ras-related protein Rab-8B
BLM	NaN	21.6435	19.9271	NaN	NaN	NaN		0	0.979614	NaN	P54132;H0YNU5	Bloom syndrome protein
SRPK1	21.8253	21.8672	22.3514	21.4323	21.452	21.4981		1.50729	0.0617902	0.553837	Q96SB4;H3BLV9;Q5R363;Q96SB4-4;Q96SB4-3;Q9UPE1;H7C521;A8MPP7;A8MPY5;E7ETV6;Q9UPE1-2;Q9UPE1-3;Q9UPE1-4;H0Y932;H7C2I2;D6RBF8;D6RBM8	SRSF protein kinase 1
DDX17	26.7758	27.0135	26.7343	26.7393	26.7514	26.7098		0.541448	0.676888	0.107712	Q92841;H3BLZ8;Q92841-3;Q92841-1;Q92841-2	Probable ATP-dependent RNA helicase DDX17
COMMD4	NaN	20.4756	20.7163	NaN	20.3328	20.3743		0.73126	0.397869	0.242397	Q9H0A8;H3BM91;H3BQF2;A0A0B4J287;Q9H0A8-3;Q9H0A8-2;H3BRX0;H3BPG2	COMM domain-containing protein 4
RNPS1	23.9839	24.2541	24.5873	24.5682	24.5494	24.924		0.887679	0.235019	-0.405439	Q15287;H3BV80;H3BMM9;H3BTC0;Q15287-3;Q15287-2;H3BPG5;H3BMS0;H3BRK4;H3BTV0;H3BNI3;H3BP82;H3BTR6;H3BUG0;H3BTY0;H3BNU7;H3BUL0	RNA-binding protein with serine-rich domain 1
USP7	21.3997	22.3112	22.6091	21.7705	21.9285	21.9955		0.219697	0.767212	0.208548	Q93009;H3BND8;Q93009-3;I3L2D8	Ubiquitin carboxyl-terminal hydrolase 7;Ubiquitin carboxyl-terminal hydrolase
MACF1	23.6798	23.3224	22.9623	22.4564	22.7183	22.9506		1.14618	0.103474	0.613097	Q9UPN3;H3BPE1;H3BQK9;Q9UPN3-2;Q9UPN3-4;Q9UPN3-3;H0Y390;Q9UPN3-5;E9PLY5;E9PNZ4;E9PLY0;H0Y314	Microtubule-actin cross-linking factor 1, isoforms 1/2/3/5
FUS	26.488	26.5704	26.4985	26.704	26.7929	26.9362		1.80411	0.113985	-0.292061	P35637;H3BPE7;P35637-2	RNA-binding protein FUS
CLN6	23.262	NaN	23.3613	23.3898	NaN	23.122		0.134284	0.895093	0.0557203	H3BRN7;Q9NWW5;H3BNF1;H3BTY4;H3BUV4;H3BUT1	Ceroid-lipofuscinosis neuronal protein 6
EARS2	19.678	NaN	19.7428	19.7808	19.7342	19.9279		0.552385	0.679152	-0.103943	Q5JPH6;H3BTB7;Q5JPH6-2	Probable glutamate--tRNA ligase, mitochondrial
RBBP6	21.6549	20.5579	20.4786	20.8064	20.7331	20.7491		0.129671	0.860481	0.134234	Q7Z6E9;Q7Z6E9-2;H3BUN0;Q7Z6E9-4;I3L3Y2;H3BSK8;A0A087WY32	E3 ubiquitin-protein ligase RBBP6
RHOT1	20.4358	NaN	20.5896	19.8199	19.6446	20.2784		1.01359	0.137643	0.598389	Q8IXI2;Q8IXI2-3;H7BXZ6;Q8IXI2-4;Q8IXI2-5;Q8IXI2-2;Q8IXI2-7;K7EIQ7;Q8IXI2-6;J3QLG2;K7EP86	Mitochondrial Rho GTPase 1;Mitochondrial Rho GTPase
KIF23	21.313	21.5612	21.5642	21.2983	21.2485	21.0605		1.18055	0.226362	0.277013	Q02241;Q02241-2;H7BYN4;Q02241-3;H0YME6;H0YKQ5	Kinesin-like protein KIF23;Kinesin-like protein
PPP1R7	21.4723	21.0394	21.0919	20.7489	20.8481	21.3055		0.460704	0.541869	0.233693	Q15435;H7C003;Q15435-2;C9JD73;C9J177;B5MBZ8;Q15435-5;Q15435-4;Q15435-3;C9JRC4;H7C3Q5;H7C118	Protein phosphatase 1 regulatory subunit 7
CPVL	NaN	20.1822	19.6471	NaN	NaN	19.7007		0	0.979124	0.21389	Q9H3G5;H7C0X5;H7C218;A0A087WVP6	Probable serine carboxypeptidase CPVL
WBSCR22	NaN	19.937	19.8049	20.7374	20.1831	20.0573		0.708761	0.305221	-0.454996	O43709;H7C170;O43709-3	Probable 18S rRNA (guanine-N(7))-methyltransferase
APOO	20.3319	20.2613	20.6415	20.5457	20.8637	20.8402		1.02305	0.225333	-0.338303	Q9BUR5;H7C1U8;Q9BUR5-2;G3V1B6	Apolipoprotein O
EBNA1BP2	24.3197	23.4738	23.4017	23.5392	23.1357	23.4867		0.464412	0.483333	0.344554	Q99848;H7C2Q8	Probable rRNA-processing protein EBP2
DDX56	21.0216	20.8239	21.269	20.8559	20.5333	20.9897		0.585543	0.468672	0.245228	Q9NY93;H7C3E9;Q9NY93-2;H7BZN7;G3V0G3;F8WDT8	Probable ATP-dependent RNA helicase DDX56
NSF	24.4357	24.4035	24.5558	23.9538	23.954	24.287		1.53397	0.0958405	0.400019	P46459;I3L0N3;P46459-2;I3L2G1;K7EQD6;I3L0L3	Vesicle-fusing ATPase
SLC25A11	24.0178	23.9089	23.8371	23.6672	23.7234	24.106		0.237779	0.815345	0.0891132	Q02978;I3L1P8;Q02978-2	Mitochondrial 2-oxoglutarate/malate carrier protein
CLUH	22.1312	22.0767	22.2854	22.3567	22.2332	22.4924		0.941889	0.386274	-0.19632	O75153;I3L2B0;K7EIG1;I3L318	Clustered mitochondria protein homolog
GEMIN4	19.9911	20.2511	20.2824	20.1009	NaN	20.4056		0.176176	0.853071	-0.0783879	P57678;I3L2C7;I3L399	Gem-associated protein 4
NUP88	21.461	21.1572	21.1576	21.1216	21.0623	21.2263		0.471377	0.675583	0.121856	Q99567;J3KMX1;I3L245	Nuclear pore complex protein Nup88
DPF2	NaN	20.5017	21.3051	20.5296	20.4088	21.2014		0.159361	0.820696	0.190163	Q92785;J3KMZ8;Q92785-2;E9PN04	Zinc finger protein ubi-d4
ECM29;KIAA0368	23.2143	23.1275	23.4275	23.0544	22.9739	23.3149		0.448758	0.648703	0.142008	Q5VYK3;J3KN16;R4GMY1;F6XAQ5;R4GMY3	Proteasome-associated protein ECM29 homolog
TOR1AIP1	21.0912	20.7521	20.9406	20.4716	20.6356	20.8513		0.868924	0.326469	0.275162	J3KN66;Q5JTV8-3;Q5JTV8;A0A0A0MSK5;Q5JTV8-2;H0Y4R4	Torsin-1A-interacting protein 1
DDX41	21.4064	21.3739	21.5641	21.5555	21.4087	21.5941		0.365766	0.79035	-0.0713259	Q9UJV9;J3KNN5;H0Y8L8;H0YA06;D6RGI7	Probable ATP-dependent RNA helicase DDX41
FBRS	23.1091	22.6119	22.1926	22.7718	22.9123	22.2099		0.00625301	0.991671	0.0064977	J3KNZ9;Q9HAH7;Q9HAH7-1	Probable fibrosin-1
SRSF2	24.914	25.186	25.3088	25.6901	25.3858	25.9205		1.28012	0.0965506	-0.529207	Q01130;J3QL05;J3KP15;Q01130-2	Serine/arginine-rich splicing factor 2
TP53	22.1031	21.9049	21.8793	22.034	21.9268	22.0185		0.145673	0.913781	-0.0306625	P04637;J3KP33;P04637-5;P04637-6;P04637-2;P04637-3;P04637-4;E7EQX7;A0A087WZU8;E7EMR6;E7ESS1;P04637-8;P04637-9;P04637-7;E9PFT5;A0A087WXZ1;A0A087WT22;A0A087X1Q1;E9PCY9;S4R334	Cellular tumor antigen p53
LUC7L3	23.3194	23.9478	23.9875	23.4722	23.7199	24.3605		0.104643	0.894245	-0.0993055	O95232;J3KPP4;D6RDI2;D6RHH0;U3KQT3;C9JL41;O95232-2;H7C5U7;E7EN55	Luc7-like protein 3
PHB2	25.873	25.406	25.311	25.3761	25.4757	25.556		0.122348	0.8959	0.0607357	Q99623;J3KPX7;F5GY37;Q99623-2;F5GWA7;F5H3X6;F5H0C5;F5H2D2	Prohibitin-2
OLA1	22.8172	23.27	23.2213	23.3348	23.2778	23.3012		0.628941	0.479686	-0.201791	J3KQ32;Q9NTK5;Q9NTK5-2;Q9NTK5-3;C9JCJ9;C9JTK6	Obg-like ATPase 1
PTRH2	22.6645	22.576	23.6689	22.3524	22.3414	22.7398		0.586862	0.36446	0.491951	Q9Y3E5;J3KQ48	Peptidyl-tRNA hydrolase 2, mitochondrial
OTUB1	20.7632	20.5992	20.452	20.7092	20.9598	20.4328		0.209916	0.820299	-0.0957661	Q96FW1;J3KR44;F5H3F0;F5GYN4;F5H6Q1;F5GYJ8;Q96FW1-2	Ubiquitin thioesterase OTUB1
NUP85	19.4704	NaN	19.2974	NaN	NaN	19.4975		0	0.978635	-0.113586	Q9BW27;J3KSH3;J3KRC0;J3KT10;Q9BW27-3	Nuclear pore complex protein Nup85
ARHGDIA	23.5216	23.7161	23.8709	24.012	23.9692	22.8644		0.0794961	0.909409	0.0876675	P52565;J3QQX2;J3KRE2;J3KTF8;J3KS60;J3KRY1;P52565-2	Rho GDP-dissociation inhibitor 1
ICT1	21.9451	22.2534	22.1437	21.5779	22.1251	21.6942		0.76596	0.337966	0.315035	Q14197;J3KS15;J3QRF8	Peptidyl-tRNA hydrolase ICT1, mitochondrial
HN1	22.1488	21.9988	21.9915	22.3355	22.2228	22.0411		0.700178	0.513697	-0.153439	Q9UK76;Q9UK76-2;J3KT51;J3KSH8;Q9UK76-3	Hematological and neurological expressed 1 protein;Hematological and neurological expressed 1 protein, N-terminally processed
DDX5	28.9191	28.7802	28.7515	28.6865	28.7793	28.6713		0.780464	0.616024	0.104602	P17844;J3KTA4;P17844-2;J3QSF1;J3KRZ1;J3QRQ7;J3KRX8;J3QR02;X6RLV5;J3QRN5;J3QLG9;J3QR62	Probable ATP-dependent RNA helicase DDX5
RPL19	25.1218	25.2851	25.3705	25.2126	24.8095	25.0687		0.758737	0.402495	0.228845	P84098;J3QR09;J3KTE4;J3QL15	60S ribosomal protein L19;Ribosomal protein L19
SRSF1	26.4903	26.8459	26.6433	26.5773	26.6309	26.9418		0.136809	0.894701	-0.0568193	Q07955;J3KTL2;Q07955-3;Q07955-2;J3KSR8;J3QQV5;J3KSW7	Serine/arginine-rich splicing factor 1
CHERP	24.088	24.342	24.471	24.1602	24.0417	24.2141		0.583955	0.550818	0.161687	Q8IWX8;J3QK89	Calcium homeostasis endoplasmic reticulum protein
SUZ12	21.387	21.763	21.3717	NaN	21.0238	21.3614		0.643999	0.392327	0.314622	Q15022;J3QQW9	Polycomb protein SUZ12
YTHDC1	21.09	21.4093	21.396	21.3601	21.1262	21.295		0.109497	0.914112	0.0379759	Q96MU7;Q96MU7-2;J3QR07;J3KRG5	YTH domain-containing protein 1
ZNF207	22.2594	22.6572	23.3171	22.9697	23.0658	23.2014		0.456896	0.491155	-0.334379	O43670;J3QRS9;O43670-2;O43670-4;X6R4W8;J3QS27;J3KTL1;J3KRB6;J3KRW6;H0Y3M2;O43670-3;J3KS31	BUB3-interacting and GLEBS motif-containing protein ZNF207
HELZ	27.8905	27.9434	27.8978	28.2186	28.5114	27.6707		0.379274	0.619287	-0.223	P42694;J3QS41;P42694-2;A0A075B6R3;J3KT20;J3QRR8;J3KS59	Probable helicase with zinc finger domain
BUB3	24.6993	24.9336	25.1164	25.4265	25.2182	25.3779		1.44873	0.0975686	-0.42444	O43684;J3QT28;O43684-2;J3QSX4	Mitotic checkpoint protein BUB3
LMNB2	22.112	21.2497	21.3909	21.479	21.2806	21.1502		0.422556	0.541362	0.280954	Q03252;J9JID7	Lamin-B2
CUL4B;CUL4A	21.0761	20.5386	19.8614	20.0208	20.3239	20.9421		0.0487593	0.942027	0.0631123	Q13620-1;Q13620;K4DI93;Q13620-3;Q13619;A0A0A0MR50;Q13619-2;A0A087WWN2;A6NE76	Cullin-4B;Cullin-4A
RNF126	20.7089	20.5306	NaN	20.5763	20.6154	20.5922		0.132906	0.927354	0.0251414	Q9BV68;Q9BV68-2;K7EIY6;U3KQF4;U3KPY8	E3 ubiquitin-protein ligase RNF126
LONP1	24.3645	24.4616	24.6509	24.1934	24.3054	24.5718		0.410303	0.678599	0.135451	K7EJE8;K7EKE6;P36776;P36776-2;P36776-3;K7ER27;K7ERR6;K7EQF8;K7ER56	Lon protease homolog, mitochondrial
SPC24	19.7816	20.0696	20.1787	20.3478	20.0657	20.2822		0.692636	0.435739	-0.221928	K7EJH0;K7EMX1;Q8NBT2;K7EJV2;K7ESQ2;Q8NBT2-2;K7ERQ7;A0A0A0MSN0	Kinetochore protein Spc24
DAZAP1	24.3566	24.5731	24.7237	24.7103	24.8026	24.7943		0.920995	0.364974	-0.217922	Q96EP5;K7EQ02;K7EQ55;K7EK33;Q96EP5-2	DAZ-associated protein 1
MAPRE2	21.7943	21.6133	NaN	22.1757	21.9648	NaN		0.925365	0.234973	-0.366461	Q15555;K7EL66;K7ERD8;Q15555-2;Q15555-4;Q15555-5;Q15555-3;M0QX52	Microtubule-associated protein RP/EB family member 2
RPS15	NaN	25.5594	25.8779	NaN	NaN	NaN		0	0.978147	NaN	P62841;K7ELC2;K7EM56;A0A0B4J2B4;K7EJ78;S4R417;K7EQJ5;S4R456	40S ribosomal protein S15
PRKCSH	23.1216	23.3406	23.3881	23.4728	23.5026	23.6695		1.21593	0.230422	-0.264884	P14314;K7ELL7;P14314-2;K7EPW7;K7EKX1;K7EJ70;A0A0C4DGP4	Glucosidase 2 subunit beta
SEH1L	21.9102	21.9236	21.8423	21.889	21.5233	21.9663		0.288417	0.783667	0.0991847	Q96EE3-1;Q96EE3;K7ELV2;K7EP88;K7ENI5;K7EPZ5	Nucleoporin SEH1
EIF1;EIF1B	20.6227	20.5357	20.2901	NaN	NaN	NaN		0	0.977659	NaN	P41567;K7EM18;O60739;K7EQP2	Eukaryotic translation initiation factor 1;Eukaryotic translation initiation factor 1b
GLYR1	21.6501	21.4507	21.251	21.808	21.7406	21.7207		1.21598	0.200638	-0.30588	Q49A26;K7EMM8;Q49A26-5;Q49A26-2;Q49A26-4;Q49A26-3;K7EQB2	Putative oxidoreductase GLYR1
PSMG2	19.9535	19.733	20.0343	20.4435	20.1047	20.4633		1.3658	0.104031	-0.430283	Q969U7;K7ENR6;Q969U7-2;V9GZ55	Proteasome assembly chaperone 2
RNMT	21.6468	21.9198	21.833	21.8511	21.8375	22.1643		0.49286	0.616559	-0.151128	O43148;K7EP06;O43148-2;K7ERH6	mRNA cap guanine-N7 methyltransferase
RBM42	24.2177	24.3906	24.3992	23.8991	23.9464	24.1079		1.81395	0.0833108	0.351395	Q9BTD8;K7EP90;Q9BTD8-4;Q9BTD8-2;Q9BTD8-3;K7EQ03;K7EML2;K7ER08	RNA-binding protein 42
PRKAR1A	21.429	21.5699	21.5283	21.0015	21.1885	21.5796		0.651154	0.426491	0.252519	P10644;K7EPB2;P10644-2;K7EM13;P31321;K7EKR1;K7EIE5;K7EID3;K7EJ40;K7EK41;H7BYW5;C9JSK5	cAMP-dependent protein kinase type I-alpha regulatory subunit;cAMP-dependent protein kinase type I-alpha regulatory subunit, N-terminally processed
EIF3K	23.7654	23.624	23.5465	23.6348	23.5188	23.9082		0.115524	0.90869	-0.0419744	Q9UBQ5;K7ERF1;K7ES31;Q9UBQ5-2;A0A087WVB9;K7EQM4;K7EK53	Eukaryotic translation initiation factor 3 subunit K
PLIN3	20.5742	20.1754	20.0407	20.1847	NaN	20.0238		0.28964	0.733692	0.159194	O60664;K7ERZ3;O60664-4;O60664-3;K7EL96;O60664-2	Perilipin-3
SARS2	21.7205	21.626	21.8871	21.4147	21.7729	21.8186		0.195785	0.844646	0.0758197	Q9NP81;M0QWZ7;Q9NP81-2;M0R259;M0R2C6;M0QX29;M0R1C0;M0R2H5;B4DJM9	Serine--tRNA ligase, mitochondrial
WIZ	21.2185	21.2167	21.1743	21.3802	21.3488	21.4158		2.74889	0.188231	-0.178454	M0QXA7;O95785-3;O95785;B9EGQ5;O95785-4;O95785-2	Protein Wiz
NUP62	21.6942	21.4573	21.7929	21.4791	21.6898	21.4981		0.31447	0.781173	0.0924238	P37198;M0QXN5	Nuclear pore glycoprotein p62
ZC3H4	21.2786	21.6074	21.3574	21.6889	20.9755	21.5608		0.00827728	0.991365	0.00606473	Q9UPT8;M0QY97	Zinc finger CCCH domain-containing protein 4
PNKP	NaN	20.1546	20.324	NaN	20.3331	20.4367		0.552582	0.599145	-0.145611	Q96T60;M0R3C8;M0QYH2;Q96T60-2;M0QYI1;A0A0D9SFD6;A0A0D9SFL2	Bifunctional polynucleotide phosphatase/kinase;Polynucleotide 3-phosphatase;Polynucleotide 5-hydroxyl-kinase
	NaN	23.3998	22.9843	24.1541	24.2456	22.9099		0.40828	0.480453	-0.577882	M0QYT0;M0R280;M0QXS7
RPL18A	24.6296	24.6848	24.781	25.0476	24.8381	24.6657		0.56793	0.574341	-0.152023	Q02543;M0R3D6;M0R1A7;M0R117;M0R0P7	60S ribosomal protein L18a
CHMP2A	21.0677	20.9087	20.2113	20.3512	20.9295	20.8523		0.0189845	0.98495	0.0182285	O43633;M0R1T5;M0R1L7	Charged multivesicular body protein 2a
CLPP	22.5875	22.8244	22.9278	22.9941	23.1409	23.2617		1.29984	0.150269	-0.352313	Q16740;M0R208;M0QYV5	ATP-dependent Clp protease proteolytic subunit, mitochondrial;ATP-dependent Clp protease proteolytic subunit
EMC10	20.237	NaN	20.1761	NaN	NaN	20.0746		0	0.977171	0.131983	Q5UCC4;M0R2A0;Q5UCC4-2	ER membrane protein complex subunit 10
AGPS	22.7662	22.9285	22.8143	23.0731	22.9574	23.0868		1.48485	0.262216	-0.202744	O00116;B8ZZ81	Alkyldihydroxyacetonephosphate synthase, peroxisomal
KIF2A	23.8042	23.2353	23.3344	23.4266	23.2199	23.7023		0.0122927	0.988	0.0083491	O00139;O00139-2;O00139-1;O00139-5;O00139-4;D6R9M0;H0Y8H2;Q8N4N8	Kinesin-like protein KIF2A
PDLIM1	23.0165	23.101	23.5159	23.5672	23.5354	23.6812		1.12319	0.176695	-0.383453	O00151	PDZ and LIM domain protein 1
ACOT7	22.9498	23.2084	22.9783	22.9647	23.1747	23.2209		0.261683	0.82154	-0.0745977	O00154-4;O00154;O00154-2;O00154-3;O00154-6;O00154-5;O00154-7;K7EKP8	Cytosolic acyl coenzyme A thioester hydrolase
GTPBP1	19.3813	19.8582	20.0257	19.9989	19.8232	20.2272		0.506893	0.492952	-0.261388	O00178;F5H257;F5H716	GTP-binding protein 1
STXBP3	21.0873	20.4767	20.7046	NaN	20.5479	21.1867		0.119603	0.87969	-0.111083	O00186	Syntaxin-binding protein 3
AP3B1	20.6467	20.418	20.6644	20.0433	20.1376	20.5568		0.870568	0.281668	0.330468	O00203;O00203-3;Q13367;F5GYB0;F5GWU4;Q13367-4	AP-3 complex subunit beta-1
PSMD11	24.5289	24.5359	24.5825	24.2893	24.1831	24.3867		1.89704	0.129276	0.262749	O00231;O00231-2;J3QRY4;J3QS13;J3KSW3	26S proteasome non-ATPase regulatory subunit 11
PSMD12	22.0938	22.0067	22.2905	21.9275	22.3095	22.6592		0.301067	0.720828	-0.16842	O00232;O00232-2;J3KTJ5;J3KSK1	26S proteasome non-ATPase regulatory subunit 12
PGRMC1	23.2669	23.5932	23.4804	23.7847	23.8792	23.8326		1.74578	0.0773851	-0.38535	O00264;O00264-2	Membrane-associated progesterone receptor component 1
SUPT5H	23.4264	23.0115	23.5128	23.2457	22.998	23.5387		0.0908924	0.912397	0.0561174	O00267;O00267-2	Transcription elongation factor SPT5
CLIC1	24.2479	24.2765	24.4086	24.5311	24.3707	24.614		1.05026	0.363613	-0.194229	O00299	Chloride intracellular channel protein 1
EIF3F	24.6591	24.5213	24.8308	24.2237	24.2222	24.7123		0.696357	0.385945	0.284326	O00303;H0YDT6;A0A0D9SEZ9;E9PQV8	Eukaryotic translation initiation factor 3 subunit F
IPO5	24.3236	23.9857	23.8864	23.9958	23.7406	24.0969		0.287819	0.762123	0.120832	O00410;H0Y8C6;O00410-3;O00410-2;E7ETV3;E7EQT5;C9JMV5;H0Y3V4;E7EV12;O60518;C9JZD8;C9JZ53;E7EWK4;E7EX05;C9J875;C9JQT6;E7ESA1;E7ESZ1;E7ETV8	Importin-5
DNM1L	23.4853	23.0329	22.8385	22.3643	22.326	22.867		1.08871	0.118414	0.599813	O00429;O00429-4;O00429-5;O00429-3;O00429-2;G8JLD5;O00429-8;O00429-6;O00429-7;F8VZ52;B4DPZ9;B4DDQ3;F8W1W3;F8VUJ9;H0YI79;H0YHY4;F8VR28;F8VYL3	Dynamin-1-like protein
RTCA	19.4932	20.3437	20.9789	20.721	20.7781	21.4027		0.651584	0.281985	-0.695339	O00442;O00442-2;A6NIC1	RNA 3-terminal phosphate cyclase
PSMD14	23.2538	23.073	23.0712	22.9925	23.2852	23.2254		0.118106	0.913705	-0.0349986	O00487;C9JW37	26S proteasome non-ATPase regulatory subunit 14
KPNA3	20.8648	21.3664	21.3194	20.7825	21.2211	21.3339		0.110801	0.893939	0.0710341	O00505;O00629;H0Y4S9	Importin subunit alpha-4
MPHOSPH10	20.4948	20.3686	20.3619	NaN	NaN	20.5714		0	0.976684	-0.163029	O00566	U3 small nucleolar ribonucleoprotein protein MPP10
SCD	22.1738	21.1595	NaN	21.6276	NaN	NaN		0	0.976197	0.0389833	O00767	Acyl-CoA desaturase
ARID1A	21.5372	21.6023	21.3648	21.7266	21.4437	21.6449		0.398724	0.733512	-0.103626	O14497;H0Y488;O14497-3;O14497-2;A0A087WUV6	AT-rich interactive domain-containing protein 1A
CHD1;CHD2	20.3742	19.2871	NaN	19.1476	19.1743	19.5302		0.525622	0.393108	0.546641	O14646;O14647;O14646-2;O14647-2	Chromodomain-helicase-DNA-binding protein 1;Chromodomain-helicase-DNA-binding protein 2
IRS4	23.8015	24.2101	24.2751	24.4593	24.3124	24.5028		0.969875	0.244803	-0.329219	O14654	Insulin receptor substrate 4
TOR1A	20.8824	21.1491	20.7727	21.4696	21.1711	21.3989		1.34176	0.11369	-0.411809	O14656;O14656-2	Torsin-1A
KMT2D	21.185	21.1766	20.9551	21.3005	21.4388	21.2958		1.26687	0.245977	-0.239447	O14686;O14686-3;F8VWW4	Histone-lysine N-methyltransferase 2D
PDCD5	24.4218	24.389	24.9862	24.3207	24.3976	24.7175		0.203017	0.810604	0.120372	O14737;K7EQA1;O14737-2;K7ESJ4;Q3HM38;X6R2P6	Programmed cell death protein 5
SLC9A3R1	21.9597	21.674	21.8199	21.5816	21.4768	21.5189		1.53278	0.149541	0.292072	O14745;J3QRP6;O14745-2	Na(+)/H(+) exchange regulatory cofactor NHE-RF1
TCERG1	24.5725	24.7279	24.6001	24.6766	24.5358	24.9316		0.257546	0.815888	-0.0811431	O14776;O14776-2;G3V220;Q5VWI1	Transcription elongation regulator 1
SCAMP3	22.4551	22.3115	22.472	22.6301	22.5011	22.7689		1.12027	0.311359	-0.220493	O14828;O14828-2	Secretory carrier-associated membrane protein 3
MGST3	20.5554	20.4772	20.7094	20.5274	20.6144	20.9555		0.330968	0.744199	-0.118425	O14880;Q5VV87;Q5VV89	Microsomal glutathione S-transferase 3
GIPC1	20.8038	21.0798	21.2305	21.2354	21.1425	21.4103		0.693511	0.432621	-0.224668	O14908;K7EM11;O14908-2;Q8TF64;K7ELJ2	PDZ domain-containing protein GIPC1
CASK	21.9576	21.1184	21.302	20.968	21.1129	21.3758		0.473329	0.490937	0.307098	O14936;O14936-3;O14936-4;O14936-6;O14936-2;Q5JS79;Q5JS72;O14936-5;Q5JS74	Peripheral plasma membrane protein CASK
AURKA	NaN	20.2761	20.1886	20.1547	NaN	20.2439		0.187131	0.902898	0.0330038	O14965;A3KFJ0;A3KFJ1;Q5QPD4;Q5QPD2	Aurora kinase A
PPP1R12A	20.687	20.461	NaN	20.9243	20.7881	20.7512		0.972295	0.318129	-0.247132	O14974;O14974-5;O14974-4;O14974-3;F8VZN8;O14974-2;H0YIM2;H0YHL8;H0YIS3;H0YIS4;H0YHI8	Protein phosphatase 1 regulatory subunit 12A
HNRNPDL	26.8791	26.0354	25.6998	22.0169	NaN	25.5659		0.738137	0.168737	2.41339	O14979-3;O14979-2;A0A087WU03	Heterogeneous nuclear ribonucleoprotein D-like
XPO1	26.4911	26.5825	26.8321	26.5307	26.4172	26.7471		0.191399	0.852923	0.0702095	O14980;C9JKM9;C9J673;C9IZS4;C9JQ02;C9JV99;F8WF71;C9JF49;C9IYM2;H7BZC5	Exportin-1
ZNF609	21.4099	21.1538	20.912	21.7637	21.6296	20.8022		0.291238	0.68744	-0.239932	O15014;E7ERY8	Zinc finger protein 609
U2SURP	24.4884	24.5154	24.5143	24.4728	24.4974	24.68		0.266926	0.869692	-0.0440337	O15042;O15042-2;E7ET15;O15042-3;H7C4V2;E7EW00;H0Y8D9;U3KPT1;C9JDJ7;C9J5L1	U2 snRNP-associated SURP motif-containing protein
PFAS	22.9699	22.9747	23.0324	22.5809	22.9097	23.1329		0.295776	0.759789	0.117874	O15067;H0YGH1;J3KTQ5;J3KT98;J3QSG0;J3QSH6	Phosphoribosylformylglycinamidine synthase
ARPC1B	22.4242	22.6144	22.259	22.148	22.1017	22.7626		0.149879	0.857597	0.0950896	O15143;C9JBJ7;C9K057;C9J4Z7;F8VXW2;C9JEY1;C9JQM8;C9JFG9;C9J6C8;C9JTT6;C9JM51;F8WEB3	Actin-related protein 2/3 complex subunit 1B
ARPC2	23.4064	23.9774	24.0566	23.7877	23.8374	23.9273		0.0621164	0.939141	-0.0373567	O15144;C9JTV5;G5E9J0;G5E9S7;H7C3F9	Actin-related protein 2/3 complex subunit 2
ARPC3	22.3013	22.9552	23.0906	23.0387	22.8679	23.3914		0.477029	0.484873	-0.316946	O15145;C9JZD1;F8VR50	Actin-related protein 2/3 complex subunit 3
POLR1C	22.862	22.5337	22.7221	22.7306	22.3429	22.9356		0.0635215	0.940295	0.0361945	O15160;O15160-2;E7EQB9;D6RDJ3;H0Y723	DNA-directed RNA polymerases I and III subunit RPAC1
PFDN6	20.7562	NaN	20.6541	20.2086	NaN	21.3474		0.0408351	0.950221	-0.0728502	O15212	Prefoldin subunit 6
NKRF	23.3382	23.4589	23.4846	23.963	23.6155	23.4539		0.730912	0.394186	-0.250212	O15226;O15226-2;A0A087WXT2	NF-kappa-B-repressing factor
SURF4	22.6125	24.0489	24.2687	NaN	NaN	NaN		0	0.975711	NaN	O15260;Q5T8U5;O15260-2;O15260-3;B7Z1G8	Surfeit locus protein 4
OGT	23.9814	23.6069	23.8366	23.425	23.6446	23.7139		0.698629	0.443388	0.213833	O15294;O15294-2;O15294-3;O15294-4;C9JZL3	UDP-N-acetylglucosamine--peptide N-acetylglucosaminyltransferase 110 kDa subunit
PPM1G	22.0774	22.2093	22.4613	22.6269	22.5344	22.6419		1.39533	0.132452	-0.35169	O15355	Protein phosphatase 1G
EIF3D	24.1732	24.5393	24.8011	24.7345	24.5979	24.9811		0.552169	0.470156	-0.266663	O15371;O15371-2;O15371-3;B0QYA5;B0QYA6;B0QYA8;B0QYA4	Eukaryotic translation initiation factor 3 subunit D
NVL	21.0903	NaN	20.8296	20.9804	20.7625	21.3533		0.1046	0.89814	-0.0721172	O15381;O15381-3;O15381-4;O15381-2;O15381-5;C9JP83;C9J6P7;E7EWK7	Nuclear valosin-containing protein-like
STX7	21.8941	21.4478	21.7236	22.1161	22.2514	22.0032		1.36816	0.102649	-0.435055	O15400;O15400-2	Syntaxin-7
CD3EAP	21.3503	21.2121	21.7156	21.4124	21.5367	21.3231		0.00391686	0.994119	0.00194486	O15446;O15446-2	DNA-directed RNA polymerase I subunit RPA34
YKT6	23.0288	22.7412	22.6232	22.3389	22.5719	22.7964		0.568754	0.482389	0.228668	O15498;O15498-2	Synaptobrevin homolog YKT6
ARPC5	22.6521	22.478	22.8236	22.481	22.4793	22.6648		0.39467	0.72803	0.109533	O15511;B1ALC0;O15511-2	Actin-related protein 2/3 complex subunit 5
DHX15	26.2794	26.5253	26.6335	26.5667	26.5305	26.6765		0.419479	0.717157	-0.111839	O43143	Pre-mRNA-splicing factor ATP-dependent RNA helicase DHX15
PRPF4	24.3928	24.2318	24.2249	24.2732	24.2579	24.3822		0.114727	0.938896	-0.0212892	O43172;O43172-2	U4/U6 small nuclear ribonucleoprotein Prp4
PHGDH	24.5669	24.3168	24.5994	24.3865	24.2254	24.4107		0.651301	0.535689	0.153464	O43175;Q5SZU1	D-3-phosphoglycerate dehydrogenase
DYNC1LI2	NaN	21.0126	21.5362	NaN	20.9021	20.8822		0.549889	0.417395	0.382241	O43237;B4E2E0;O43237-2;J3KRI4;C9JGM7;C9JLW1	Cytoplasmic dynein 1 light intermediate chain 2
RBFOX2	21.8217	22.7337	22.8123	22.2544	22.3507	22.2201		0.220028	0.776901	0.180832	O43251-6;O43251-8;O43251;O43251-10;B0QYV1;A0A0G2JRA5;O43251-5;O43251-2;A0A0G2JRD1;S4R3K7;O43251-9;S4R469;B0QYY4;O43251-3;O43251-4;O43251-7;Q9NWB1;A0A0G2JSB3;I3L1D4;B0QYY7;F8VR27;F8VZY7;A0A087X2B1;J3KNW3;B7Z1U7;F8VZG9;Q9NWB1-3;Q9NWB1-4;Q9NWB1-5;Q9NWB1-2;A6NFN3;J3QQZ2;J3QRF4;A6NFN3-2	RNA binding protein fox-1 homolog 2;RNA binding protein fox-1 homolog
PAPSS1	20.6577	20.4398	19.9596	20.5717	20.4606	20.5375		0.338219	0.687256	-0.170945	O43252	Bifunctional 3-phosphoadenosine 5-phosphosulfate synthase 1;Sulfate adenylyltransferase;Adenylyl-sulfate kinase
ZW10	20.9679	21.3396	20.9526	20.7648	20.5664	20.9609		0.88298	0.281666	0.322637	O43264;O43264-2;F5H3C1	Centromere/kinetochore protein zw10 homolog
SART1	22.7353	22.563	22.7694	22.6904	22.3187	22.7283		0.308672	0.761977	0.110099	O43290	U4/U6.U5 tri-snRNP-associated protein 1
MSI1	20.9305	21.6028	21.4868	21.0974	21.4331	21.3954		0.0460347	0.952182	0.0313721	O43347;H0YHB7	RNA-binding protein Musashi homolog 1
HNRNPR	22.6495	NaN	22.6221	NaN	NaN	NaN		0	0.975225	NaN	O43390-2;O43390-4	Heterogeneous nuclear ribonucleoprotein R
PRPF3	21.2802	21.7336	21.9713	21.9278	21.548	21.9383		0.234139	0.780859	-0.143009	O43395;O43395-3	U4/U6 small nuclear ribonucleoprotein Prp3
TXNL1	21.7978	22.3481	22.1152	22.2204	21.9252	21.9695		0.0944637	0.914009	0.0486711	O43396;K7ER96;K7EKG2;K7EPB7;K7EME7;K7EML9	Thioredoxin-like protein 1
DENR	22.1279	21.5907	22.446	22.308	22.5312	22.5648		0.720574	0.31292	-0.413165	O43583;F8VVL1	Density-regulated protein
TIMM44	22.6006	22.3973	22.5061	22.4858	22.2529	22.5923		0.189927	0.868908	0.057635	O43615;M0QXU7;M0QXM9	Mitochondrial import inner membrane translocase subunit TIM44
PRC1	22.2309	22.0201	21.8694	21.7256	21.8101	22.0871		0.475361	0.60468	0.165881	O43663;O43663-2;O43663-4;O43663-3;H0YLA0;H0YM42;H0YL53	Protein regulator of cytokinesis 1
ACTN4	25.1414	25.4228	24.3488	25.0726	25.5419	24.3709		0.0171159	0.984674	-0.0241356	O43707;O43707-2;F5GXS2;O43707-3;H7C144;K7EJH8;K7EP19	Alpha-actinin-4
HTATSF1	20.6829	21.5736	21.3975	21.3835	21.265	21.325		0.14399	0.856548	-0.106494	O43719;Q5H919;Q5H918	HIV Tat-specific factor 1
AP1G1	22.5496	22.3905	22.4761	22.2203	22.163	22.7018		0.246661	0.787282	0.110345	O43747;O43747-2;H3BR36;H3BUN9;H3BNR4;H3BRM7;H3BN71;B4DGE1	AP-1 complex subunit gamma-1
NARS	23.4025	23.464	23.5479	23.5983	23.5975	23.9243		0.943247	0.340596	-0.235223	O43776;K7EQ35;K7EMQ6;K7EJ19;K7EIU7;K7EPK2;O43776-2	Asparagine--tRNA ligase, cytoplasmic
MYO1B	24.0669	23.8952	24.0377	24.2223	23.9004	24.0797		0.249577	0.832039	-0.0675131	O43795-2;O43795;E9PDF6;E7EQD9;H7C2Y7;Q9UBC5;C9JYW1;C9JUP5;C9K0I9;G3V342	Unconventional myosin-Ib
NUDT21	25.5092	25.4534	25.4005	25.5535	25.2419	25.7977		0.177681	0.852553	-0.0766665	O43809;H3BND3;H3BV41	Cleavage and polyadenylation specificity factor subunit 5
LANCL1	23.5193	23.5691	22.9744	24.1467	24.2335	23.5153		0.967381	0.154679	-0.610917	O43813;E9PHS0;F8WDS9;H7C2E3	LanC-like protein 1
RRP9	22.9939	22.4667	NaN	NaN	NaN	NaN		0	0.97474	NaN	O43818	U3 small nucleolar RNA-interacting protein 2
AKAP8	23.1395	23.0951	23.2177	23.2047	23.0245	22.6863		0.500744	0.571433	0.178923	O43823;M0QYL4	A-kinase anchor protein 8
CALU	20.3667	21.64	NaN	21.5679	21.2991	NaN		0.239202	0.713703	-0.430197	O43852;O43852-13;O43852-14;O43852-11;O43852-10;O43852-5;O43852-6;O43852-3;O43852-4;O43852-12;O43852-9;O43852-7;O43852-8;O43852-2	Calumenin
AHCYL1	21.7716	21.3717	21.6564	21.9547	21.8319	21.496		0.371464	0.677142	-0.160967	O43865;O43865-2;Q96HN2;H0Y8B3;Q96HN2-4;Q96HN2-3;Q96HN2-2	Putative adenosylhomocysteinase 2
ORC5	21.951	21.7308	22.2272	22.1775	21.8872	22.2938		0.328328	0.71755	-0.149806	O43913;O43913-2;G3V0H0	Origin recognition complex subunit 5
ORC4	22.6759	22.1644	22.5624	22.0846	22.0235	22.4225		0.663213	0.393771	0.290677	O43929;O43929-2;O43929-3;C9JGH7;C9J2X8;Q53SE3;CON__Q2YDI2	Origin recognition complex subunit 4
RAD21	21.922	21.6955	21.5685	21.9334	21.9248	22.3545		0.910316	0.262456	-0.34224	O60216;E5RJW1;E5RJK5;E5RFV8;E5RIN7;E5RG18;E5RI01;E5RFZ5	Double-strand-break repair protein rad21 homolog
TIMM8A	23.477	NaN	22.9072	23.1815	23.4828	23.8041		0.382744	0.574319	-0.29735	O60220	Mitochondrial import inner membrane translocase subunit Tim8 A
DHX16	23.5512	23.4796	23.6054	23.4376	23.4319	23.948		0.126539	0.894554	-0.0604064	O60231;Q5SQH5;A2AB15	Putative pre-mRNA-splicing factor ATP-dependent RNA helicase DHX16
MED14	20.5143	20.4636	20.543	NaN	NaN	21.3316		0	0.974256	-0.824623	O60244;H7C3E5	Mediator of RNA polymerase II transcription subunit 14
AQR	21.8875	22.1786	21.9876	22.1294	21.9921	22.2432		0.39028	0.734868	-0.103701	O60306;H0YH15;H0YLN9	Intron-binding protein aquarius
OPA1	21.3735	21.6562	21.6566	21.5627	21.4924	22.0113		0.269995	0.7715	-0.126715	O60313;O60313-2;E5KLK1;E5KLJ6;E5KLJ9;E5KLJ5;C9JY58;H7C141;H7C321	Dynamin-like 120 kDa protein, mitochondrial;Dynamin-like 120 kDa protein, form S1
KDM1A	23.3701	22.5419	22.3192	22.5295	22.2204	22.756		0.272748	0.71226	0.241788	O60341;O60341-2;R4GMP9;R4GMQ1	Lysine-specific histone demethylase 1A
ACSL4	20.8441	21.5413	21.7904	21.2644	21.3959	21.2949		0.0916688	0.903	0.0735569	O60488;O60488-2;H0Y9A0	Long-chain-fatty-acid--CoA ligase 4
SNX3	22.0435	22.9228	22.5366	23.0357	23.314	23.3458		1.25717	0.0738623	-0.730867	O60493;O60493-2;O60493-4;O60493-3	Sorting nexin-3
CDC40	22.2833	22.4742	22.6257	21.9837	21.6748	22.6241		0.547016	0.424589	0.366855	O60508;Q5SRN1	Pre-mRNA-processing factor 17
EIF4E2	20.3804	20.8877	NaN	20.8589	21.0513	NaN		0.445851	0.502023	-0.321064	O60573;C9JEL3;B9A044;B8ZZ50;O60573-2;B8ZZL3;B4E1E4;B9A023	Eukaryotic translation initiation factor 4E type 2
KPNA6;KPNA5	22.737	23.0794	23.3332	22.6609	22.4765	23.0861		0.546257	0.453255	0.308658	O60684;Q5TFJ7;O15131;S4R3E5	Importin subunit alpha-7;Importin subunit alpha-6
CTNND1	23.3612	22.724	22.4437	22.5549	22.3726	22.551		0.558437	0.425112	0.350122	O60716-3;O60716-24;O60716-23;O60716-21;O60716-19;O60716-16;O60716-15;O60716-13;O60716-11;O60716-8;O60716-7;O60716-5;O60716;O60716-4;O60716-22;C9JZR2;O60716-20;O60716-18;O60716-17;O60716-14;O60716-12;O60716-10;O60716-9;O60716-6;O60716-2;O60716-32;O60716-31;O60716-29;O60716-27;O60716-30;O60716-28;O60716-26;O60716-25;E9PRE2;H0YC95;E9PKY0;E9PKL1	Catenin delta-1
SNX2	21.8946	22.4224	22.3579	22.6603	22.5521	22.6004		1.05385	0.197799	-0.379332	O60749;O60749-2;D6RC15	Sorting nexin-2
USO1	21.5183	21.4614	NaN	21.2487	21.1366	21.6136		0.334093	0.710955	0.156876	O60763;O60763-2	General vesicular transport factor p115
HIST1H2BL;HIST1H2BH;HIST1H2BM;HIST1H2BN;HIST2H2BF;HIST1H2BD;HIST1H2BK;HIST1H2BC;H2BFS;HIST1H2BA	25.6875	25.8532	25.5841	27.4749	26.835	25.6773		0.831858	0.168376	-0.954121	Q99880;Q93079;Q99879;Q99877;Q5QNW6;P58876;O60814;P62807;P57053;U3KQK0;Q5QNW6-2;Q96A08	Histone H2B type 1-L;Histone H2B type 1-H;Histone H2B type 1-M;Histone H2B type 1-N;Histone H2B type 2-F;Histone H2B type 1-D;Histone H2B type 1-K;Histone H2B type 1-C/E/F/G/I;Histone H2B type F-S;Histone H2B;Histone H2B type 1-A
CCDC22	21.0169	21.0606	21.1669	20.7013	20.7216	20.9329		1.57561	0.137746	0.296194	O60826	Coiled-coil domain-containing protein 22
PQBP1	22.6663	22.7557	22.9333	23.2461	23.0585	22.8816		0.989198	0.280736	-0.276941	O60828;O60828-5;O60828-4;O60828-2;O60828-3;H7C053;C9JQA1;O60828-10;O60828-9;O60828-8;O60828-7;O60828-6	Polyglutamine-binding protein 1
KIN	21.3164	NaN	20.2511	20.1867	20.1761	NaN		0.425394	0.46809	0.602364	O60870;O60870-2;S4R357	DNA/RNA-binding protein KIN17
DNAJA2	NaN	22.7128	22.6583	22.4026	22.6658	22.8051		0.144007	0.888055	0.0610495	O60884;A0A087WT48	DnaJ homolog subfamily A member 2
RNGTT	20.9973	21.3007	21.1446	20.9351	20.6661	21.2141		0.505872	0.534758	0.209072	O60942;O60942-2;O60942-4;O60942-3	mRNA-capping enzyme;Polynucleotide 5-triphosphatase;mRNA guanylyltransferase
WDR1	22.3248	22.7089	22.5952	22.4003	22.6956	22.5112		0.0170052	0.987517	0.00731532	O75083;D6RD66;O75083-3	WD repeat-containing protein 1
CPNE3	23.7785	23.5862	23.678	23.6108	23.5152	23.9058		0.00918722	0.991586	0.00362905	O75131;A0A087WYQ3;H0YB26;E5RHZ0;Q9UBL6;Q96FN4;Q8IYJ1;Q96A23;Q9HCH3;E5RFT7;A0A087WUS8;A0A087WXR6;Q86YQ8-2;Q9HCH3-2;Q96FN4-2;O95741;Q9UBL6-2;Q96A23-2;O95741-2	Copine-3
RNF40	23.1461	23.1103	23.2623	23.1839	23.2096	23.2318		0.301326	0.88568	-0.0355256	O75150;H3BP71;O75150-4;O75150-3;A0A087WTK2;H3BQ99;H3BUL6;I3L332;H3BS50	E3 ubiquitin-protein ligase BRE1B
PHF2	20.1512	20.157	NaN	NaN	NaN	20.1377		0	0.973771	0.0163488	O75151;Q9UPP1;E7ET14;A0A087WW48;H0Y589;H0Y3N9;Q9UPP1-5;Q9UPP1-4;Q9UPP1-3;Q9UPP1-2	Lysine-specific demethylase PHF2
NDUFS2	22.4701	22.5138	22.2642	22.8096	22.5257	22.8089		1.15248	0.221002	-0.298688	O75306;O75306-2	NADH dehydrogenase [ubiquinone] iron-sulfur protein 2, mitochondrial
PDCD6	22.5795	22.916	22.5732	22.7996	22.8362	23.0728		0.683122	0.454339	-0.21329	O75340;A0A024QZ42;O75340-2;H0Y9X3;A0A087WZ38	Programmed cell death protein 6
FLNB	22.63	22.9537	22.8345	22.7094	22.7255	22.8384		0.178304	0.887418	0.0482731	O75369;O75369-8;O75369-2;O75369-9;O75369-6;O75369-3;E7EN95;O75369-7;O75369-5;O75369-4;Q14315;Q14315-2;A0A0A0MT44;A0A0C4DGA1	Filamin-B
NCOR1	22.6119	22.7462	22.5516	22.9347	22.9925	22.5126		0.473425	0.590789	-0.17669	O75376;O75376-2;A0A088AWL3;E7EVU5;E7EW50;J3KS51;E7EVK1;O75376-3;J3KT44;C9JAP0;C9JNV9	Nuclear receptor corepressor 1
NDUFS6	20.5355	NaN	20.5673	21.1466	NaN	NaN		0	0.973288	-0.595263	O75380;D6RBT3	NADH dehydrogenase [ubiquinone] iron-sulfur protein 6, mitochondrial
SEC22B	24.0266	23.6162	23.7781	23.8108	23.6277	23.7053		0.285126	0.78742	0.0923265	O75396;A0A087X1A9	Vesicle-trafficking protein SEC22b
PRPF40A	24.5499	24.4682	24.473	24.5401	24.3839	24.6346		0.104258	0.938676	-0.0225093	O75400;O75400-2;F5H578;H7C2N3	Pre-mRNA-processing factor 40 homolog A
PMPCB	21.9529	21.625	21.6196	21.7459	22.101	22.2342		0.739396	0.362589	-0.294547	O75439;G3V0E4;F8WAZ6;F8WEA6;F8WBE1	Mitochondrial-processing peptidase subunit beta
PSIP1	24.462	24.6511	24.5466	24.8119	24.967	25.1687		1.6711	0.0716954	-0.429296	O75475;O75475-2;O75475-3;Q9Y3E1;H3BPQ6	PC4 and SFRS1-interacting protein
NDUFS3	22.6085	22.9611	22.7132	22.6697	22.6532	23.0112		0.0369626	0.969784	-0.0170835	O75489;E9PS48;O75489-2	NADH dehydrogenase [ubiquinone] iron-sulfur protein 3, mitochondrial
SRSF10	25.8727	24.9404	26.0274	25.0858	25.2627	24.4557		0.7442	0.230021	0.678792	O75494;O75494-3;O75494-4;Q5JRI1;O75494-5;O75494-6;O75494-2;Q6IQ42;R4GMP8	Serine/arginine-rich splicing factor 10
HSBP1	20.6983	20.8682	NaN	20.909	20.9572	20.7498		0.345653	0.777699	-0.0887505	O75506	Heat shock factor-binding protein 1
BANF1	21.3881	21.607	21.9227	21.5929	21.6431	21.8505		0.117658	0.897082	-0.0562617	O75531	Barrier-to-autointegration factor;Barrier-to-autointegration factor, N-terminally processed
NPM3	23.9701	25.0411	24.5116	24.9506	25.0397	25.3506		0.847383	0.201025	-0.605987	O75607	Nucleoplasmin-3
SNRNP200	27.2057	26.8856	26.9902	26.7374	26.6879	26.9753		0.81163	0.38915	0.226995	O75643;O75643-2;B4E0P5	U5 small nuclear ribonucleoprotein 200 kDa helicase
UTP20	23.0821	23.3065	23.355	22.9362	23.0289	23.1854		0.824111	0.418306	0.197687	O75691	Small subunit processome component 20 homolog
WDHD1	21.0382	21.3493	21.7727	21.7106	21.5825	21.5368		0.43663	0.570843	-0.223237	O75717;O75717-2;C9JYB3	WD repeat and HMG-box DNA-binding protein 1
RNASEH2A	20.2787	20.4611	20.2	20.3757	20.2416	20.4431		0.154248	0.897991	-0.040198	O75792	Ribonuclease H2 subunit A
EIF3G	22.7188	23.0833	23.329	23.0497	23.0552	23.0342		0.00491463	0.99407	-0.00266139	O75821;K7ENA8;K7EP16	Eukaryotic translation initiation factor 3 subunit G
IDH1	23.5344	23.6367	23.5191	23.4167	23.4819	23.8511		0.048519	0.959753	-0.0198409	O75874;C9J4N6;C9JJE5;C9JLU6	Isocitrate dehydrogenase [NADP] cytoplasmic
ARL6IP5	21.964	NaN	22.7492	22.5281	22.1783	23.202		0.217997	0.751475	-0.279559	O75915;F8WF90;C9JQU6;F8WF33	PRA1 family protein 3
PIAS1;PIAS2	21.0124	20.7355	21.3282	20.8815	20.9869	20.3655		0.473102	0.499672	0.280762	O75925;O75925-2;B4DGW0	E3 SUMO-protein ligase PIAS1
BCAS2	24.1822	24.1069	24.5623	24.5746	24.4878	24.749		0.932157	0.266611	-0.32004	O75934	Pre-mRNA-splicing factor SPF27
DNAJC8	22.699	22.438	NaN	22.7057	22.6871	22.8385		0.647226	0.499427	-0.175227	O75937;S4R3J5	DnaJ homolog subfamily C member 8
ATP5H	23.3748	23.6009	23.2388	23.813	24.1215	23.4265		0.775447	0.298933	-0.382179	O75947;O75947-2;F5H608	ATP synthase subunit d, mitochondrial
FLOT1	23.1797	22.1136	22.4893	22.3818	22.6207	22.2502		0.20666	0.784705	0.176627	O75955;O75955-2;A2AB09;A2AB12;A2AB10;A2AB13;A2AB11;A0A0G2JJQ6;A2ABJ5	Flotillin-1
CPD	23.6176	23.7668	23.7914	23.4493	23.3761	23.7541		0.710028	0.457851	0.198766	O75976;O75976-2;J3QQJ4;J3QRJ9	Carboxypeptidase D
GLRX3	22.9891	23.1612	22.9926	22.7184	22.9539	23.0371		0.579841	0.582543	0.144493	O76003	Glutaredoxin-3
SRP72	23.8671	23.8368	23.9442	24.0527	23.9289	24.3465		0.820685	0.386714	-0.226602	O76094;O76094-2;R4GNC1;D6RDY6	Signal recognition particle subunit SRP72
MTA2	23.9065	24.4934	24.4395	24.4	24.2454	24.4943		0.190903	0.828894	-0.100126	O94776;O94776-2	Metastasis-associated protein MTA2
TOMM70A	22.815	22.7053	22.7956	22.8121	22.8917	23.0951		0.821363	0.47244	-0.160954	O94826	Mitochondrial import receptor subunit TOM70
MYO1D	26.3283	26.2511	26.221	26.2518	26.2349	26.5037		0.27431	0.830344	-0.0633195	O94832;J3QRN6;K7EIG7;J3KRL0;J3QRR2	Unconventional myosin-Id
UFL1	23.6528	24.0102	24.0505	23.9301	23.9215	24.3663		0.362096	0.677829	-0.168153	O94874;O94874-2;O94874-3	E3 UFM1-protein ligase 1
PRPF6	25.4298	25.3011	25.283	25.3171	25.2924	25.5018		0.150203	0.909014	-0.0324904	O94906;O94906-2	Pre-mRNA-processing factor 6
GLS	20.6582	21.0373	20.9222	21.0787	20.8174	21.5196		0.496937	0.494087	-0.265985	O94925-3;O94925;H7BZD1;B8ZZC5;B8ZZA8;O94925-2	Glutaminase kidney isoform, mitochondrial
AP2A2	20.496	20.3749	20.6076	21.2031	NaN	NaN		0	0.972804	-0.710249	O94973;O94973-2;A0A0G2JS82;O94973-3;A0A0G2JQM1;M0R2D9;E9PR62	AP-2 complex subunit alpha-2
HEXIM1	22.7282	21.8918	22.5653	22.0579	22.1111	21.976		0.599213	0.397387	0.34678	O94992;Q96MH2	Protein HEXIM1
UBR5	21.365	20.5118	20.9071	20.2403	20.5424	20.8657		0.547913	0.41903	0.378502	O95071;O95071-2;E7EMW7;E5RFK7;H0YBB4;E7ET84	E3 ubiquitin-protein ligase UBR5
SCAF4	22.8253	22.5161	22.4531	22.7183	22.6626	23.0647		0.56566	0.491964	-0.217026	O95104;O95104-3;O95104-2	Splicing factor, arginine/serine-rich 15
MFN2	21.0887	20.3918	19.8631	20.9797	20.8217	21.2535		0.689256	0.281632	-0.570392	O95140;O95140-2	Mitofusin-2
DUSP14	20.7772	21.322	NaN	NaN	NaN	NaN		0	0.972322	NaN	O95147	Dual specificity protein phosphatase 14
LETM1	23.7694	23.8346	23.8189	23.62	23.5857	23.8069		0.892191	0.493596	0.136808	O95202;O95202-2;O95202-3	LETM1 and EF-hand domain-containing protein 1, mitochondrial
KIF4A	23.7935	23.4559	23.6645	23.4529	23.3827	23.6103		0.583857	0.55841	0.155998	O95239;O95239-2;Q9Y496;Q6ZMV9;Q5JRK0;H0Y718;J3KPF9;A0A087X011;E9PES4;Q6ZMV9-3	Chromosome-associated kinesin KIF4A
VAPB	23.0474	22.9113	NaN	22.6633	NaN	NaN		0	0.971839	0.316082	O95292;E5RK64;O95292-2	Vesicle-associated membrane protein-associated protein B/C
SMC2	24.3342	24.1429	24.0835	23.8805	23.7727	24.1061		1.01091	0.28271	0.26707	O95347;O95347-2;A0A0C4DGE5;Q5T821	Structural maintenance of chromosomes protein 2
ZBTB7A	NaN	19.454	19.5656	NaN	NaN	19.3503		0	0.971357	0.159445	O95365	Zinc finger and BTB domain-containing protein 7A
IPO7	21.428	21.7393	21.9852	21.5541	21.7049	21.9477		0.0306597	0.97532	-0.0180098	O95373;E9PLJ0;E9PLB2;O15397-2	Importin-7
CD2BP2	21.397	21.8471	22.0347	22.409	21.9987	21.9677		0.704663	0.340122	-0.365522	O95400	CD2 antigen cytoplasmic tail-binding protein 2
SVIL	NaN	19.2753	19.0945	NaN	NaN	19.393		0	0.970876	-0.208166	O95425;O95425-2;O95425-4;O95425-3	Supervillin
PARN	22.3663	22.6532	22.587	21.987	22.4281	22.0694		1.09342	0.190743	0.374013	O95453;O95453-2;O95453-3;O95453-4;H3BRK1;F5H1Z4	Poly(A)-specific ribonuclease PARN
PSMG1	21.508	21.9642	22.0877	21.8959	21.9043	22.1771		0.281487	0.751114	-0.139144	O95456;O95456-2;F8WBH7	Proteasome assembly chaperone 1
SGPL1	21.983	21.8953	21.7832	21.8377	21.7067	22.0438		0.0753869	0.942585	0.0244312	O95470;H0Y3V8;H7BXL7	Sphingosine-1-phosphate lyase 1
NSA2	22.5761	22.1747	21.9232	NaN	NaN	21.3329		0	0.970395	0.891822	O95478;A0A0A0MQZ6;H0YAI9	Ribosome biogenesis protein NSA2 homolog
SEC24A	23.5283	23.5958	23.403	23.101	23.6291	22.8847		0.596052	0.424391	0.304105	O95486;O95486-2;H0Y9J6	Protein transport protein Sec24A
SEC24B	22.6918	22.6885	23.0326	22.5122	22.6677	21.9748		0.812187	0.263459	0.419362	O95487;O95487-3;O95487-2	Protein transport protein Sec24B
MPC2	20.0946	19.7049	20.0269	20.0179	NaN	20.2636		0.455064	0.58078	-0.198655	O95563;Q5R3B4	Mitochondrial pyruvate carrier 2
ACSL3	25.0407	24.8772	25.1414	24.8411	24.7736	25.2004		0.2053	0.833827	0.081398	O95573;F5GWH2;F5H062	Long-chain-fatty-acid--CoA ligase 3
POLR1A	23.1441	23.4942	23.569	23.6137	23.4638	23.7527		0.598334	0.485931	-0.20762	O95602;B9ZVN9	DNA-directed RNA polymerase I subunit RPA1;DNA-directed RNA polymerase
CNOT4	21.2446	20.9594	20.9437	21.0381	21.1723	20.7886		0.12136	0.90094	0.0495434	O95628-8;O95628-4;O95628-9;O95628-10;O95628;O95628-3;O95628-2;O95628-7;O95628-6;O95628-5	CCR4-NOT transcription complex subunit 4
HSPA4L	21.1712	21.7972	22.0617	21.9632	21.7604	22.0523		0.375248	0.606051	-0.248587	O95757;E9PDE8;D6RJ96	Heat shock 70 kDa protein 4L
AP2A1	22.6822	23.1259	23.2587	22.3624	22.3837	22.5955		1.41321	0.0708133	0.575043	O95782;O95782-2	AP-2 complex subunit alpha-1
STAU1	22.5137	22.3864	22.1936	22.018	22.0839	21.8621		1.5262	0.103122	0.376582	O95793;Q5JW30;O95793-2;O95793-3;A0A087X1A5;Q5JW28;F6UDC6	Double-stranded RNA-binding protein Staufen homolog 1
BAG2	21.7247	21.9846	NaN	20.2799	NaN	NaN		0	0.969915	1.57473	O95816;O95816-2	BAG family molecular chaperone regulator 2
BAG3	NaN	21.3913	21.4051	21.5323	21.4955	21.5874		1.55863	0.385762	-0.140189	O95817;C9JFK9	BAG family molecular chaperone regulator 3
FADS2	21.4448	21.0806	21.4335	20.6536	NaN	21.2438		0.582824	0.397869	0.370939	O95864;O95864-3;O95864-4;O95864-2	Fatty acid desaturase 2
TXNDC12	21.3854	21.3047	21.288	NaN	NaN	21.4979		0	0.969435	-0.17189	O95881	Thioredoxin domain-containing protein 12
TRUB2	22.3493	21.7406	21.7128	NaN	NaN	NaN		0	0.968955	NaN	O95900;O95900-2	Probable tRNA pseudouridine synthase 2
MBD3	21.1482	21.3524	21.4638	21.3835	21.3467	21.9146		0.479459	0.535682	-0.226807	O95983;O95983-2;K7EIE8;A0A0A0MTS6;A0A087WT34;A0A087X1H1	Methyl-CpG-binding domain protein 3
CLPTM1	21.3804	21.489	21.5424	21.7934	21.7706	21.7967		2.54923	0.05072	-0.316304	O96005;O96005-3;O96005-4;K7EQQ1;K7EJ16	Cleft lip and palate transmembrane protein 1
PAK4	20.5429	20.2913	20.9572	20.4016	20.2733	21.1461		0.00969839	0.989831	-0.00984383	O96013;O96013-2;O96013-3;O96013-4;Q9NQU5;M0R3G6;M0R2X4;M0R1R1;M0R0L9;Q9NQU5-2	Serine/threonine-protein kinase PAK 4
ACTL6A	24.1089	24.3811	24.3427	24.3083	24.3147	24.4223		0.312078	0.810645	-0.0708491	O96019;O96019-2;H7C5S0;C9JQT2;O94805	Actin-like protein 6A
LDHA	21.9256	21.4863	21.4588	22.0713	22.2197	21.9022		1.17203	0.137324	-0.440861	P00338;P00338-3;P00338-2;P00338-5;P00338-4;F5GYU2;F5GXY2;F5GXH2;F5H5J4;F5H6W8;F5H8H6;F5GXC7;F5GWW2;F5GXU1;F5GZQ4	L-lactate dehydrogenase A chain
CYB5R3	25.3039	25.3584	25.586	25.1934	25.1379	25.5347		0.349968	0.724282	0.127439	P00387;P00387-2;P00387-3;B1AHF3	NADH-cytochrome b5 reductase 3;NADH-cytochrome b5 reductase 3 membrane-bound form;NADH-cytochrome b5 reductase 3 soluble form
SOD1	NaN	20.3719	20.3125	20.6846	20.526	NaN		1.04674	0.272243	-0.263097	P00441;H7BYH4	Superoxide dismutase [Cu-Zn]
PNP	19.8265	19.5714	19.3841	18.6301	NaN	19.5571		0.548839	0.38663	0.500393	P00491;G3V5M2;G3V393;G3V2H3	Purine nucleoside phosphorylase
PGK1	24.3508	24.0979	24.2526	24.1876	24.3247	24.1486		0.0509708	0.966975	0.0134919	P00558;P00558-2;P07205	Phosphoglycerate kinase 1
KRAS;HRAS	21.2985	21.6168	21.5443	21.731	21.702	21.9383		1.17411	0.20944	-0.30389	P01116-2;P01116;P01112;P01112-2;G3V4K2;G3V5T7	GTPase KRas;GTPase KRas, N-terminally processed;GTPase HRas;GTPase HRas, N-terminally processed
LMNA	24.1254	23.0423	22.9798	22.6914	22.6023	23.2359		0.569094	0.36512	0.539337	P02545;P02545-2;P02545-6;P02545-3;Q3BDU5;Q5TCI8;P02545-5;P02545-4;H0YAB0;A0A0C4DGC5	Prelamin-A/C;Lamin-A/C
TFRC	24.971	24.9864	25.0334	25.0598	25.0081	25.239		0.658648	0.640548	-0.105361	P02786;G3V0E5;H7C3V5;F8WBE5	Transferrin receptor protein 1;Transferrin receptor protein 1, serum form
ALDOA	24.0339	23.8205	23.6277	23.4364	24.0753	23.8631		0.0557094	0.942936	0.0357431	P04075;P04075-2;J3KPS3;H3BQN4;H3BPS8;H3BUH7;H3BR04;H3BU78;H3BMQ8;H3BR68;P09972	Fructose-bisphosphate aldolase A;Fructose-bisphosphate aldolase
ANXA1	23.939	24.3268	23.903	24.2054	24.1854	24.3209		0.565649	0.532977	-0.180934	P04083;Q5T3N1;Q5T3N0	Annexin A1
OAT	25.6476	26.0719	26.0238	26.0923	26.2255	26.3598		0.941064	0.270257	-0.311415	P04181;P04181-2	Ornithine aminotransferase, mitochondrial;Ornithine aminotransferase, hepatic form;Ornithine aminotransferase, renal form
GAPDH	27.4849	27.3322	27.2131	27.4634	27.586	27.7042		1.08005	0.293701	-0.241154	P04406;P04406-2;E7EUT5	Glyceraldehyde-3-phosphate dehydrogenase
HSPB1	21.4332	21.0451	20.6167	21.2671	21.0633	23.0664		0.492842	0.391103	-0.767281	P04792;F8WE04;C9J3N8	Heat shock protein beta-1
TYMS	22.4538	22.843	22.6207	23.0948	22.9458	23.2565		1.47939	0.083284	-0.459873	P04818;P04818-2;P04818-3	Thymidylate synthase
RPN1	26.1322	26.1287	25.956	25.9503	25.8956	26.3731		0.00149847	0.993106	-0.000742594	P04843;B7Z4L4;F8WF32	Dolichyl-diphosphooligosaccharide--protein glycosyltransferase subunit 1
RPN2	25.6148	24.9099	25.1627	24.9599	24.9276	25.0192		0.55467	0.472451	0.260283	P04844;P04844-2;Q5JYR4;Q5JYR7;F2Z3K5	Dolichyl-diphosphooligosaccharide--protein glycosyltransferase subunit 2
GNAI2	21.211	21.2428	21.4694	21.4404	21.134	21.4088		0.0543846	0.956639	-0.0200062	P04899;P04899-4;P04899-6;P04899-3;P04899-5;P04899-2	Guanine nucleotide-binding protein G(i) subunit alpha-2
ATP1A1	23.7584	23.592	23.0968	23.6228	23.8438	23.7077		0.508117	0.499879	-0.242389	P05023;P05023-3;P05023-4;P05023-2;P13637;M0R116;A0A0A0MT26;P13637-2;P13637-3;P50993;B1AKY9;H0Y7C1;P54707;P20648;M0QXF2;P54707-2;Q5TC01	Sodium/potassium-transporting ATPase subunit alpha-1
ALDH2	21.5535	21.7944	21.9103	21.634	21.5505	22.415		0.143144	0.854727	-0.113719	P05091;P05091-2;S4R3S4;F8VP50;P00352;P47895;H0Y2X5	Aldehyde dehydrogenase, mitochondrial
S100A8	21.4127	NaN	22.7254	20.977	NaN	NaN		0	0.968477	1.09204	P05109	Protein S100-A8;Protein S100-A8, N-terminally processed
SLC25A5	25.0488	25.4767	25.4228	25.6651	25.4924	25.9353		0.958519	0.224921	-0.38151	P05141	ADP/ATP translocase 2;ADP/ATP translocase 2, N-terminally processed
PCCA	24.2895	24.2935	24.0687	24.1443	24.5561	23.7247		0.108604	0.895465	0.0755062	P05165;P05165-3;P05165-2;H0Y5U0;Q5JTW6;Q5JVH2;H0Y4B9	Propionyl-CoA carboxylase alpha chain, mitochondrial
EIF2S1	22.779	23.0812	23.4942	23.4951	23.5269	23.7446		0.996147	0.178306	-0.47074	P05198;H0YJS4;G3V4T5	Eukaryotic translation initiation factor 2 subunit 1
RPLP1	25.2151	25.8221	26.0869	25.2971	25.1927	24.9897		0.937659	0.178314	0.548206	P05386	60S acidic ribosomal protein P1
POLR3D	NaN	20.1814	19.8742	19.5039	NaN	20.0466		0.298412	0.679059	0.252559	P05423;E5RHT4	DNA-directed RNA polymerase III subunit RPC4
SSB	23.0009	23.3435	23.5348	22.8622	22.788	23.0042		1.13894	0.162568	0.408237	P05455;E7ERC4;E9PGX9;E9PFL9	Lupus La protein
ITGB1	22.5285	22.4179	22.5101	22.7859	22.665	22.7915		2.08987	0.110369	-0.261897	P05556;P05556-2;P05556-5;P05556-4;P05556-3;C9JPK5;Q5T3E6;E9PLR6;E7EUI6;E7EQW5;H7C4N8;E7ERX5	Integrin beta-1
KRT18	23.7765	23.1995	23.6559	24.3285	24.0701	23.8341		1.10843	0.128705	-0.533647	P05783;F8VZY9;Q92764;CON__Q92764;C4AM86;CON__Q497I4;CON__H-INV:HIT000015463	Keratin, type I cytoskeletal 18
UROD	20.5195	NaN	20.3069	19.9178	20.554	NaN		0.187126	0.800665	0.177262	P06132;H0Y5R6;Q5T446	Uroporphyrinogen decarboxylase
CDK1;CDC2	25.8442	24.7229	25.4209	25.3559	24.9357	25.2854		0.144567	0.846354	0.136968	P06493;A0A024QZP7;A0A087WZZ9;P06493-2;E5RIU6;Q00526;K7ELV5;G3V317	Cyclin-dependent kinase 1
ATP5B	28.681	28.7914	28.7696	28.7853	28.9588	29.0702		0.99976	0.379165	-0.190767	P06576;H0YH81;F8W079;F8W0P7;H0YI37	ATP synthase subunit beta, mitochondrial;ATP synthase subunit beta
ENO1	29.5264	29.881	30.1005	30.1181	30.059	30.1507		0.740115	0.374727	-0.273334	P06733;P06733-2;K7EM90;P13929;P13929-3;P13929-2;E5RI09;E5RG95;K7EPM1;K7EKN2;E5RGZ4	Alpha-enolase
NPM1	30.9471	30.8336	31.1307	31.0276	30.9631	31.1669		0.319035	0.78731	-0.0820789	P06748;P06748-2;P06748-3;E5RGW4;E5RI98	Nucleophosmin
ITGAV	19.3788	19.1862	19.5672	18.9724	19.146	19.7918		0.0972135	0.900597	0.0739752	P06756;P06756-3;P06756-2	Integrin alpha-V;Integrin alpha-V heavy chain;Integrin alpha-V light chain
LDHB	22.8678	22.3221	22.2514	22.4579	22.3698	22.4187		0.120595	0.894954	0.0649439	P07195;A8MW50;C9J7H8;P07864;Q6ZMR3;F5H5G7;F5H155;A0A087WUM2;G3XAP5;F5H245	L-lactate dehydrogenase B chain;L-lactate dehydrogenase
ANXA2;ANXA2P2	26.657	26.6984	26.4855	26.5027	26.6082	26.8834		0.145122	0.895196	-0.0511341	P07355;P07355-2;H0YN42;A6NMY6;H0YMD0;H0YMU9;H0YKS4;H0YM50;H0YMM1;H0YNP5;H0YN28;H0YL33;H0YKZ7;H0YLV6;H0YMT9;H0YKX9;H0YKL9;H0YMW4;H0YKV8;H0YMD9;H0YNA0;H0YNB8;H0YKN4;H0YN52;H0YLE2	Annexin A2;Annexin;Putative annexin A2-like protein
TUBB	28.1094	28.2915	28.4755	28.4037	28.1311	28.2715		0.0615566	0.950202	0.0233733	P07437;Q5JP53;Q5ST81;G3V2A3	Tubulin beta chain
HEXB	NaN	19.8513	19.3446	NaN	19.4702	NaN		0	0.967998	0.1278	P07686;Q5URX0;H0Y9B6	Beta-hexosaminidase subunit beta;Beta-hexosaminidase subunit beta chain B;Beta-hexosaminidase subunit beta chain A
PFN1	25.819	26.2839	26.2124	26.2139	26.3986	26.3871		0.660647	0.44517	-0.228127	P07737;K7EJ44;CON__P02584;I3L3D5	Profilin-1
APRT	23.555	24.0022	23.7664	23.976	24.0167	24.1223		0.902807	0.325588	-0.263826	P07741;P07741-2;H3BQF1;H3BQZ9;H3BQB1;H3BSW3	Adenine phosphoribosyltransferase
EPRS	23.629	23.4029	23.6548	23.4397	23.4472	23.8797		0.0554101	0.950023	-0.026652	P07814;V9GYZ6;V9GZ76	Bifunctional glutamate/proline--tRNA ligase;Glutamate--tRNA ligase;Proline--tRNA ligase
HSP90AA1	26.7157	26.7995	26.8615	27.0568	27.0721	27.2343		2.01388	0.076754	-0.328897	P07900;P07900-2;G3V2J8;Q14568;Q58FG0;Q58FF6;Q58FG1	Heat shock protein HSP 90-alpha
FH	21.4167	21.5267	21.3263	21.6414	21.6062	21.1224		0.0657947	0.939296	-0.0334549	P07954;P07954-2	Fumarate hydratase, mitochondrial
SP1	20.9295	NaN	20.9394	21.6345	NaN	NaN		0	0.96752	-0.700014	P08047;P08047-3;P08047-2;H3BUU5;H3BVI2	Transcription factor Sp1
ABCB1	20.2824	19.645	20.6294	19.5041	19.6868	20.1396		0.521069	0.425922	0.408757	P08183;P08183-2;P21439;P21439-3;P21439-2	Multidrug resistance protein 1
PFKM	20.446	20.3056	19.8184	20.1238	NaN	20.8266		0.314259	0.647328	-0.285198	P08237;P08237-3;P08237-2;F8VX13;F8VNX2;F8VZQ1	ATP-dependent 6-phosphofructokinase, muscle type
HSP90AB1	28.541	28.3725	28.2435	28.4647	28.3908	28.5078		0.301376	0.81657	-0.0687021	P08238;Q58FF7	Heat shock protein HSP 90-beta
SRPR	22.9515	23.1808	23.2552	23.35	23.0049	23.4714		0.365945	0.693968	-0.146235	P08240;P08240-2	Signal recognition particle receptor subunit alpha
ASNS	21.8732	22.1688	22.3055	22.2521	21.9769	21.9884		0.0996977	0.914027	0.0433623	P08243;P08243-2;P08243-3;F8WEJ5;C9J057;C9JT45;C9JLN6;C9JM09	Asparagine synthetase [glutamine-hydrolyzing]
PDHA1	25.7263	25.5555	25.7064	25.4502	25.5232	25.7645		0.312116	0.787544	0.0834344	P08559;P08559-4;P08559-3;P08559-2;Q5JPU0;Q5JPT9;Q5JPU1;Q5JPU3;P29803;Q5JPU2	Pyruvate dehydrogenase E1 component subunit alpha, somatic form, mitochondrial
VIM	28.0856	27.2378	27.5224	28.7919	28.0007	27.358		0.377351	0.53517	-0.434948	P08670;B0YJC4;B0YJC5;Q5JVS8;P17661;P41219;H7C5W5;P41219-2;P07197;P07196;Q16352;F8W835;A0A087WYG8;E7EMV2;E7ESP9;P07197-2	Vimentin
RPS17;RPS17L	27.7036	27.9654	28.3167	27.8358	28.1326	28.0997		0.0466853	0.953974	-0.0274086	P08708;P0CW22;H0YN88;A0A075B716;H0YN73	40S ribosomal protein S17;40S ribosomal protein S17-like
GNAI3;GNAI1	22.9557	22.8867	22.5559	23.4609	23.1559	23.0997		1.23722	0.121883	-0.439369	P08754;P63096;P63096-2;P09471-2;P09471;P19087;A8MTJ3;P11488;P38405;P38405-2;A0A087WTB6;A2A2R6;Q5JWD1;H0Y7E8;H3BTM2;A0A087WZE5;C9JPP4;Q5JWE9;H0Y7F4;P38405-3	Guanine nucleotide-binding protein G(k) subunit alpha;Guanine nucleotide-binding protein G(i) subunit alpha-1
GSTP1	25.282	25.1087	25.1421	25.2003	25.3236	25.4658		0.749915	0.499756	-0.152294	P09211;A8MX94;A0A087X2E9;A0A087X243	Glutathione S-transferase P
LGALS1	21.2726	21.1001	21.2339	21.4093	21.3865	21.3679		1.59007	0.275596	-0.185692	P09382;F8WEI7	Galectin-1
DLD	21.6928	21.9321	22.2891	21.8045	21.6691	22.2597		0.0858057	0.914421	0.0602125	P09622;P09622-3;E9PEX6;P09622-2;F8WDM5;F2Z2E3	Dihydrolipoyl dehydrogenase, mitochondrial;Dihydrolipoyl dehydrogenase
SNRPA1	23.416	23.406	23.6354	23.5814	23.6243	23.232		0.0149928	0.98839	0.00656637	P09661;H0YLR3;H0YMA0;H0YKK0	U2 small nuclear ribonucleoprotein A
COX6C	20.3595	21.2496	19.3473	21.2762	20.9973	20.8187		0.558389	0.345989	-0.711913	P09669	Cytochrome c oxidase subunit 6C
PARP1	28.8076	28.8839	28.8468	29.0925	29.1177	29.1867		2.87906	0.055871	-0.286207	P09874;Q5VX84;Q5VX85	Poly [ADP-ribose] polymerase 1
TROVE2	21.6085	21.2634	21.4302	21.3408	21.1806	21.7568		0.0132558	0.987971	0.00796	P10155;P10155-5;P10155-3;P10155-4;P10155-2;H0Y9N5;G5E9R9	60 kDa SS-A/Ro ribonucleoprotein
NR2F6	19.3783	19.4542	19.7556	19.4007	19.4102	19.8394		0.0379722	0.965104	-0.0206992	P10588;M0R175	Nuclear receptor subfamily 2 group F member 6
TXN	24.1284	24.8047	24.7042	24.8893	25.0363	25.3687		1.02081	0.147115	-0.552302	P10599;P10599-2	Thioredoxin
HSPD1	30.3855	29.9779	30.2616	30.2603	30.1898	30.3675		0.186958	0.860606	-0.0642211	P10809;E7EXB4;E7ESH4;P10809-2;C9JL25;C9JL19;C9JCQ4;C9J0S9	60 kDa heat shock protein, mitochondrial
HSPA5	25.7668	25.6061	25.485	25.6842	25.8229	25.9782		0.822649	0.402263	-0.209166	P11021	78 kDa glucose-regulated protein
UMPS	21.1675	21.0632	21.1951	21.1294	21.155	21.1862		0.12621	0.94921	-0.0149562	P11172;E9PFD2;P11172-3;P11172-2;F2Z3P2;F2Z303;F8WDG4;P11172-4	Uridine 5-monophosphate synthase;Orotate phosphoribosyltransferase;Orotidine 5-phosphate decarboxylase
PDHB	24.7693	25.0735	24.9618	25.0311	25.1403	25.3349		0.865935	0.365289	-0.233924	P11177;P11177-2;P11177-3;C9J634;F8WF02	Pyruvate dehydrogenase E1 component subunit beta, mitochondrial
DBT	23.8335	23.4796	23.2175	23.156	23.5164	23.0377		0.524563	0.479292	0.273553	P11182;Q5VVL7	Lipoamide acyltransferase component of branched-chain alpha-keto acid dehydrogenase complex, mitochondrial
PYGB	20.5031	NaN	20.2092	19.9504	20.0795	20.321		0.566202	0.479683	0.239182	P11216;P06737;P11217;H0Y4Z6;E9PK47;P11217-2;P06737-2	Glycogen phosphorylase, brain form
RALA	22.6787	22.4412	22.5629	22.659	22.3522	22.5064		0.188027	0.874523	0.0550893	P11233;H7C3P7;F8WEQ6;C9JPE8;C9JYR1	Ras-related protein Ral-A
TOP1	24.7796	24.9402	25.1613	25.0243	25.0337	25.3541		0.499137	0.574655	-0.177018	P11387;Q969P6;E5RIC7;Q969P6-2;E5RJ95;E5RFS0	DNA topoisomerase 1
TOP2A	25.9586	26.1672	26.249	26.2559	26.1844	26.5211		0.660939	0.476318	-0.195537	P11388;P11388-2;P11388-3;P11388-4;J3KTB7	DNA topoisomerase 2-alpha
G6PD	20.6269	21.2658	21.3008	21.0886	21.1624	21.6592		0.35062	0.631617	-0.238932	P11413;P11413-3;P11413-2;E7EUI8;E7EM57;E9PD92	Glucose-6-phosphate 1-dehydrogenase
PC	29.5861	29.4277	29.3203	29.7718	30.0011	29.2046		0.358879	0.636201	-0.214471	P11498;E9PRE7;P11498-2;E9PS68	Pyruvate carboxylase, mitochondrial
MTHFD1	24.3756	24.1592	23.9812	24.2204	24.0893	24.2431		0.0334659	0.978905	-0.0122566	P11586;F5H2F4;V9GYY3	C-1-tetrahydrofolate synthase, cytoplasmic;Methylenetetrahydrofolate dehydrogenase;Methenyltetrahydrofolate cyclohydrolase;Formyltetrahydrofolate synthetase;C-1-tetrahydrofolate synthase, cytoplasmic, N-terminally processed
IGF2R	19.5201	19.7111	20.1231	NaN	NaN	19.8519		0	0.967042	-0.0670961	P11717;S4R328	Cation-independent mannose-6-phosphate receptor
ADH5	21.7804	21.3003	21.5016	21.5915	21.3803	21.7324		0.0832261	0.924461	-0.0406348	P11766;H0YAG8;D6RFE4;D6RAY0;D6R9G2	Alcohol dehydrogenase class-3
PRPS2;PRPS1L1	23.0577	22.8861	23.1054	22.7854	22.8602	23.1195		0.320334	0.777953	0.0946916	P11908;P11908-2;P21108;A0A0B4J207;H7C540;D3YTJ7;A6NMS2	Ribose-phosphate pyrophosphokinase 2;Ribose-phosphate pyrophosphokinase 3
HARS	23.896	23.9916	24.0661	23.9364	24.0242	24.2911		0.351298	0.756541	-0.0993392	P12081;P12081-4;P12081-3;P12081-2;B4DDD8;B3KWE1;B4E1C5;E7ETE2;P49590;P49590-2;B4DQ67;D6RF05;D6RJE6	Histidine--tRNA ligase, cytoplasmic
SLC25A4	NaN	20.4193	20.6466	NaN	19.6072	21.2984		0.0297734	0.962334	0.0801287	P12235;V9GYG0	ADP/ATP translocase 1
TPR	26.0578	25.3376	25.4252	25.0669	24.9853	25.2356		1.00486	0.168281	0.510924	P12270;P12270-2;Q5SWX9	Nucleoprotein TPR
PIP	19.8029	19.3929	19.8492	23.2015	19.9359	20.1495		0.593708	0.273467	-1.41399	P12273	Prolactin-inducible protein
CKB	28.2485	28.015	28.069	28.1788	28.2406	28.2817		0.734762	0.57484	-0.122894	P12277;G3V4N7;H0YJG0;G3V461;H0YJK0	Creatine kinase B-type
ACTN1;ACTN2	21.3494	21.1344	21.3788	20.9097	20.8493	21.4354		0.480386	0.5353	0.222731	P12814;P12814-2;P12814-3;P12814-4;H9KV75;P35609;G3V2N5;P35609-2;G3V2W4;Q08043;G3V5M4;G3V2X9;A0A087WSZ2;G3V2E8;H0YJW3;F6THM6;G3V380;H0YJ11;H7C5W8	Alpha-actinin-1;Alpha-actinin-2
SRC;YES1;FYN	NaN	20.8083	20.6051	20.4504	20.3931	NaN		0.942439	0.284715	0.284958	P12931;P12931-2;P07947;J3QRU1;P06241;P06241-2;P06241-3	Proto-oncogene tyrosine-protein kinase Src;Tyrosine-protein kinase Yes;Non-specific protein-tyrosine kinase;Tyrosine-protein kinase Fyn
XRCC6	27.2535	27.2384	27.4369	27.2395	27.2678	27.3241		0.180183	0.902738	0.0324345	P12956;B1AHC9;P12956-2	X-ray repair cross-complementing protein 6
XRCC5	27.3855	27.3974	27.4623	27.3486	27.356	27.4792		0.157831	0.933851	0.0204678	P13010;C9JZ81;H7C0H9	X-ray repair cross-complementing protein 5
RNH1	23.3384	23.0039	23.2221	23.1635	22.7638	23.2624		0.276922	0.767174	0.12491	P13489;E9PMJ3;E9PLZ3;E9PIM9;H0YCR7;E9PMN0;E9PIK5;E9PMA9;E9PR82;E9PMI1	Ribonuclease inhibitor
PDIA4	24.1983	24.2511	24.4759	24.4093	24.386	24.6185		0.653551	0.51656	-0.162839	P13667;C9JMN9	Protein disulfide-isomerase A4
LCP1	21.6955	21.6966	NaN	22.0645	22.1207	22.597		1.09092	0.121561	-0.564703	P13796;Q5TBN3;Q5TBN5	Plastin-2
PLS3	23.29	23.7394	23.6222	23.4492	23.5929	23.702		0.0703662	0.940666	-0.0308151	P13797;A0A0A0MSQ0;P13797-2;P13797-3;U3KQI3;H7C4N2	Plastin-3
ETFA	23.77	23.487	23.9624	23.1745	23.4083	23.5163		1.02538	0.208022	0.373449	P13804;P13804-2;H0YL12;H0YKF0;H0YLU7;H0YK49;H0YNX6;J3KN60;H0YL83	Electron transfer flavoprotein subunit alpha, mitochondrial
PRKAR2A	22.1484	22.2814	22.1965	22.2765	22.5987	22.6037		1.16163	0.226546	-0.28417	P13861;P13861-2;H7C330;H7C1L0;H7C4A9;C9J830	cAMP-dependent protein kinase type II-alpha regulatory subunit
MTHFD2	22.1272	22.383	22.672	22.2865	22.1206	22.4849		0.196319	0.827844	0.0967388	P13995;P13995-2;B9A062;B8ZZU9	Bifunctional methylenetetrahydrofolate dehydrogenase/cyclohydrolase, mitochondrial;NAD-dependent methylenetetrahydrofolate dehydrogenase;Methenyltetrahydrofolate cyclohydrolase
MIF	23.0684	24.188	21.9937	21.5902	23.1874	NaN		0.266301	0.643636	0.694544	P14174	Macrophage migration inhibitory factor
FDPS	22.1744	22.155	22.1727	22.5132	22.2206	21.7613		0.00354565	0.99457	0.00237338	P14324;P14324-2;A0A087WTP2;A0A087X1D8;A0A087WVN4;A0A087X090	Farnesyl pyrophosphate synthase
AKR1A1	20.596	20.5164	20.4202	20.4119	20.431	20.6271		0.0864361	0.942799	0.0208282	P14550;V9GYG2;V9GYP9;Q5T621	Alcohol dehydrogenase [NADP(+)]
PKM	28.7046	28.5843	28.7559	28.7148	28.7844	28.8602		0.728186	0.628305	-0.104847	P14618;B4DNK4;P14618-3;P14618-2;H3BTN5;H3BR70;H3BQ34;H3BUW1;H3BTJ2;H3BT25;H3BU13;H3BN34;H3BQZ3	Pyruvate kinase PKM;Pyruvate kinase
HSP90B1	26.8282	27.0232	27.1172	27.0432	26.896	27.2017		0.177898	0.875946	-0.0574379	P14625;Q96GW1;Q58FF3;H0YIV0;F8W026	Endoplasmin
CCNB1	20.4479	20.9493	21.402	NaN	NaN	21.6511		0	0.966565	-0.718056	P14635;E9PC90;P14635-2;D6RHI0;H0YA62	G2/mitotic-specific cyclin-B1
IDE	20.1813	19.8749	20.1067	19.963	20.0364	20.5292		0.239781	0.786905	-0.121859	P14735;P14735-2	Insulin-degrading enzyme
DARS	24.6469	24.7819	24.4287	24.8377	24.7529	24.9125		0.889552	0.377596	-0.215222	P14868;P14868-2;H7BZ35;C9J7S3;C9JLC1;H7C278;C9JQM9	Aspartate--tRNA ligase, cytoplasmic
JUP	23.7699	22.4265	22.6278	22.8249	23.055	25.3313		0.368711	0.495901	-0.795652	P14923;C9JTX4;C9J826;C9JK18;C9JKY1;C9JPI2;K7ERP3;P35222-2	Junction plakoglobin
UQCRB	20.4041	19.2777	NaN	NaN	20.6266	NaN		0	0.966089	-0.785721	P14927;E5RHG9;B7Z2R2;P14927-2	Cytochrome b-c1 complex subunit 7
GSPT1	24.2244	24.3002	24.2537	23.9209	23.9568	24.3359		0.630012	0.492457	0.188246	P15170-3;P15170-2;P15170;H3BR35;Q8IYD1;H3BSV8	Eukaryotic peptide chain release factor GTP-binding subunit ERF3A
RPS2	27.1042	27.2302	27.0449	27.1638	26.9872	27.0847		0.25441	0.863659	0.0479081	P15880;H0YEN5;E9PQD7;I3L404;E9PM36;E9PMM9;E9PPT0;H3BNG3;H0YE27	40S ribosomal protein S2
DSP	31.3719	31.2693	31.3588	31.8784	32.0945	31.3364		0.893348	0.224517	-0.43645	P15924;P15924-3;P15924-2	Desmoplakin
CBR1	25.6532	25.4274	25.4384	25.1866	25.3683	25.1694		1.27811	0.22042	0.264938	P16152;E9PQ63;A8MTM1;P16152-2	Carbonyl reductase [NADPH] 1
HIST1H1C	28.087	29.6646	29.731	28.726	28.1127	27.913		0.703509	0.226975	0.910341	P16403	Histone H1.2
POR	22.0161	22.2455	22.03	22.093	22.5057	22.1998		0.513525	0.576332	-0.168959	P16435;H0Y4R2;E7EMD0;C9JU80	NADPH--cytochrome P450 reductase
MGMT	21.7033	21.1827	20.8599	NaN	NaN	NaN		0	0.965613	NaN	P16455	Methylated-DNA--protein-cysteine methyltransferase
ATP2A2	26.3021	26.2788	26.2719	26.5392	26.4449	26.5107		2.72372	0.12045	-0.213992	P16615;P16615-5;P16615-2;P16615-3;P16615-4;H7C5W9;O14983;O14983-2;O14983-3;Q93084;Q93084-2;Q93084-4;Q93084-3;Q93084-7;Q93084-6;Q93084-5;J3QSY6;H3BVB2;H3BTW4	Sarcoplasmic/endoplasmic reticulum calcium ATPase 2
CAPN2	21.592	21.8284	21.3772	20.91	21.4305	20.9907		1.10675	0.137631	0.48881	P17655;P17655-2	Calpain-2 catalytic subunit
CTPS1	24.1551	23.5283	23.4214	23.4055	23.3839	23.4847		0.527792	0.47626	0.276877	P17812;P17812-2	CTP synthase 1
PFKL	23.2288	23.3051	22.9358	22.9001	23.0276	23.0432		0.615477	0.529331	0.166275	P17858;P17858-2	ATP-dependent 6-phosphofructokinase, liver type
TCP1	25.6927	25.4651	25.7052	25.8369	25.689	25.9431		0.876099	0.393705	-0.202002	P17987;E7ERF2;E7EQR6;F5H282;F5GZ03;F5H136;F5H7Y1;F5GYL4;F5GZI8;F5H676;F5H726	T-complex protein 1 subunit alpha
PTPN1	22.7855	22.868	22.7981	22.9907	22.6908	23.2816		0.421658	0.631156	-0.170549	P18031;B4DSN5	Tyrosine-protein phosphatase non-receptor type 1;Tyrosine-protein phosphatase non-receptor type
RPL35A	24.3231	24.5128	24.051	24.7343	24.4767	24.7757		1.054	0.204304	-0.366612	P18077;F8WBS5;F8WB72;C9K025	60S ribosomal protein L35a
ARF4	23.8953	23.9739	NaN	24.1412	23.936	24.5237		0.49287	0.496362	-0.26564	P18085;C9JPM4;C9JAK5;U3KQF2;F8WDB3	ADP-ribosylation factor 4
RPL7	26.5611	26.7526	26.7751	26.8861	26.5428	27.0145		0.308394	0.755012	-0.118205	P18124;A8MUD9;C9JIJ5;C9JZ88	60S ribosomal protein L7
VCL	23.0663	23.2307	23.3102	23.4301	23.5922	23.5775		1.69541	0.102799	-0.330856	P18206;P18206-2;P18206-3;Q5JQ13;A0A096LPE1	Vinculin
SON	23.785	23.5795	23.7362	23.5458	23.3366	23.4029		1.44382	0.182485	0.271789	P18583-5;P18583-2;P18583;P18583-7;P18583-9;P18583-10;P18583-4;P18583-3;P18583-6;H7C1M2;J3QSZ5;P18583-8;H7C2G8;H7C1S4;H7C257	Protein SON
NELFE	20.743	20.6868	20.8639	20.9888	21.013	20.9817		1.90894	0.169325	-0.229988	P18615;P18615-4;P18615-3;A2ABK4;A0A0A0MT02;A0A0A0MSN9;E7ENC7;E7EWR7;A0A0G2JI50;E9PD43	Negative elongation factor E
PGAM1	25.2127	25.4495	25.422	25.7462	25.6626	25.5159		1.30489	0.20141	-0.280177	P18669;Q8N0Y7;P15259	Phosphoglycerate mutase 1
RCC1	25.3563	25.1694	25.1342	25.1425	24.8244	25.1211		0.703336	0.468934	0.190602	P18754;P18754-2;C9JW69;C9JRH2;C9JMJ4;C9J3R0;C9JQZ4	Regulator of chromosome condensation
NCL	31.4035	31.3172	31.2503	31.4803	31.7402	31.0776		0.213978	0.809591	-0.108978	P19338;H7BY16;C9JYW2;C9JLB1;C9J1H7;C9JWL1	Nucleolin
HK1	22.4669	23.0125	22.9442	22.7365	22.7464	23.1673		0.124013	0.888448	-0.0755297	P19367;P19367-4;P19367-2;P19367-3;B1AR63;Q2TB90;B1AR62;B1AR61	Hexokinase-1
ERCC3	NaN	19.8511	20.357	19.987	20.0684	20.2431		0.00690134	0.991825	0.00455284	P19447;H7C309	TFIIH basal transcription factor complex helicase XPB subunit
EIF2AK2	22.741	22.5006	22.6886	22.3482	22.4715	22.9959		0.0627608	0.940194	0.0382099	P19525;P19525-2;F8WBH4;C9JZT2	Interferon-induced, double-stranded RNA-activated protein kinase
SRM	22.6181	22.8298	22.6182	22.1364	22.2185	22.5112		1.3937	0.110082	0.400031	P19623;K7EQ47;K7EL89;K7ESL0;K7EKM4	Spermidine synthase
EIF2S2	22.838	23.0663	23.1407	22.9883	23.1622	23.6605		0.505241	0.494768	-0.255315	P20042	Eukaryotic translation initiation factor 2 subunit 2
ANXA7	19.684	19.4139	18.8574	19.1468	19.4886	19.4533		0.0577022	0.939835	-0.0444603	P20073;P20073-2	Annexin A7
BTF3	22.4507	23.2628	23.8328	23.4858	23.7157	23.7188		0.488312	0.436911	-0.457987	P20290;P20290-2	Transcription factor BTF3
RAB4A	21.9637	21.6348	21.1933	21.5239	21.7825	21.9093		0.219962	0.788219	-0.141306	P20338;A0A087WYT5;P61018;M0R1E0;P61018-2	Ras-related protein Rab-4A
RAB5A	22.903	23.5117	23.7557	23.917	23.6585	24.071		0.81118	0.236286	-0.492024	P20339;P20339-2	Ras-related protein Rab-5A
RAB6A;RAB6B	25.0054	24.9809	24.7388	25.1461	25.1931	24.99		0.894832	0.392273	-0.201377	P20340-2;P20340;P20340-4;Q9NRW1;J3KR73;P20340-3;Q9NRW1-2;F5H3K7;C9JU14;F5GX61;C9JB90;Q9H0N0;Q14964;C9J0I2	Ras-related protein Rab-6A;Ras-related protein Rab-6B
MSH3	NaN	20.5643	20.6402	20.2542	NaN	20.8268		0.0703564	0.924288	0.0617809	P20585	DNA mismatch repair protein Msh3
COX5A	25.6999	25.3939	24.8592	25.9457	26.1149	25.4537		0.757949	0.256693	-0.520426	P20674;H3BNX8;H3BRM5;H3BV69;H3BRI0	Cytochrome c oxidase subunit 5A, mitochondrial
LMNB1	22.467	22.3907	22.3837	22.6313	22.2526	21.7288		0.327696	0.672793	0.209541	P20700;E9PBF6;A0A0D9SFE5;A0A0D9SFY5	Lamin-B1
ATP6V1B2	23.1853	23.0009	22.9965	22.9207	22.9332	22.8568		1.11133	0.411483	0.15731	P21281;H0YC04;P15313;C9JL73;E5RGH6;C9J5E3;C9JNS9;H0YAT8	V-type proton ATPase subunit B, brain isoform
FLNA	27.4615	27.6609	27.6183	27.6496	27.7992	27.4922		0.245626	0.833992	-0.0667127	P21333;Q5HY54;P21333-2;Q60FE5;A0A087WWY3;F8WE98;H0Y5C6;H0Y5F3;H7C2E7	Filamin-A
VDAC1	25.2878	25.4849	25.1952	25.435	25.6046	25.278		0.385703	0.722072	-0.116578	P21796;C9JI87	Voltage-dependent anion-selective channel protein 1
SDHB	22.9607	23.3573	23.4143	23.4727	23.6995	23.271		0.556154	0.482884	-0.236991	P21912;A0A087WXX8;A0A087WWT1	Succinate dehydrogenase [ubiquinone] iron-sulfur subunit, mitochondrial
BCKDHB	22.1892	21.8965	21.8784	21.2935	21.4671	21.6732		1.57375	0.0622997	0.510082	P21953;P21953-2	2-oxoisovalerate dehydrogenase subunit beta, mitochondrial
COMT	21.8432	22.0889	22.4429	21.8922	NaN	22.1338		0.170588	0.834516	0.111992	P21964;P21964-2;E7EMS6	Catechol O-methyltransferase
MUT	20.2238	20.6509	20.3754	20.0338	20.0061	20.5295		0.464929	0.545499	0.226914	P22033	Methylmalonyl-CoA mutase, mitochondrial
OSBP	22.0805	21.583	21.9792	21.3424	21.3996	21.3123		1.58009	0.0590747	0.529477	P22059;Q969R2;H0YCV6;A0A0A0MSB4;Q6ZN50;Q969R2-6;Q969R2-3;Q969R2-2;H7C1R2;H7C368;H7C428;Q969R2-5;Q969R2-4	Oxysterol-binding protein 1
GART	24.093	24.1551	23.9216	24.1564	24.4231	24.3166		1.09111	0.287644	-0.242111	P22102;P22102-2;F8WD69;C9JBJ1;C9JTV6;C9JZG2;C9JKQ7;H7C366	Trifunctional purine biosynthetic protein adenosine-3;Phosphoribosylamine--glycine ligase;Phosphoribosylformylglycinamidine cyclo-ligase;Phosphoribosylglycinamide formyltransferase
PAICS	23.5723	23.8578	23.8783	23.7074	23.9767	24.2272		0.486662	0.553837	-0.200926	P22234;P22234-2;E9PBS1;D6RF62	Multifunctional protein ADE2;Phosphoribosylaminoimidazole-succinocarboxamide synthase;Phosphoribosylaminoimidazole carboxylase
SCP2	24.8392	25.3608	25.2482	25.3734	25.8236	25.0588		0.420837	0.551113	-0.269199	P22307;P22307-6;P22307-2;P22307-4;P22307-7;P22307-8;H0YF61	Non-specific lipid-transfer protein
UBA1	26.3988	26.6103	26.6611	26.6092	26.6469	26.8729		0.594393	0.55861	-0.15292	P22314;P22314-2;Q5JRR6;Q5JRR9;Q5JRS0;Q5JRS1;Q5JRS3;Q5JRS2	Ubiquitin-like modifier-activating enzyme 1
NME2;NME1-NME2;NME1	24.1344	24.117	24.4862	24.5699	24.4974	24.1025		0.311966	0.729407	-0.144033	P22392-2;Q32Q12;P22392;J3KPD9;P15531;E7ERL0;P15531-2;O60361;E5RHP0;F6XY72;C9K028	Nucleoside diphosphate kinase B;Nucleoside diphosphate kinase;Nucleoside diphosphate kinase A
UQCRC2	24.1147	23.8329	23.5259	24.0887	24.158	23.7697		0.363518	0.663266	-0.181	P22695;H3BSJ9;H3BRG4;H3BP04;H3BUE4;H3BUI9;A0A087WVZ4	Cytochrome b-c1 complex subunit 2, mitochondrial
FECH	22.6409	22.8865	22.9447	23.2175	23.2974	23.1079		1.62315	0.0883776	-0.383581	P22830;P22830-2;K7ELX4;K7EPN2;K7EJX5;K7EKP7	Ferrochelatase, mitochondrial
TCEA1	23.3991	23.0229	22.7173	23.1439	22.9072	23.2205		0.0705967	0.933689	-0.0440903	P23193;P23193-2;B7Z4S1;E5RJ93;E5RIS7;Q15560;E5RK46;E5RFI1;Q5JRI7;A0A0A0MT58;Q15560-2	Transcription elongation factor A protein 1
SFPQ	29.2218	29.0742	28.9733	29.4891	29.3992	29.4082		1.93614	0.0771355	-0.342404	P23246;P23246-2;H0Y9K7;H0Y9U2	Splicing factor, proline- and glutamine-rich
TUBG1;TUBG2	24.8342	25.261	25.1913	24.8778	24.8501	25.2743		0.190592	0.832484	0.094766	P23258;Q9NRH3;K7EKE5;K7EIS0	Tubulin gamma-1 chain;Tubulin gamma-2 chain;Tubulin gamma chain
RPS3	28.6348	28.8591	28.4357	28.2815	28.4317	28.0547		1.10909	0.177482	0.387255	P23396;P23396-2;E9PL09;E9PPU1;H0YEU2;F2Z2S8;H0YCJ7;H0YF32;E9PQ96;E9PJH4;E9PK82;E9PSF4;E9PQX2;H0YES8;E9PJN9	40S ribosomal protein S3
CFL1	28.2155	27.8977	28.346	28.8737	28.6599	28.3774		1.16147	0.129017	-0.48392	P23528;G3V1A4;E9PP50;E9PK25;E9PQB7;E9PLJ3;E9PS23	Cofilin-1
RRM1	21.3266	21.206	21.2375	20.9306	NaN	21.1717		0.868997	0.393025	0.205554	P23921;E9PL69;E9PP77;H0YCY7	Ribonucleoside-diphosphate reductase large subunit
EEF1B2	26.5572	26.7798	27.1798	27.1477	27.0028	27.4392		0.735869	0.329474	-0.357651	P24534;F2Z2G2;C9JZW3;F8WF65	Elongation factor 1-beta
ATP5F1	21.9967	22.0557	21.6722	21.6171	21.9744	21.6647		0.404665	0.657774	0.156143	P24539;Q5QNZ2	ATP synthase F(0) complex subunit B1, mitochondrial
ACAT1	25.7852	25.205	25.3378	25.4334	25.4211	25.6207		0.0935651	0.913534	-0.0490214	P24752;H0YEL7;P24752-2;E9PRQ6;E9PKF3	Acetyl-CoA acetyltransferase, mitochondrial
ADRBK1;ADRBK2	19.3074	19.3171	NaN	NaN	19.4416	19.7217		0.711065	0.388664	-0.269369	P25098;P35626;Q8N433;E9PRV7	Beta-adrenergic receptor kinase 1;Beta-adrenergic receptor kinase 2
MCM3	25.6146	25.7347	25.7751	25.8731	25.7392	25.9701		0.860683	0.475883	-0.152672	P25205;P25205-2;J3KQ69;Q7Z6P5	DNA replication licensing factor MCM3
DNAJB1	21.6826	21.9592	21.594	21.6571	21.5398	21.8897		0.1205	0.900133	0.0497417	P25685;P25685-2;M0R080;M0QYT3;M0QXK0;M0R1D6;M0QZD0;Q9UDY4;M0R128	DnaJ homolog subfamily B member 1
ATP5A1	27.6087	27.8421	27.9216	27.8655	27.9967	27.9955		0.714607	0.495259	-0.1618	P25705;P25705-2;P25705-3;K7EK77;K7ERX7;K7EJP1;K7EQH4;K7ENJ4;K7ESA0	ATP synthase subunit alpha, mitochondrial
MSN	26.8629	27.1041	26.989	27.4875	27.2834	27.3075		1.77191	0.0774177	-0.374131	P26038;V9GZ54	Moesin
DDX6	24.5551	24.7271	24.3078	24.5051	25.1553	24.1357		0.0750096	0.91568	-0.0687288	P26196;Q8IV96	Probable ATP-dependent RNA helicase DDX6
DNMT1	25.2014	25.423	25.6159	25.5124	25.4374	25.6616		0.380253	0.715957	-0.123704	P26358;P26358-2;P26358-3;K7ENW7;K7EJL0;K7EMU8;K7EIZ6	DNA (cytosine-5)-methyltransferase 1
RPL13	26.4091	26.4039	26.1779	26.3382	25.7823	26.3163		0.396046	0.632176	0.184685	P26373;P26373-2;J3QSB4;H3BTH3;H3BUK8;J3KS98	60S ribosomal protein L13
TARS	NaN	19.6346	19.7865	19.4226	19.8153	20.0389		0.0691366	0.934147	-0.0483507	P26639;P26639-2	Threonine--tRNA ligase, cytoplasmic
VARS	23.3086	23.3931	23.3708	23.3381	23.3534	23.6604		0.359546	0.761908	-0.0931403	P26640;P26640-2;A2ABF4;A0A0G2JJT9;H0Y426	Valine--tRNA ligase
EEF1G	25.3919	25.9308	25.8868	26.2179	26.2844	26.29		1.40999	0.0772739	-0.527594	P26641;P26641-2	Elongation factor 1-gamma
RPL10	26.4015	26.3918	26.7915	26.295	26.1583	26.7352		0.238372	0.784042	0.132111	P27635;X1WI28;A0A087WV22;H7C123;B8A6G2;H7C2C5;A6QRI9;Q96L21	60S ribosomal protein L10
CALR	24.839	25.7698	25.7628	25.9865	26.035	26.2062		0.913482	0.17458	-0.618673	P27797;K7EJB9;K7EL50	Calreticulin
CANX	26.331	26.8214	26.7596	26.891	26.7166	27.0796		0.623263	0.435789	-0.258371	P27824;P27824-2;P27824-3;H0Y9Q7;D6RDP7;D6RAU8;D6RB85;D6RGY2;D6RFL1;H0Y9H1;D6RAQ8;D6RHJ3;D6RD16	Calnexin
PSMA5	19.9476	20.4735	NaN	20.3796	20.4705	20.7698		0.558676	0.43065	-0.329429	P28066;P28066-2	Proteasome subunit alpha type-5
ABCD3	24.3275	23.8581	24.1312	23.8632	23.622	24.0261		0.678885	0.402193	0.268538	P28288;P28288-2	ATP-binding cassette sub-family D member 3
NDUFS1	22.4776	22.2705	22.3434	22.3446	22.4471	22.7958		0.48073	0.603634	-0.165325	P28331;P28331-4;P28331-5;P28331-2;B4DJ81;P28331-3;C9JPQ5	NADH-ubiquinone oxidoreductase 75 kDa subunit, mitochondrial
LAP3	21.6425	22.5883	22.3157	22.0933	22.3517	22.0362		0.0245099	0.979423	0.0217826	P28838;P28838-2;H0Y9Q1	Cytosol aminopeptidase
MPG	23.0036	22.9019	22.358	22.9057	23.3109	22.9349		0.547388	0.458353	-0.295965	P29372;P29372-5;P29372-4;P29372-2;A2IDA3	DNA-3-methyladenine glycosylase
RBMS1	23.165	23.5679	22.7829	23.3596	23.8047	22.8361		0.169394	0.82051	-0.161524	P29558;F6Y5H0;P29558-2;E7ETU5;Q6XE24;E7EPF2;C9J9B2;C9JIJ9;P29558-4;Q6XE24-3;Q6XE24-4;Q6XE24-5;Q6XE24-2	RNA-binding motif, single-stranded-interacting protein 1
ERP29	22.836	23.1907	23.2514	23.4111	23.3337	23.6015		1.10134	0.198237	-0.35609	P30040;F8VY02;F8W1G0;P30040-2	Endoplasmic reticulum resident protein 29
PRDX6	25.376	25.3825	25.6581	25.3379	25.5089	25.5077		0.0661802	0.95071	0.0206833	P30041	Peroxiredoxin-6
PRDX5	22.6953	22.4348	22.6008	22.4812	22.5786	22.7112		0.0451955	0.969399	-0.0133839	P30044;P30044-2;P30044-3;P30044-4	Peroxiredoxin-5, mitochondrial
PRDX3	25.8986	25.63	25.5068	25.6802	25.9024	25.9052		0.475414	0.626503	-0.150806	P30048;P30048-2	Thioredoxin-dependent peroxide reductase, mitochondrial
RPL12	27.3284	26.7265	26.5754	26.9486	26.6326	26.5392		0.259048	0.747441	0.169986	P30050;P30050-2	60S ribosomal protein L12
ECHS1	23.1811	23.4296	NaN	23.8013	23.6729	24.0026		1.36053	0.083474	-0.520327	P30084	Enoyl-CoA hydratase, mitochondrial
CMPK1	21.6674	21.6626	21.986	21.5037	21.539	22.0217		0.158407	0.859207	0.0838318	P30085;Q5T0D2;P30085-2	UMP-CMP kinase
PEBP1	21.8923	22.4146	22.0054	22.3594	22.2834	22.6844		0.776746	0.322953	-0.338292	P30086	Phosphatidylethanolamine-binding protein 1;Hippocampal cholinergic neurostimulating peptide
PDIA3	25.4781	25.7941	25.8676	26.0945	26.1535	26.1131		1.55267	0.0886391	-0.407054	P30101	Protein disulfide-isomerase A3
PPP2R1A	25.0943	25.0794	25.3346	25.1268	25.1845	25.6441		0.335392	0.715791	-0.149043	P30153;B3KQV6;C9J9C1;P30154;P30154-2;E9PH38;P30154-4;P30154-5;E9PPI5;E9PNM7;E9PHZ6;P30154-3;H0YDG7	Serine/threonine-protein phosphatase 2A 65 kDa regulatory subunit A alpha isoform
PPIF	21.7164	21.1934	21.942	21.9007	21.7079	21.5406		0.150942	0.853606	-0.0991173	P30405;R4GN99;H0Y548;P30405-2	Peptidyl-prolyl cis-trans isomerase F, mitochondrial;Peptidyl-prolyl cis-trans isomerase
NMT1	21.2013	21.5693	21.9278	21.5582	21.4226	22.2434		0.205622	0.785061	-0.175294	P30419;P30419-2;K7EN82;B7Z8J4	Glycylpeptide N-tetradecanoyltransferase 1
ADSS	22.0805	21.7435	21.9325	21.8013	21.8162	22.2369		0.0657645	0.940464	-0.0326392	P30520	Adenylosuccinate synthetase isozyme 2
LRPAP1	21.7337	21.599	21.3702	21.4036	21.3281	21.6281		0.339727	0.744281	0.114356	P30533;D6REW6	Alpha-2-macroglobulin receptor-associated protein
ADSL	21.9795	21.8082	21.7876	21.9778	21.9956	22.1637		1.03615	0.376128	-0.18725	P30566;A0A0A6YY92;P30566-2;A0A096LNY5;A0A096LNY6;A0A096LNY4;A0A096LP92;B4DEP1;A0A096LPA2;A0A096LP72;A0A096LNT4;V9GY96;A0A096LP76	Adenylosuccinate lyase
ALDH1B1	21.3507	21.4333	21.7418	21.5855	21.5294	21.6709		0.276355	0.800315	-0.0866439	P30837	Aldehyde dehydrogenase X, mitochondrial
SDHA	24.5203	25.0845	24.8989	25.4614	25.4685	24.8882		0.796843	0.2637	-0.438131	P31040;P31040-2;D6RFM5;A0A087X1I3;P31040-3;H0Y8X1	Succinate dehydrogenase [ubiquinone] flavoprotein subunit, mitochondrial
MAT2A	21.981	21.8094	21.6714	22.1089	22.0236	21.9363		0.922398	0.385761	-0.20234	P31153;P31153-2	S-adenosylmethionine synthase isoform type-2
PRKAR2B	19.1763	19.1086	19.0881	NaN	NaN	20.205		0	0.965137	-1.08068	P31323	cAMP-dependent protein kinase type II-beta regulatory subunit
DNAJA1	23.9141	24.4079	24.5089	24.1351	24.517	24.3886		0.11817	0.89543	-0.0698776	P31689;P31689-2	DnaJ homolog subfamily A member 1
UQCRC1	22.6338	22.5453	21.8986	21.9665	22.6041	22.2157		0.11924	0.883095	0.0971305	P31930	Cytochrome b-c1 complex subunit 1, mitochondrial
ATIC	22.9088	22.8898	22.7415	22.5248	22.7866	22.958		0.263606	0.80077	0.0902303	P31939;P31939-2;H7C1S2;F8WEF0;C9JLK0	Bifunctional purine biosynthesis protein PURH;Phosphoribosylaminoimidazolecarboxamide formyltransferase;IMP cyclohydrolase
HNRNPH3	26.5308	27.1068	27.0661	26.5726	26.6558	26.5842		0.72547	0.365806	0.29702	P31942;P31942-2;P31942-3;P31942-4;P31942-6;P31942-5	Heterogeneous nuclear ribonucleoprotein H3
STIP1	23.4674	23.0724	23.2908	23.2184	22.9134	23.5354		0.0911596	0.913784	0.0544593	P31948;P31948-3;P31948-2;F5H783;H0YGI8;F5GXD8	Stress-induced-phosphoprotein 1
PRDX2	24.8853	24.7645	25.089	25.0555	25.0337	25.0605		0.651827	0.567785	-0.136998	P32119;A6NIW5;P32119-2	Peroxiredoxin-2
RPL9	27.685	27.7695	27.863	27.326	27.8292	27.1663		0.738153	0.341089	0.331971	P32969;D6RAN4;H0Y9V9;E7ESE0;H0Y9R4	60S ribosomal protein L9
KIF5B	23.957	23.6044	23.4214	23.3578	23.2795	23.4962		0.769164	0.357564	0.283104	P33176;O60282;A0A0G2JMZ6;O60282-2;C9JWB9	Kinesin-1 heavy chain
CSTF2	22.9279	23.0601	22.7661	23.084	22.5919	22.7549		0.255171	0.78766	0.107793	P33240;P33240-2;E7EWR4;E9PID8;A0A0A0MT56	Cleavage stimulation factor subunit 2
MCM4	25.8292	25.7824	25.8779	25.8036	25.8552	26.0681		0.390162	0.778068	-0.0791098	P33991;E5RG31;E5RFJ8;Q9UJA3;Q9UJA3-2;Q9UJA3-3;Q9UJA3-4	DNA replication licensing factor MCM4
MCM5	25.6748	25.4951	25.483	25.472	25.4136	25.7954		0.0233643	0.984414	-0.00936445	P33992;B1AHB1;B1AHB2;B1AHA9	DNA replication licensing factor MCM5;DNA helicase
MCM7	25.9699	25.3966	25.9273	25.5997	25.5143	25.7361		0.308683	0.728395	0.147872	P33993;P33993-3;P33993-2;C9J8M6	DNA replication licensing factor MCM7
SHMT1	NaN	20.7682	21.0849	20.499	20.163	20.6017		1.03071	0.158886	0.505304	P34896;P34896-2;P34896-4;P34896-3;J3KRZ5;J3KRK5	Serine hydroxymethyltransferase, cytosolic
SHMT2	23.2873	23.6756	23.6819	23.3373	23.5753	23.8647		0.0774842	0.927041	-0.0441666	P34897;P34897-3;P34897-2;G3V2Y4;H0YIZ0;G3V5L0;G3V4W5;G3V540;G3V241;G3V3Y8;G3V4T0;G3V4X0;G3V2W0;G3V2E4;G3V2D2	Serine hydroxymethyltransferase, mitochondrial;Serine hydroxymethyltransferase
CA8	NaN	19.5976	19.6697	19.7726	NaN	19.8937		0.977274	0.369295	-0.199499	P35219	Carbonic anhydrase-related protein
CTNNA1	23.2444	23.0466	23.0965	23.0539	22.8264	23.4638		0.0247661	0.983787	0.0144812	P35221;P35221-2;G3XAM7;P35221-3;E5RIB1;E5RGY6;E5RG03;E5RJL0;E5RIE0;E5RHV7;E5RGY7;E5RFM3;E5RJ41;Q9UI47;E5RJZ2;E5RIT8;H0YBB8	Catenin alpha-1
PHB	25.57	25.3932	25.4203	25.3496	25.2609	25.3791		0.938249	0.496392	0.131317	P35232;C9JW96;C9JZ20;E7ESE2;E9PCW0;P35232-2;D6RBK0	Prohibitin
RDX	23.0302	22.8356	22.8899	23.3422	22.9179	22.8778		0.328745	0.734107	-0.127403	P35241;P35241-5;P35241-4;P35241-2	Radixin
RFC4	23.5334	23.3995	23.3514	23.1749	23.0745	23.4172		0.826941	0.402919	0.205883	P35249;C9JZI1;P35249-2;C9J8M3;C9JTT7;C9JXZ7;C9JGY5;F8WE44;H7C1P0	Replication factor C subunit 4
RFC2	22.5715	22.1142	22.4686	22.2101	22.2041	22.517		0.161696	0.864748	0.0743618	P35250;P35250-2;A0A087WVY3;H7C5P4;H7C5P1;H7C5Q7;F8WC37;H7C5A0;H7C5G4;H7C5S7	Replication factor C subunit 2
RFC1	21.1056	21.5185	21.8934	21.5444	21.3799	22.1077		0.209774	0.784335	-0.171506	P35251;P35251-2;H0Y8U4;H0Y9P8	Replication factor C subunit 1
GTF2F1	20.7397	NaN	21.0119	21.2727	20.8248	21.3636		0.485586	0.495635	-0.277889	P35269;M0R0Z3;M0R0R9;M0QXD6	General transcription factor IIF subunit 1
MYH9	27.2166	27.2792	27.4383	27.239	27.2064	27.578		0.0771088	0.938719	-0.0297756	P35579;P35579-2;Q5BKV1;B1AH99;REV__S4R3H4;REV__E7EQT4;REV__Q9UKV3-5;REV__Q9UKV3	Myosin-9
MYH10	26.7577	26.5359	26.497	26.5183	26.357	26.7169		0.192196	0.856207	0.0661914	P35580;P35580-2;P35580-5;P35580-3;P35580-4;E7ERA5	Myosin-10
COPB2	23.3935	23.7433	23.9913	23.7493	23.6883	24.281		0.314476	0.68733	-0.196821	P35606;P35606-2;H0YAC7;H0Y938;D6RBZ7;D6RCL6;D6RBG7;D6RBT6;D6R997	Coatomer subunit beta
NUP214	23.6499	24.0501	23.705	23.5541	23.8484	23.6517		0.31395	0.753301	0.116899	P35658;P35658-3;P35658-2;P35658-4;A0A0A0MSW3;P35658-5;H0YF36;E9PKD2;B7ZAV2;H0Y837	Nuclear pore complex protein Nup214
DEK	24.7767	25.2663	25.2105	25.1952	25.085	25.4749		0.360347	0.678037	-0.167187	P35659;B4DFG0;P35659-2;D6RDA2;D6R9L5;H0Y993;H0Y8X0	Protein DEK
PSMC2	23.8861	23.3588	23.421	23.2617	23.3066	23.6288		0.315531	0.720105	0.156267	P35998;P35998-2;C9JLS9	26S protease regulatory subunit 7
ARL2;ARL2-SNX15	19.5455	19.4119	NaN	19.2775	19.2599	19.4613		0.639041	0.554349	0.145776	P36404;V9GYD0;P36404-2	ADP-ribosylation factor-like protein 2
ARL3	22.7552	21.9502	22.1775	21.955	21.7434	22.136		0.588747	0.40239	0.349497	P36405	ADP-ribosylation factor-like protein 3
ATP5C1	24.3741	24.633	24.7592	24.7247	24.783	25.2296		0.760875	0.335572	-0.32365	P36542;P36542-2	ATP synthase subunit gamma, mitochondrial
RPL4	28.306	28.0507	27.9733	28.056	27.8489	27.9713		0.575008	0.573314	0.151267	P36578;H3BM89;H3BTP7;H3BU31	60S ribosomal protein L4
PGM1	21.7706	22.1924	22.4383	22.3902	22.1997	22.593		0.505128	0.492683	-0.26052	P36871;P36871-2;P36871-3	Phosphoglucomutase-1
DLST	22.7301	22.698	22.9829	23.0283	23.1933	23.4068		1.33837	0.11603	-0.405799	P36957;P36957-2;Q86SW4;H0YJF9;G3V5M3;G3V3F0	Dihydrolipoyllysine-residue succinyltransferase component of 2-oxoglutarate dehydrogenase complex, mitochondrial
SRP14	22.775	23.4591	23.2182	22.8861	23.0377	23.2819		0.130653	0.880958	0.0821718	P37108;H0YLA2	Signal recognition particle 14 kDa protein
HPCAL1;HPCA	20.9474	20.7825	21.1859	20.5763	20.9287	20.9054		0.443181	0.623069	0.168497	P37235;E9PC71;P84074;P61601;H7BZC1	Hippocalcin-like protein 1;Neuron-specific calcium-binding protein hippocalcin
FDFT1	19.6904	20.8117	20.9388	NaN	20.7777	20.8096		0.23368	0.729011	-0.313397	P37268;E9PNM1;P37268-2;P37268-4;P37268-3;P37268-5;E9PJG4;E9PS69	Squalene synthase
TAGLN2	24.3964	24.4788	24.1562	24.664	24.94	24.6932		1.49681	0.0918382	-0.42196	P37802;P37802-2;X6RJP6;Q9UI15;C9J5W6	Transgelin-2
TALDO1	22.9609	23.5526	23.5393	23.2607	23.4273	22.9179		0.23849	0.776677	0.148996	P37837;F2Z393	Transaldolase
ETFB	22.7755	22.3108	22.4717	22.5134	22.6576	22.7701		0.340237	0.728241	-0.127687	P38117;P38117-2;M0QY67	Electron transfer flavoprotein subunit beta
COIL	21.9511	22.1536	22.3031	22.0344	22.2084	22.2428		0.075516	0.941974	-0.0259253	P38432	Coilin
GGCX	19.4883	19.7022	19.5665	NaN	NaN	19.9016		0	0.964662	-0.315948	P38435;P38435-2	Vitamin K-dependent gamma-carboxylase
ATP6V1A	22.7984	23.1735	23.1789	23.2336	23.3515	23.1513		0.634369	0.483698	-0.195202	P38606;P38606-2;C9JA17;C9JVW8	V-type proton ATPase catalytic subunit A
HSPA9	23.8109	24.1073	23.9781	24.0262	24.4983	24.0361		0.551328	0.493831	-0.221429	P38646;D6RA73;D6RJI2;H0Y8S0;H0YBG6	Stress-70 protein, mitochondrial
EIF4A3	26.4021	26.8488	26.508	26.7064	26.6238	26.4827		0.0409108	0.965834	-0.0180009	P38919;I3L3H2	Eukaryotic initiation factor 4A-III;Eukaryotic initiation factor 4A-III, N-terminally processed
RPL3	27.2094	27.2249	27.2649	27.2645	26.649	26.7045		0.848638	0.274285	0.360412	P39023;G5E9G0;H7C422;B5MCW2;H7C3M2;F8WCR1;Q92901	60S ribosomal protein L3
FEN1	24.5968	24.6848	24.45	24.697	24.6749	24.6819		0.713426	0.625146	-0.107379	P39748;P39748-2;F5H1Y3;I3L3E9;CON__P01030;CON__ENSEMBL:ENSBTAP00000007350	Flap endonuclease 1
CUX1	20.639	20.2489	20.2066	20.0228	20.161	20.5916		0.184614	0.828896	0.106335	P39880;P39880-5;P39880-2;P39880-3;P39880-6;P39880-4;Q13948;P39880-9;Q13948-9;Q13948-10;Q13948-2	Homeobox protein cut-like 1
CCT6A	26.0911	25.8177	26.0365	26.1589	26.0062	26.3613		0.662271	0.477486	-0.193668	P40227;P40227-2	T-complex protein 1 subunit zeta
MDH2	27.7248	27.5734	27.7631	27.6028	27.7027	27.9806		0.231495	0.830089	-0.0749454	P40926;P40926-2;G3XAL0	Malate dehydrogenase, mitochondrial;Malate dehydrogenase
RFC5	23.775	23.4454	23.3663	23.0217	23.077	23.4751		0.823893	0.301112	0.33762	P40937;P40937-2;F5H5S0;E9PEP3;C9JH72;F5H304;F5H0U6	Replication factor C subunit 5
RFC3	23.3485	22.8554	23.1919	22.8481	22.6036	23.013		0.759534	0.343653	0.310366	P40938;P40938-2;A0A087X270	Replication factor C subunit 3
HADHA	25.3945	25.5315	25.6218	25.536	25.4429	25.4912		0.133835	0.924178	0.0259158	P40939;H0YFD6;P40939-2	Trifunctional enzyme subunit alpha, mitochondrial;Long-chain enoyl-CoA hydratase;Long chain 3-hydroxyacyl-CoA dehydrogenase
EIF2S3;EIF2S3L	25.2211	24.9038	24.7008	24.881	24.5881	24.8794		0.369731	0.677976	0.159047	P41091;Q2VIR3;F8W810;Q2VIR3-2;H7BZU1	Eukaryotic translation initiation factor 2 subunit 3;Putative eukaryotic translation initiation factor 2 subunit 3-like protein
BUD31	22.8491	23.359	23.2338	22.7798	22.9875	22.8377		0.77717	0.357539	0.27898	P41223;P41223-2;C9JNV2;C9JCD9;F8WCN7	Protein BUD31 homolog
GARS	20.7874	21.0304	21.1925	21.0594	21.1234	20.9845		0.157641	0.888351	-0.0523224	P41250	Glycine--tRNA ligase
TMPO	25.9415	25.6462	25.8535	25.9821	25.9531	25.8081		0.417169	0.730194	-0.100691	P42166;P42167-3	Lamina-associated polypeptide 2, isoform alpha;Thymopoietin;Thymopentin
STAT1	22.0268	22.1708	22.1188	22.1241	22.262	22.4836		0.750824	0.461272	-0.184462	P42224;P42224-2;J3KPM9;E7EPD2;D2KFR9;E7ENM1;E9PH66;H7BZ88	Signal transducer and activator of transcription 1-alpha/beta;Signal transducer and activator of transcription
NCAPD3	20.2096	20.7974	20.7412	NaN	NaN	20.4867		0	0.964187	0.0960051	P42695;G3V1A9;E9PLE0;E9PKK4	Condensin-2 complex subunit D3
RBM34	21.9635	21.5333	21.2134	21.6032	21.2668	21.1055		0.394613	0.590302	0.244889	P42696;A2A2V2;P42696-2;Q5TCT4;H7C5M1	RNA-binding protein 34
LRPPRC	27.2347	27.4308	27.4858	27.4411	27.3192	27.7099		0.314296	0.763882	-0.106306	P42704;A0A0C4DG06;B8ZZ38;C9JCA9;H7C3W8	Leucine-rich PPR motif-containing protein, mitochondrial
CDKN2A	23.3498	22.6252	22.5221	NaN	NaN	22.7447		0	0.963713	0.0876497	P42771;J3QRG6;A0A0A0MRI0;P42771-2;P42771-4;K7ES20;K7ENC6;P42771-3;G3XAG3;P42772	Cyclin-dependent kinase inhibitor 2A
PRCP	NaN	19.3577	20.0592	NaN	NaN	NaN		0	0.963239	NaN	P42785;P42785-2;E9PNF7;E9PNJ1	Lysosomal Pro-X carboxypeptidase
MSH2	24.049	24.25	24.3626	24.4209	24.4044	24.654		1.04878	0.267252	-0.272551	P43246;E9PHA6;P43246-2;V9H019;A0A087X078;V9H0B2;A0A087X1E7;V9H015;C9J809	DNA mismatch repair protein Msh2
GPD2	22.4945	21.9958	22.1064	21.9516	22.0075	22.2468		0.300275	0.7482	0.130266	P43304;P43304-2;F5GYK7	Glycerol-3-phosphate dehydrogenase, mitochondrial
SSR1	20.7428	19.2792	NaN	NaN	21.0592	NaN		0	0.962766	-1.04822	P43307;C9JBX5;C9J3L8;C9J5W0;E9PAL7;C9IZQ1;P43307-2	Translocon-associated protein subunit alpha
RANBP1	25.6991	24.9795	25.1239	25.5418	25.5065	25.3617		0.374699	0.631222	-0.202495	P43487;P43487-2;F6WQW2;C9JXG8;C9JJ34;C9JGV6;C9JDM3;Q9C010;C9JIC6;Q5T0Z6;Q9C010-2	Ran-specific GTPase-activating protein
PSMC4	23.393	23.1821	23.6192	23.622	23.8062	23.7167		1.08784	0.222982	-0.316861	P43686;P43686-2	26S protease regulatory subunit 6B
TSFM	22.6201	22.2503	22.3765	22.5767	22.533	22.6047		0.635945	0.536083	-0.155853	P43897;P43897-2;C9JG32;C9JT21;F8VPA7;F8VS27;P43897-4;P43897-3;F8WCK2	Elongation factor Ts, mitochondrial;Elongation factor Ts
ACADSB	21.145	20.3345	NaN	21.0809	21.0156	21.0759		0.429679	0.519041	-0.317685	P45954;P45954-2	Short/branched chain specific acyl-CoA dehydrogenase, mitochondrial
USP5	21.968	21.8871	22.0905	21.4784	21.3543	21.8265		1.31111	0.113694	0.428816	P45974;P45974-2;Q92995;H7C5J3;Q92995-2	Ubiquitin carboxyl-terminal hydrolase 5
MAP2K4	NaN	19.3992	19.7858	19.1789	NaN	19.9006		0.0413245	0.950671	0.0527649	P45985;P45985-2	Dual specificity mitogen-activated protein kinase kinase 4
RANGAP1	24.6478	24.6754	24.754	24.8477	24.7697	24.8239		1.43555	0.459308	-0.121349	P46060;H0Y4Q3;B0QYT5;B0QYT4;B0QYT6	Ran GTPase-activating protein 1
RECQL	25.599	25.0842	25.2451	25.2007	25.0866	25.3871		0.183959	0.843026	0.0846494	P46063;F8WA66;F8WD97;F5H2L2;F5H4P4;F5H3W0	ATP-dependent DNA helicase Q1
CRKL	21.9097	21.8606	21.8474	20.8392	21.8606	21.6547		0.603802	0.372301	0.421082	P46109	Crk-like protein
MTIF2	21.0378	20.9352	21.6629	NaN	NaN	NaN		0	0.962293	NaN	P46199;H7C213	Translation initiation factor IF-2, mitochondrial
RPL27A	26.6482	26.7083	26.9447	26.9872	26.7828	26.8756		0.458439	0.688844	-0.114809	P46776;E9PLL6;E9PJD9;E9PLX7	60S ribosomal protein L27a
RPL5	26.7054	27.0039	26.8606	27.3399	27.1338	27.2295		1.64514	0.0889021	-0.377752	P46777;Q5T7N0	60S ribosomal protein L5
RPS9	27.0647	26.5101	26.6913	26.3418	26.0437	26.473		1.06608	0.159851	0.469194	P46781;B5MCT8;C9JM19;F2Z3C0;A8MXK4	40S ribosomal protein S9
RPS10;RPS10-NUDT3;RPS10P5	26.3546	26.3408	25.9712	25.736	26.0506	25.1762		0.931903	0.175654	0.567881	P46783;F6U211;S4R435;Q9NQ39	40S ribosomal protein S10;Putative 40S ribosomal protein S10-like
MAP1B	23.1374	23.265	23.2239	23.2908	23.2915	23.2295		0.652898	0.775233	-0.0618629	P46821;D6RA40;D6RA32;P78559;E9PGC8;P78559-2	Microtubule-associated protein 1B;MAP1B heavy chain;MAP1 light chain LC1
GNPDA1	20.6592	20.6348	20.8084	20.6191	20.766	21.0798		0.341729	0.733759	-0.120836	P46926;D6RAY7;D6R9P4;D6RFF8;P46926-2;Q8TDQ7;D6R917;D6RB13;Q8TDQ7-3;Q8TDQ7-2	Glucosamine-6-phosphate isomerase 1;Glucosamine-6-phosphate isomerase
UTRN	20.1562	20.4797	20.3629	NaN	19.9438	20.6419		0.0467899	0.950227	0.0401052	P46939;P46939-2;P46939-4;Q5T097;P46939-3	Utrophin
IQGAP1	23.84	24.133	24.257	24.1763	24.2049	24.3986		0.574527	0.522676	-0.183276	P46940;H0YLE8;H0YKA5;A0A087X225	Ras GTPase-activating-like protein IQGAP1
STT3A	23.1526	23.3848	23.6168	23.5467	23.4	23.9375		0.509987	0.499119	-0.243347	P46977;P46977-2;A0A0C4DH80;E9PN73;E9PI32	Dolichyl-diphosphooligosaccharide--protein glycosyltransferase subunit STT3A
CAPZA2	22.8128	22.0611	22.6927	22.7588	22.6449	22.837		0.396113	0.60412	-0.224702	P47755;C9JUG7;F8W9N7;P47755-2;A0A0D9SET8	F-actin-capping protein subunit alpha-2
QARS	23.2413	22.999	22.8658	23.0653	22.9224	23.3073		0.149304	0.883303	-0.0629845	P47897;P47897-2;H7C0R3;C9J165;F2Z2V6	Glutamine--tRNA ligase
ATP5O	25.9556	25.6693	25.9916	26.0353	26.1757	25.8729		0.507577	0.601707	-0.155785	P48047;H7C086;H7C068	ATP synthase subunit O, mitochondrial
LIMS1	21.5742	21.8995	NaN	21.6682	21.8664	21.5785		0.0680171	0.939659	0.0325375	P48059;P48059-4;P48059-5;P48059-2;P48059-3;Q7Z4I7;Q7Z4I7-2;A0A087X2F9;Q7Z4I7-4;Q7Z4I7-3;Q7Z4I7-5;H0Y592;C9JF46;P0CW19-2;A0A0A6YYD2	LIM and senescent cell antigen-like-containing domain protein 1
GCLM	21.8794	21.1814	21.0388	21.2541	21.4161	21.3955		0.0141553	0.987273	0.0113201	P48507;P48507-2	Glutamate--cysteine ligase regulatory subunit
PSMD8	21.9331	21.8326	21.9748	21.905	21.9689	22.2335		0.488363	0.665741	-0.122289	P48556;R4GMR5;K7EJR3;K7EJC1;K7ERW6;K7ENY6	26S proteasome non-ATPase regulatory subunit 8
PRRC2A	22.8431	23.1113	22.8952	22.597	22.8265	22.8869		0.676898	0.485445	0.179711	P48634;P48634-3;P48634-2;P48634-4	Protein PRRC2A
CCT5	26.5471	26.7955	26.8077	26.8514	26.9281	27.0729		1.02782	0.318587	-0.234006	P48643;B7ZAR1;E9PCA1;E7ENZ3;P48643-2;D6RIZ7;H0Y914	T-complex protein 1 subunit epsilon
IDH2	21.7993	21.3369	NaN	21.401	21.2572	21.6829		0.191489	0.819974	0.12108	P48735;P48735-2;H0YL11	Isocitrate dehydrogenase [NADP], mitochondrial
ALDH9A1	23.1346	22.9109	22.7109	22.9853	23.0725	23.1133		0.466964	0.64498	-0.138202	P49189;P49189-2	4-trimethylaminobutyraldehyde dehydrogenase
RPL34	24.295	24.0342	23.5981	24.9278	24.4791	NaN		0.994184	0.12218	-0.7277	P49207	60S ribosomal protein L34
LMAN1	24.4132	24.1526	23.6953	24.3337	24.1842	24.1935		0.280584	0.745861	-0.15011	P49257	Protein ERGIC-53
NASP	22.2038	22.9103	22.6656	22.8873	22.9006	22.9667		0.711629	0.357367	-0.324982	P49321;P49321-3;P49321-2;P49321-4;E9PRH9;H0YF33;Q5T624;H0YDS9;E9PI86;E9PPQ8;E9PPR5	Nuclear autoantigenic sperm protein
FASN	26.7488	26.5172	26.6255	26.6863	26.649	26.9713		0.495662	0.631081	-0.138369	P49327;J3KTF0	Fatty acid synthase;[Acyl-carrier-protein] S-acetyltransferase;[Acyl-carrier-protein] S-malonyltransferase;3-oxoacyl-[acyl-carrier-protein] synthase;3-oxoacyl-[acyl-carrier-protein] reductase;3-hydroxyacyl-[acyl-carrier-protein] dehydratase;Enoyl-[acyl-carrier-protein] reductase;Oleoyl-[acyl-carrier-protein] hydrolase
CCT3	26.477	26.1354	26.1739	26.0484	25.8689	26.2792		0.540852	0.525307	0.196604	P49368;P49368-2;B4DUR8;E9PRC8;Q5SZX6;E9PQ35;Q5SZW8;E9PM09;Q5SZX9	T-complex protein 1 subunit gamma
TUFM	24.7986	24.9509	25.1223	25.2172	25.1446	25.2902		1.19256	0.237103	-0.260059	P49411;H3BNU3	Elongation factor Tu, mitochondrial
ALDH7A1	23.6414	23.8632	23.7862	23.9563	24.053	24.0725		1.62377	0.16591	-0.263703	P49419;P49419-2;P49419-4;F8VS02;P49419-3;H0YHM6;F8VVF2;F8WDY6;F8WD33	Alpha-aminoadipic semialdehyde dehydrogenase
CENPF	21.1602	20.4445	20.6769	19.8296	19.6218	20.3184		1.32818	0.0519278	0.837305	P49454	Centromere protein F
SRP9	23.7294	23.4437	23.4357	23.7817	23.9192	23.845		1.39437	0.160228	-0.312351	P49458;E9PE20;P49458-2	Signal recognition particle 9 kDa protein
SARS	22.9509	22.5948	22.6175	22.3162	22.4132	22.5301		1.08378	0.2309	0.301217	P49591;Q5T5C7	Serine--tRNA ligase, cytoplasmic
PRIM1	21.1184	22.0053	21.9585	21.6707	NaN	22.3205		0.263049	0.702573	-0.301502	P49642;F8VNY2;H0YIP2;F8VSB2	DNA primase small subunit;DNA primase
CTCF	NaN	20.764	20.1489	20.3757	NaN	20.1126		0.228754	0.757487	0.212312	P49711;P49711-2	Transcriptional repressor CTCF
PSMB2	21.8073	21.9306	NaN	21.5954	21.8785	20.9993		0.46275	0.477049	0.377895	P49721;A0A087WVV1	Proteasome subunit beta type-2
MCM2	25.4884	25.3086	25.402	25.4311	25.2755	25.5308		0.0484846	0.969723	-0.0128155	P49736;H0Y8E6	DNA replication licensing factor MCM2
YLPM1	21.9869	22.4451	22.6287	23.068	22.9143	22.7071		1.17307	0.110067	-0.542921	P49750;P49750-4;P49750-3;F8VU51;H0YIQ2;H0YI23	YLP motif-containing protein 1
TMED10	22.1758	22.1831	22.2552	22.2883	22.1776	22.0329		0.187955	0.895557	0.0384274	P49755;G3V2K7	Transmembrane emp24 domain-containing protein 10
RBM25	23.9582	23.943	23.882	24.3187	23.9856	24.2795		1.16579	0.237973	-0.266869	P49756;P49756-2;P49756-3;E9PQU5;H0YE46;E9PSE8;P49756-4	RNA-binding protein 25
HINT1	22.6708	22.6816	NaN	23.0628	22.7097	22.7531		0.478721	0.604421	-0.165673	P49773;D6REP8;D6RE99;D6RD60;D6RC06	Histidine triad nucleotide-binding protein 1
NUP153	23.3934	23.3636	23.3584	23.6408	23.5931	23.1836		0.278252	0.783814	-0.100708	P49790;P49790-2;P49790-3	Nuclear pore complex protein Nup153
RANBP2	24.2168	24.5564	24.5204	24.6852	24.6852	24.7842		1.19752	0.219707	-0.287006	P49792;O14715;P0DJD0;P0DJD1;F8VYC4;Q99666;J3KQ37;F8W705;Q99666-2;C9J1W9;C9JF75;C9J6W1;Q7Z3J3-2;Q05823;F8WBP7;H0YBN8;Q05823-2	E3 SUMO-protein ligase RanBP2
SEPHS1	21.4673	22.038	21.792	21.9608	22.1165	21.8628		0.519743	0.518542	-0.214235	P49903;P49903-2;P49903-4;P49903-3;Q5T5U6;Q5T5U7	Selenide, water dikinase 1
GMPS	24.1846	23.6358	23.7502	23.9584	23.9589	23.8852		0.173273	0.854138	-0.0773029	P49915;P49915-2	GMP synthase [glutamine-hydrolyzing]
LIG3	24.0244	23.9896	24.1787	23.7466	23.6482	24.1382		0.615035	0.472708	0.219886	P49916;P49916-3;P49916-4;P49916-2;K7ERZ5;K7EQB6;K7ENR9;K7EJR4	DNA ligase 3
IDH3A	23.8882	24.3566	24.6463	24.3847	24.288	24.4291		0.113377	0.896097	-0.0702508	P50213;P50213-2;H0YL72;H0YLI6;H0YMU3;H0YKD0;H0YNF5;H0YM64;H0YM46	Isocitrate dehydrogenase [NAD] subunit alpha, mitochondrial
SULT1A1;SULT1A2	24.3312	24.3509	24.3477	24.2156	24.1725	24.8305		0.106851	0.898989	-0.0629482	P50225;H3BRY5;P50226;P50225-2;H3BQX5;E9PKW4;A0A0A6YYL2;P0DMN0;P0DMM9;P0DMM9-3;E9PKR8;E9PM76;H3BNY7;P0DMM9-2	Sulfotransferase 1A1;Sulfotransferase;Sulfotransferase 1A2
GDI2	20.7526	21.5202	20.7928	20.9023	21.6487	21		0.17985	0.810132	-0.161818	P50395;P50395-2;Q5SX91;Q5SX87;V9GYJ7;V9GYF8;Q5SX90;Q5SX86	Rab GDP dissociation inhibitor beta
SERPINH1	24.0751	24.4819	24.3608	24.7018	24.5237	24.5158		0.95141	0.298481	-0.274488	P50454;E9PPV6;E9PR70;E9PKH2;E9PK86;E9PMI5;E9PNX1;E9PJH8;E9PIG2;E9PRS3;H0YEP8;E9PLA6;E9PQ34	Serpin H1
ST13;ST13P5;ST13P4	24.2582	24.3062	23.7799	24.3033	24.4699	24.1446		0.423951	0.608666	-0.19121	P50502;H7C3I1;Q3KNR6;A0A087X1H6;Q8NFI4;Q8IZP2;F6VDH7;F8WAQ7	Hsc70-interacting protein;Putative protein FAM10A5;Putative protein FAM10A4
DNM2	24.4882	24.4578	24.6551	24.4133	24.3633	24.7702		0.0434491	0.963459	0.0180887	P50570;P50570-2;P50570-5;P50570-3;P50570-4;Q9UQ16;Q9UQ16-3;Q9UQ16-4;E5RHK8;Q9UQ16-2;Q05193;A0A0D9SFB1;A0A0D9SFE4;Q9UQ16-5;Q05193-5;Q05193-3;Q05193-2;K7EMQ3;E5RIK2;K7EPK9;H7C5U0	Dynamin-2
CDK9	21.8442	21.9646	22.1074	22.1416	21.7255	22.0371		0.0089897	0.991749	0.00399717	P50750;P50750-2;X6RE90	Cyclin-dependent kinase 9
PPT1	20.8296	20.9753	20.422	20.9342	21.4119	21.4457		1.04788	0.146697	-0.521627	P50897;E9PIA8;E9PMG2;Q5T0S4;P50897-2;E9PSE5;E9PP28;E9PK48	Palmitoyl-protein thioesterase 1
CCT4	26.7523	26.8049	26.866	26.7993	26.7944	26.9587		0.273666	0.869931	-0.0431061	P50991;P50991-2	T-complex protein 1 subunit delta
ANXA11	22.3018	22.9037	22.9306	22.7961	22.8296	23.1145		0.368091	0.638695	-0.201375	P50995;P50995-2;H0Y6E1;P27216;E5RIN3;P27216-2	Annexin A11
FXR2	23.4674	23.0729	22.8858	23.166	23.0615	23.3112		0.0705909	0.935456	-0.0375341	P51116;A0A087WWR6;I3L1Z2;A0A087WY29;Q8IXW7	Fragile X mental retardation syndrome-related protein 2
RAB5C	25.0449	25.1115	25.2541	25.1817	25.1277	25.2809		0.32226	0.823419	-0.0599149	P51148;P51148-2;K7ENY4;K7ERI8;K7ERQ8;F8VVK3;F8VWU4;F8VVZ0;F8VUA5;K7EIP6;F8WCY6;F8WD79;F8VPW9;F8VSF8;F8VWZ7	Ras-related protein Rab-5C
RAB7A	25.1313	24.9433	24.9498	25.0073	25.0825	25.1668		0.430269	0.772905	-0.0774136	P51149;C9J592;C9J8S3;C9IZZ0;C9J4V0;C9J4S4;C9J7D1	Ras-related protein Rab-7a
RAB9A	22.7534	22.6505	22.9962	22.7875	22.8741	22.8381		0.1142	0.915382	-0.0331968	P51151;Q9NP90	Ras-related protein Rab-9A
DUSP3	NaN	21.1851	20.8735	20.7919	20.7453	21.0005		0.495506	0.570656	0.183407	P51452;P51452-2;K7ES89;K7ELG5	Dual specificity protein phosphatase 3
GALK1	21.9336	NaN	21.0309	20.9503	20.9176	21.5008		0.345836	0.590406	0.359336	P51570;P51570-2;K7ERJ9;K7EII7	Galactokinase
SSR4	22.5673	23.3851	23.2755	23.3065	23.2521	24.1558		0.565906	0.375851	-0.495512	P51571;A6NLM8	Translocon-associated protein subunit delta
HCFC1	24.737	24.6492	24.6388	24.736	24.6569	24.3975		0.296668	0.802022	0.0781854	P51610;P51610-2;P51610-4;A6NEM2;P51610-3;H7C1C4	Host cell factor 1;HCF N-terminal chain 1;HCF N-terminal chain 2;HCF N-terminal chain 3;HCF N-terminal chain 4;HCF N-terminal chain 5;HCF N-terminal chain 6;HCF C-terminal chain 1;HCF C-terminal chain 2;HCF C-terminal chain 3;HCF C-terminal chain 4;HCF C-terminal chain 5;HCF C-terminal chain 6
HSD17B4	30.5499	30.3707	30.2672	30.5634	30.9218	30.1278		0.227342	0.784774	-0.141731	P51659;E7EWE5;P51659-3;G5E9S2;E7ET17;E7ER27;E7EPL9	Peroxisomal multifunctional enzyme type 2;(3R)-hydroxyacyl-CoA dehydrogenase;Enoyl-CoA hydratase 2
PSMD7	21.4524	21.6065	22.042	21.5398	21.9704	21.8977		0.175473	0.835199	-0.102308	P51665;H3BNT7;H3BTM8	26S proteasome non-ATPase regulatory subunit 7
VAMP7	NaN	21.0397	21.2494	20.81	NaN	21.1324		0.334882	0.693875	0.173351	P51809;P51809-3;P51809-2;E5RH06	Vesicle-associated membrane protein 7
RPS6KA3	21.3091	20.5326	20.6667	20.1709	20.1598	20.6504		0.815306	0.230017	0.509158	P51812;B1AXG1;Q9UK32;Q9UK32-2;Q6P0Q8;O15021;Q96GX5;O60307;Q15349;Q9Y2H9;Q96GX5-2;E9PMM7;D6R910;B1AXG2;B7Z3B5;F2Z2J1;V9GXZ1;E7ERL6;E7EWQ5;J3QT34;Q15349-3;Q15349-2;Q96GX5-3;Q6P0Q8-2;O15021-2;O15021-3;O15021-1	Ribosomal protein S6 kinase alpha-3
NDUFA8	NaN	21.1582	21.0021	21.0116	21.8596	21.568		0.511194	0.43609	-0.399585	P51970	NADH dehydrogenase [ubiquinone] 1 alpha subcomplex subunit 8
PGD	22.5059	22.4462	22.7236	23.0009	23.0233	22.6946		1.20641	0.175802	-0.347687	P52209;P52209-2;K7EM49;K7EMN2;K7EPF6	6-phosphogluconate dehydrogenase, decarboxylating
HNRNPM	29.429	29.6032	29.4279	29.5499	29.4644	29.0602		0.326438	0.733796	0.128523	P52272;P52272-2;A0A087X0X3;M0R019;M0R2T0;M0R0N3;M0R2I7;M0QYQ7;M0R0Y6;M0QY96;M0QYL3	Heterogeneous nuclear ribonucleoprotein M
NCBP2	22.6388	22.7042	21.9424	22.7796	22.986	22.1443		0.232396	0.75472	-0.208162	P52298;P52298-3;C9JQX9;B3KSB0;P52298-2;F8WE41	Nuclear cap-binding protein subunit 2
AGFG1	NaN	20.1625	20.7592	20.5974	20.1598	20.5057		0.0476111	0.950218	0.0398893	P52594;P52594-2;P52594-3;P52594-4;C9J2I0;B8ZZY2	Arf-GAP domain and FG repeat-containing protein 1
MSH6	24.8854	24.9736	25.0628	25.0907	24.9757	25.3042		0.616317	0.556435	-0.14961	P52701;P52701-4;P52701-3;A0A087WWJ1;P52701-2;A0A087WYT6;F8WAX8;U3KQ72;C9JH55;C9J8Y8;C9J7Y7	DNA mismatch repair protein Msh6
KIF11	21.4291	21.0774	20.9715	21.1869	21.2383	21.0489		0.00276852	0.993765	0.00126584	P52732	Kinesin-like protein KIF11
SMS	20.1037	20.6385	20.9496	20.9085	20.9578	21.1764		0.799153	0.257213	-0.450312	P52788;P52788-2;H7C2R7	Spermine synthase
MRPL12	21.7864	21.9065	21.9891	21.7552	21.9145	NaN		0.234429	0.853132	0.0591545	P52815	39S ribosomal protein L12, mitochondrial
CAPZA1	24.7325	24.2538	24.4315	24.1638	24.1856	24.6562		0.256748	0.771661	0.137452	P52907	F-actin-capping protein subunit alpha-1
NUP98	21.5452	21.5253	21.5019	22.0857	22.0294	21.4622		0.773438	0.32498	-0.334944	P52948;P52948-2;P52948-6;P52948-5;P52948-4;P52948-3;H0YEN4;H0YCR0;H0YDF4;H7C3P6	Nuclear pore complex protein Nup98-Nup96;Nuclear pore complex protein Nup98;Nuclear pore complex protein Nup96
BLVRA	22.1192	22.2066	22.2611	22.058	21.9797	22.1222		1.14712	0.438655	0.142326	P53004;C9J1E1	Biliverdin reductase A
SLC25A1	22.7371	22.6797	22.5888	22.5075	22.3873	22.7603		0.42207	0.706802	0.116859	P53007;B4DP62	Tricarboxylate transport protein, mitochondrial
PLK1	23.1214	23.1148	23.1519	23.059	23.2862	22.9941		0.063421	0.958144	0.0162849	P53350;I3L387;I3L2H5	Serine/threonine-protein kinase PLK1
ARFIP1	NaN	20.3996	20.7813	20.2251	20.3389	NaN		0.582478	0.426522	0.308491	P53367;P53367-2;P53367-3	Arfaptin-1
ACLY	24.9947	24.9246	25.099	24.9024	24.8791	25.2435		0.00572917	0.994403	-0.0022405	P53396;P53396-2;P53396-3;K7ESG8	ATP-citrate synthase
COPB1	24.5346	24.2182	24.4159	24.2059	24.0808	24.5079		0.32699	0.737346	0.124686	P53618;E9PP73;E9PP63;E9PKQ1	Coatomer subunit beta
COPA	25.1013	25.1574	25.1779	25.2	25.2274	25.4599		0.812161	0.488044	-0.15019	P53621;P53621-2	Coatomer subunit alpha;Xenin;Proxenin
HCCS	20.3406	20.4274	20.3721	20.749	20.7142	21.1882		1.50644	0.0714587	-0.503747	P53701	Cytochrome c-type heme lyase
SEC24C	23.686	23.3297	23.2326	22.9584	22.9555	23.1068		1.30729	0.119392	0.409162	P53992;G5EA31;P53992-2	Protein transport protein Sec24C
RARS	23.7491	23.8112	23.7908	23.7798	23.6266	24.1758		0.177587	0.852952	-0.0769958	P54136;P54136-2;E5RJM9;E5RH09	Arginine--tRNA ligase, cytoplasmic
YARS	22.4991	22.4486	22.7988	22.2957	22.4086	22.7822		0.180031	0.84361	0.0867087	P54577;A0A0C4DGZ5	Tyrosine--tRNA ligase, cytoplasmic;Tyrosine--tRNA ligase, cytoplasmic, N-terminally processed;Tyrosine--tRNA ligase
HSPA2	21.0712	20.9392	20.8351	20.8947	20.979	21.0699		0.142616	0.911336	-0.0326894	P54652	Heat shock-related 70 kDa protein 2
ALDH18A1	26.7341	26.7256	26.769	26.6338	26.657	26.8781		0.0898967	0.943329	0.0199458	P54886;P54886-2	Delta-1-pyrroline-5-carboxylate synthase;Glutamate 5-kinase;Gamma-glutamyl phosphate reductase
NAPA	22.4584	21.8914	22.0159	22.3448	22.2381	22.2139		0.335622	0.718562	-0.143675	P54920;M0R2M1;M0R0Y2;M0R058;M0R0I4;M0R213;M0R027	Alpha-soluble NSF attachment protein
EIF5	23.2089	23.0641	22.4576	22.431	22.7336	23.1071		0.194458	0.800557	0.152995	P55010;H0YLZ1;H0YN40;H0YMJ8;H0YM54;H0YK29;H0YK11	Eukaryotic translation initiation factor 5
PSMD4	23.3818	22.5525	22.4849	22.6034	22.6839	22.5525		0.265227	0.733106	0.193165	P55036;Q5VWC4;A6PVX3;P55036-2;H0Y3Y9;H0Y561	26S proteasome non-ATPase regulatory subunit 4
DRG2	21.0445	20.2739	20.4127	20.4637	20.2912	20.5947		0.192745	0.81612	0.127134	P55039;A8MZF9;J3QL90;J3KRL5;J3QR71;J3QKV7;J3QRI9;J3QKW7	Developmentally-regulated GTP-binding protein 2
CSE1L	24.9935	24.7538	25.0827	24.9812	24.6997	25.0581		0.0725824	0.940223	0.0303656	P55060;P55060-3;P55060-4;P55060-2	Exportin-2
VCP	28.6691	28.7602	28.7765	28.8812	28.9443	29.0441		1.72453	0.201088	-0.221252	P55072;C9IZA5;C9JUP7	Transitional endoplasmic reticulum ATPase
HADHB	24.766	25.2152	25.2492	25.4115	25.2647	25.4355		0.827133	0.32816	-0.293758	P55084;P55084-2;F5GZQ3;B5MD38;C9JEY0;C9JE81;C9K0M0	Trifunctional enzyme subunit beta, mitochondrial;3-ketoacyl-CoA thiolase
ADAR	24.3292	24.273	24.25	24.3417	24.3106	24.3516		0.888071	0.787412	-0.0506013	P55265;P55265-5;P55265-4	Double-stranded RNA-specific adenosine deaminase
HNRNPH2	25.6896	26.1393	26.2597	26.5055	26.6528	26.3566		1.15606	0.132086	-0.475475	P55795	Heterogeneous nuclear ribonucleoprotein H2
EIF3B	24.2415	24.4326	24.3061	24.4689	24.4736	24.6121		1.22855	0.329836	-0.191429	P55884;P55884-2;C9JZG1;C9JQN7	Eukaryotic translation initiation factor 3 subunit B
RRP1	21.6886	22.3421	22.466	22.4123	22.222	22.612		0.396887	0.584919	-0.249862	P56182;D6RE82	Ribosomal RNA processing protein 1 homolog A
MARS	23.1722	23.417	23.389	23.1261	23.0828	23.6721		0.0546348	0.947867	0.0324459	P56192;P56192-2;F8VS26;F8W0M7;F8W0S4;F8VZZ9;F5H2V6;H0YIC2;H0YHV5;H0YI94;H0YIP0;F8VPL7;H0YHL6;H0YI27	Methionine--tRNA ligase, cytoplasmic
ATP5I	22.2242	22.2181	22.4425	23.1909	23.3399	21.8041		0.416017	0.485527	-0.483367	P56385	ATP synthase subunit e, mitochondrial
CTBP2	24.4295	23.8504	23.8666	23.668	23.5636	23.8032		0.849462	0.269063	0.370571	P56545;P56545-2;Q5SQP8;A0A087WYL1	C-terminal-binding protein 2
TMEM33	23.4925	22.4976	22.4331	22.5709	22.0422	22.7672		0.356866	0.580524	0.347602	P57088;D6RAA6;J3KN43;D6RBY2	Transmembrane protein 33
EEFSEC	NaN	19.5385	19.6167	19.4686	19.5428	20.4715		0.228091	0.747099	-0.250067	P57772;P57772-2;C9J8T0	Selenocysteine-specific elongation factor
TPI1	19.546	20.1828	NaN	19.72	NaN	21.1007		0.261839	0.666247	-0.545986	P60174;P60174-1;U3KQF3;U3KPZ0;P60174-4;U3KPS5	Triosephosphate isomerase
EIF3E	24.5152	24.5726	24.6921	24.6969	24.5261	25.0429		0.431294	0.63173	-0.162011	P60228;E5RGA2;H0YAW4;H0YBR5;E5RHS5;E5RIT4;E5RIP5;E5RJ25;E5RII3	Eukaryotic translation initiation factor 3 subunit E
UBE2G2	21.8991	21.9366	21.6034	21.9319	21.9538	21.9421		0.541812	0.626981	-0.129522	P60604;P60604-2	Ubiquitin-conjugating enzyme E2 G2
MYL6	25.4093	25.647	25.6452	26.0244	25.8443	26.102		1.73842	0.0665119	-0.423092	P60660-2;P60660;F8W1R7;G8JLA2;G3V1V0;J3KND3;B7Z6Z4;G3V1Y7;F8VPF3;F8VZU9;F8W180;P14649;F8VXL3;H0YI43;F8W1I5	Myosin light polypeptide 6
EIF4A1	27.8745	27.8777	28.0989	28.2955	28.194	28.3218		1.72504	0.103759	-0.320064	P60842;J3KT12;P60842-2;J3QS69;J3KTB5;J3QL43;J3KSZ0;J3QR64;Q14240;J3KTN0;E7EQG2;Q14240-2;J3QLN6;J3KS25;J3QKZ9;J3QL52;J3KS93;J3KT04;J3KSN7;J3QQP0;E7EMV8;E9PBH4;F8WE11	Eukaryotic initiation factor 4A-I
S100A10	24.4892	23.9269	24.3359	24.5939	24.8851	24.3797		0.761834	0.312593	-0.368892	P60903	Protein S100-A10
RAB8A	22.5046	23.0805	23.1163	23.1948	23.3715	23.3265		0.903061	0.232599	-0.397118	P61006;P61006-2	Ras-related protein Rab-8A
SPCS3	20.7286	20.9588	20.5702	20.6934	20.752	20.917		0.0952757	0.923658	-0.034963	P61009	Signal peptidase complex subunit 3
SRP54	23.1676	23.1489	23.3337	23.4248	23.4747	23.6303		1.57858	0.138929	-0.293215	P61011;P61011-2;G3V4F7;G3V480	Signal recognition particle 54 kDa protein
RAB2A	25.0546	24.5509	24.47	24.392	24.2912	24.5586		0.629463	0.421158	0.277894	P61019;E9PKL7;P61019-2;H7C125;E9PE37;H0YD31;H0YDL5;Q6PIK3	Ras-related protein Rab-2A
RAB5B	21.2021	20.9744	21.4719	21.1071	20.8823	21.2398		0.322902	0.727346	0.139758	P61020;P61020-2	Ras-related protein Rab-5B
RAB10	20.6979	21.4851	21.5729	NaN	NaN	21.6243		0	0.96182	-0.37229	P61026	Ras-related protein Rab-10
UBE2M	21.3238	22.0498	22.0174	22.5555	22.1814	22.6356		1.12932	0.103152	-0.660494	P61081;M0QYI6	NEDD8-conjugating enzyme Ubc12
UBE2N;UBE2NL	22.1946	22.7121	22.4394	22.4218	22.5372	22.743		0.268948	0.778169	-0.11865	P61088;F8VQQ8;Q5JXB2;F8VSD4;F8VV71;F8VZ29	Ubiquitin-conjugating enzyme E2 N;Putative ubiquitin-conjugating enzyme E2 N-like
RAB14	24.5218	24.5231	24.2916	24.5042	24.4193	24.5327		0.180442	0.896168	-0.0399119	P61106;X6RFL8	Ras-related protein Rab-14
ACTR3	24.6161	24.7303	24.8335	24.9877	24.926	25.1602		1.46904	0.15854	-0.297993	P61158;B4DXW1;F8WDR7;Q9P1U1;F8WEW2;F8WE84;Q9P1U1-2;Q9P1U1-3	Actin-related protein 3
ACTR2	24.3092	24.3385	24.5535	24.7012	24.5882	24.8276		1.37675	0.169454	-0.305288	P61160;P61160-2;F5H6T1	Actin-related protein 2
COPS2	22.2452	22.3507	22.52	22.4824	22.3057	22.5799		0.301306	0.790179	-0.0839984	P61201;P61201-2;H0YKU5;B4DIH5;H0YM03	COP9 signalosome complex subunit 2
ARF3;ARF1	25.3321	25.1246	25.367	25.5233	25.361	25.6778		0.971586	0.322591	-0.246136	P61204;P84077;F5H423;P61204-2;F5H0C7;H0YGG7;F5H1V1;F5H6T5	ADP-ribosylation factor 3;ADP-ribosylation factor 1
ABCE1	23.2474	23.6731	24.1198	23.134	23.1759	23.7284		0.455073	0.4913	0.334013	P61221;D6R9I9;D6RGF4;H0Y990	ATP-binding cassette sub-family E member 1
RAP1B	21.8925	22.2563	21.4594	22.4993	22.6601	21.5586		0.375078	0.55213	-0.36995	P61224;P61224-3;A6NIZ1;E7ESV4;F5H7Y6;P61224-2;P61224-4;F5H823;B7ZB78;F5GZG1;F5H6R7;F5H004;F5GX62;F5H4H0;F5GYH7;F5H077;F5GWU8;F5H491;F5H0B7;F5H500;A0A075B6Q0;F5GYB5;F8WBC0	Ras-related protein Rap-1b;Ras-related protein Rap-1b-like protein
PSME3	24.484	24.6718	24.58	24.2345	24.1859	24.4991		1.14875	0.238393	0.27208	P61289;P61289-2;K7ESG5;K9J957;P61289-3;B3KQ25;K7ENH2;K7EMD0;K7EPX6;K7EKR3;A0A087WTV2;B7Z8D3;K7EJF8	Proteasome activator complex subunit 3
RHOA	25.0545	25.0667	25.1383	25.5099	25.3251	25.6331		1.90521	0.0588652	-0.402844	P61586;C9JX21;C9JNR4;C9JRM1	Transforming protein RhoA
NAA20	NaN	19.9305	19.9929	20.0098	19.833	19.9897		0.0798699	0.951187	0.0175241	P61599;A8MZB2;P61599-2	N-alpha-acetyltransferase 20
HSPE1	24.9342	25.3208	25.191	25.071	25.3571	25.6161		0.440745	0.590069	-0.199373	P61604;B8ZZL8;B8ZZ54	10 kDa heat shock protein, mitochondrial
STXBP1	20.3749	21.5297	21.8771	21.3774	21.4111	22.0479		0.280993	0.668003	-0.351615	P61764;P61764-2;A0A0D9SEP9;A0A0D9SG72;A0A0D9SFQ7;A0A0D9SFW6;A0A0D9SEH5	Syntaxin-binding protein 1
DCAF7	25.5467	25.1868	25.0539	25.4018	25.6679	25.125		0.250302	0.777176	-0.135798	P61962;A0A087WWI6;P61962-2	DDB1- and CUL4-associated factor 7
HNRNPK	30.0907	30.1319	30.654	30.3174	30.3597	30.3611		0.106924	0.903367	-0.0538858	P61978-2;P61978	Heterogeneous nuclear ribonucleoprotein K
RPS7	28.4673	28.8611	29.4015	28.4839	28.8315	28.7775		0.29524	0.700013	0.21235	P62081;B5MCP9	40S ribosomal protein S7
PPP1CA	27.4601	26.7773	26.8784	26.9867	26.9159	27.011		0.113935	0.894399	0.0673898	P62136;P62136-2;P62136-3;E9PMD7;H0Y3Y6;F5H1L6;F5H037;F8W1A0;F8WE71	Serine/threonine-protein phosphatase PP1-alpha catalytic subunit;Serine/threonine-protein phosphatase
PSMC1	22.5422	22.3139	22.6906	22.4969	22.3968	22.8027		0.110056	0.903873	-0.0498962	P62191;P62191-2;G3V4X1	26S protease regulatory subunit 4
PSMC5	23.5877	23.2801	23.4751	23.3514	23.3426	23.6113		0.0336098	0.979606	0.0125249	P62195;P62195-2;J3QSA9;J3QQM1;J3KRP2;J3QLH6;J3QRW1;J3QSE0;J3QRR3;Q8NB90;J3KTQ9;Q8NB90-3;Q8NB90-2	26S protease regulatory subunit 8
RPS8	27.1207	27.0886	27.1592	27.2808	27.0481	27.4474		0.505895	0.631412	-0.135943	P62241;Q5JR95	40S ribosomal protein S8
RPS15A	25.7105	25.4661	25.7731	26.18	25.9363	25.6312		0.652586	0.418042	-0.265934	P62244;I3L3P7;I3L246;H3BV27;H3BT37;I3L303;H3BVC7	40S ribosomal protein S15a
YWHAE	26.879	26.8151	27.1131	27.4331	27.4856	27.1902		1.55602	0.080324	-0.433917	P62258;P62258-2;B4DJF2;I3L3T1;K7EM20;K7EIT4;I3L0W5	14-3-3 protein epsilon
RPS14	26.4869	26.5336	26.4307	26.4504	26.3182	25.5451		0.597578	0.389476	0.379168	P62263;H0YB22;E5RH77	40S ribosomal protein S14
RPS23	NaN	26.462	26.001	26.1417	25.9973	26.3632		0.102478	0.900972	0.0640707	P62266;D6RD47	40S ribosomal protein S23
RPS11	25.7555	25.1891	25.2494	26.2664	25.6621	26.0222		1.09635	0.118352	-0.585566	P62280;M0QZC5;M0R1H5;M0R1H6	40S ribosomal protein S11
SNRPE	NaN	21.695	21.7147	21.7945	22.1032	21.954		0.910479	0.337322	-0.245723	P62304;A6NHK2	Small nuclear ribonucleoprotein E
SNRPF	21.8618	NaN	21.3427	22.5823	21.7829	NaN		0.459058	0.439301	-0.580338	P62306;A0A0B4J254;F8W0W6	Small nuclear ribonucleoprotein F
LSM3	22.1964	22.4515	22.4042	21.7545	21.9725	22.2787		0.954514	0.23799	0.348811	P62310	U6 snRNA-associated Sm-like protein LSm3
SNRPD2	24.4482	23.0948	24.9955	24.9803	25.0714	22.8331		0.0425619	0.943499	-0.115402	P62316;K7ERG4;P62316-2;K7EJB5	Small nuclear ribonucleoprotein Sm D2
TMSB4X	23.836	23.3644	NaN	NaN	24.9599	NaN		0	0.961348	-1.3597	P62328	Thymosin beta-4;Hematopoietic system regulatory peptide
ARF6	21.6253	20.9227	21	20.9759	21.2365	21.693		0.144768	0.852259	-0.119146	P62330	ADP-ribosylation factor 6
RPL7A	27.4143	26.9885	27.1744	26.8468	26.6388	26.562		1.56577	0.0632778	0.509839	P62424;Q5T8U3;Q5T8U2	60S ribosomal protein L7a
ETF1	25.2954	24.5942	24.5156	24.2884	24.4736	24.3992		0.750874	0.296036	0.414651	P62495;B7Z7P8;P62495-2;I3L492;D6RJE8;D6RCB3	Eukaryotic peptide chain release factor subunit 1
CNBP	23.4077	24.2176	24.1103	24.5041	24.667	24.3942		1.07762	0.117768	-0.609931	P62633;P62633-2;P62633-7;P62633-3;P62633-5;P62633-6;D6RAT4	Cellular nucleic acid-binding protein
RPS4X	27.4628	27.3299	27.6584	27.3713	27.2062	27.3405		0.756048	0.468408	0.177689	P62701;Q8TD47;A6NH36;P22090;C9JEH7	40S ribosomal protein S4, X isoform
RPS6	26.5932	26.5865	26.5746	26.6667	26.5641	26.9038		0.557787	0.628151	-0.126743	P62753;A2A3R5;A2A3R7	40S ribosomal protein S6
HIST1H4A	26.7383	26.2002	26.0483	26.7091	26.2786	25.7852		0.0737619	0.915248	0.0712973	P62805	Histone H4
RAB1A	25.7732	25.8375	25.9164	26.1229	25.9056	26.3402		0.995987	0.275162	-0.280572	P62820;E7END7;P62820-2;P62820-3	Ras-related protein Rab-1A
RPL23	26.4246	26.1376	25.937	25.6469	25.6429	25.72		1.58607	0.0630103	0.496421	P62829;C9JD32;B9ZVP7;J3KT29;J3KTJ3	60S ribosomal protein L23
RPS26;RPS26P11	23.8969	24.4636	24.6435	24.0927	24.0624	24.376		0.254258	0.75699	0.157576	P62854;Q5JNZ5	40S ribosomal protein S26;Putative 40S ribosomal protein S26-like 1
RPS28	26.5436	26.326	25.8939	25.8317	26.0515	25.8674		0.766728	0.325443	0.337657	P62857	40S ribosomal protein S28
GNB1	NaN	21.8151	20.996	21.1298	20.9499	20.8409		0.561265	0.394851	0.432046	P62873;P62873-2;F6UT28;B3KVK2;B1AKQ8;F6X3N5;P16520;F5H8J8;F5H100;F5H0S8;E9PCP0;P16520-2	Guanine nucleotide-binding protein G(I)/G(S)/G(T) subunit beta-1
RPL10A	27.4868	26.8885	26.706	26.5069	26.3787	26.6687		0.951747	0.181968	0.508991	P62906	60S ribosomal protein L10a
PPIA	27.5071	27.5416	27.5255	27.6381	27.8598	27.9647		1.42414	0.168805	-0.296131	P62937;P62937-2;F8WE65;C9J5S7;Q9Y536;F5H284;A0A0B4J2A2;A0A075B767;A0A075B759;A2BFH1;E5RIZ5	Peptidyl-prolyl cis-trans isomerase A;Peptidyl-prolyl cis-trans isomerase A, N-terminally processed;Peptidyl-prolyl cis-trans isomerase
RAC1;RAC3	23.62	22.8372	23.0148	24.3814	23.9383	23.515		1.07447	0.101775	-0.787573	P63000;P63000-2;P60763;P15153;J3KSC4;J3QLK0;B1AH77;B1AH78;B1AH80	Ras-related C3 botulinum toxin substrate 1;Ras-related C3 botulinum toxin substrate 3
AP2B1	22.2814	22.9982	22.9338	22.1268	22.62	22.7648		0.320189	0.666053	0.23393	P63010;P63010-2;P63010-3;A0A087X253;A0A087WU93;A0A087WZQ6;A0A087WYD1;K7EN71;K7ERB2;K7EJX1	AP-2 complex subunit beta
PPP2R2A	22.4854	22.3945	22.6678	22.5628	22.4739	22.5135		0.00326177	0.992923	-0.000841777	P63151;P63151-2;E5RIY1;E5RFR9;Q66LE6;Q9Y2T4;H0YB06;Q9Y2T4-3;Q9Y2T4-4;Q9Y2T4-2	Serine/threonine-protein phosphatase 2A 55 kDa regulatory subunit B alpha isoform
DYNLL1	24.6504	24.2251	24.508	25.221	25.2222	24.3011		0.614719	0.357697	-0.453605	P63167;F8VXL2;F8VRV5;F8VXI7	Dynein light chain 1, cytoplasmic
RPL38	26.3987	26.0165	25.4641	25.4897	25.5209	25.2364		0.886934	0.197694	0.544072	P63173;J3KT73;J3QL01;J3KSP2	60S ribosomal protein L38
EIF5A;EIF5AL1;EIF5A2	27.9839	27.7869	28.4151	28.6005	28.4065	28.1109		0.593997	0.421633	-0.310678	P63241;I3L397;I3L504;P63241-2;Q6IS14;Q9GZV4;F8WCJ1;C9J7B5;C9J4W5	Eukaryotic translation initiation factor 5A-1;Eukaryotic translation initiation factor 5A;Eukaryotic translation initiation factor 5A-1-like;Eukaryotic translation initiation factor 5A-2
GNB2L1	27.0354	27.484	27.4367	27.7995	27.8155	27.701		1.43651	0.0910814	-0.453325	P63244;J3KPE3;D6RAC2;H0Y8W2;H0YAF8;D6RHH4;D6R9Z1;D6R9L0;D6REE5;D6RFX4;H0YAM7;D6RFZ9;H0Y8R5;D6RAU2;E9PD14;D6RBD0;D6RF23;D6RGK8;D6RHJ5;D6R909;H0Y9P0;D6RDI0	Guanine nucleotide-binding protein subunit beta-2-like 1;Guanine nucleotide-binding protein subunit beta-2-like 1, N-terminally processed
PPP2CA;PPP2CB	24.3907	24.7619	24.5999	24.9312	24.8278	25.1232		1.28021	0.139248	-0.37658	P67775;P62714;P67775-2;H0YC23;E5RHC1;E5RFI3;E5RHP4;E7ESG8;H0YBN9	Serine/threonine-protein phosphatase 2A catalytic subunit alpha isoform;Serine/threonine-protein phosphatase 2A catalytic subunit beta isoform;Serine/threonine-protein phosphatase
TPM4	23.4486	23.5321	23.5212	22.9914	23.2643	21.6183		0.793201	0.188929	0.875987	P67936;P67936-2;K7ENT6;K7ERG3;K7EPV9;K7EMU5;K7EPB9	Tropomyosin alpha-4 chain
ACTA1;ACTC1;ACTG2;ACTA2	28.4586	28.1931	28.1675	26.6953	28.4258	29.0008		0.121374	0.852483	0.232473	P68133;P68032;P63267;P62736;A6NL76;P63267-2;F8WB63;B8ZZJ2;C9JFL5;F6UVQ4;F6QUT6;Q562R1;F8WCH0	Actin, alpha skeletal muscle;Actin, alpha cardiac muscle 1;Actin, gamma-enteric smooth muscle;Actin, aortic smooth muscle
EEF1A1;EEF1A1P5	30.5849	31.1532	31.1466	31.3544	31.2907	31.0398		0.559787	0.467134	-0.266748	P68104;Q5VTE0;A0A087WVQ9;P68104-2;A0A087WV01;Q5JR01;A6PW80	Elongation factor 1-alpha 1;Putative elongation factor 1-alpha-like 3;Elongation factor 1-alpha
TUBA1B;TUBA4A	29.9893	30.2716	30.2534	30.5169	30.4411	30.4607		1.48543	0.150076	-0.301448	P68363;P68363-2;P68366;P68366-2;C9JDS9	Tubulin alpha-1B chain;Tubulin alpha-4A chain
TUBB4B	29.9948	29.7896	29.741	30.0084	30.071	29.9217		0.825271	0.474	-0.15852	P68371	Tubulin beta-4B chain
PAFAH1B2	NaN	20.4742	20.6962	20.4066	20.5516	20.561		0.29475	0.80407	0.0787846	P68402;P68402-4;J3KNE3;P68402-3;P68402-2	Platelet-activating factor acetylhydrolase IB subunit beta
GTF2I	24.8446	25.1619	25.3678	25.4898	25.3655	25.3267		0.775825	0.365092	-0.269266	P78347;P78347-2;P78347-4;P78347-3;P78347-5;Q6EKJ0;Q86UP8;C9J6M0;A0A087WW90;A0A0D9SF80;A0A0A0MSY2;Q86UP8-3	General transcription factor II-I
SRPK2	20.6497	20.3087	20.4181	NaN	20.1791	20.1824		0.915342	0.307653	0.278103	P78362;P78362-2;H7C5L6	SRSF protein kinase 2;SRSF protein kinase 2 N-terminal;SRSF protein kinase 2 C-terminal
CCT2	26.8007	26.9289	27.0277	26.9628	27.0024	27.236		0.617667	0.559124	-0.147966	P78371;P78371-2;F5GWF6;F8VQ14	T-complex protein 1 subunit beta
GSTO1	23.1785	22.8278	22.6972	22.8685	22.9048	23.1926		0.189666	0.836988	-0.0874901	P78417;Q5TA02;P78417-2;P78417-3;Q5TA01	Glutathione S-transferase omega-1
PRKDC	28.0811	27.9873	28.1599	28.1339	28.0479	28.4355		0.435008	0.677036	-0.129683	P78527;P78527-2;F5GX40;H0YG84	DNA-dependent protein kinase catalytic subunit
NTHL1	20.4074	21.601	20.893	21.0311	21.2292	21.2697		0.232114	0.755388	-0.209572	P78549;P78549-3;P78549-2;H3BRL9;H3BPD5	Endonuclease III-like protein 1
DCD	22.6298	23.843	23.7714	24.9086	23.9262	23.9154		0.748152	0.21393	-0.835359	P81605;P81605-2	Dermcidin;Survival-promoting peptide;DCD-1
MRPS36	NaN	20.1415	20.5347	NaN	NaN	NaN		0	0.960877	NaN	P82909;D6R941	28S ribosomal protein S36, mitochondrial
MRPS11	22.1592	NaN	22.3368	21.8408	21.6058	NaN		1.1514	0.114949	0.52466	P82912;P82912-2;H0YL99	28S ribosomal protein S11, mitochondrial
MRPS15	22.7214	NaN	21.3578	NaN	NaN	NaN		0	0.960406	NaN	P82914	28S ribosomal protein S15, mitochondrial
SARNP	25.0073	25.0953	24.9508	24.8268	24.5776	24.3999		1.47617	0.0961915	0.41635	P82979;F8VZQ9;H0YHG0;F8VS12	SAP domain-containing ribonucleoprotein
RHOG	21.1304	21.4146	20.8367	21.3566	21.0343	21.3774		0.255495	0.777753	-0.128865	P84095	Rho-related GTP-binding protein RhoG
SRSF3	27.4503	27.9142	27.6044	27.0657	27.1458	27.3212		1.42877	0.0840242	0.478714	P84103;P84103-2;A0A087X2D0	Serine/arginine-rich splicing factor 3
RBM3	28.7102	28.7544	28.7356	28.4538	29.322	28.42		0.00157639	0.993951	0.00142733	P98179	RNA-binding protein 3
TFAM	21.1289	21.0908	20.9413	21.2177	NaN	22.002		0.789771	0.229821	-0.556168	Q00059;Q00059-2;H7BYN3	Transcription factor A, mitochondrial
GTF2B	20.7027	21.1743	NaN	21.4781	21.3349	21.2226		0.87001	0.237727	-0.406695	Q00403;B1APE1;B1APE2	Transcription initiation factor IIB
CDK5	20.1347	20.1097	20.1749	20.497	20.0074	20.7067		0.563301	0.467638	-0.263968	Q00535;Q00535-2	Cyclin-dependent-like kinase 5
SPTBN1	25.7332	25.6794	25.8268	25.9568	25.8805	26.1395		1.30743	0.230007	-0.245822	Q01082;A0A087WUZ3;Q01082-2;F8W6C1	Spectrin beta chain, non-erythrocytic 1
FABP5	24.6217	24.1049	24.4267	24.3945	24.682	24.4056		0.243702	0.789933	-0.109617	Q01469;I6L8B7;A8MUU1	Fatty acid-binding protein, epidermal
CAP1	NaN	20.4924	20.8701	20.4297	21.4289	21.3756		0.361046	0.559258	-0.396805	Q01518;Q01518-2;Q5T0R8;Q5T0S3;Q5T0R7;Q5T0R6;Q5T0R5;Q5T0R4;Q5T0R3;Q5T0R2;Q5T0R1;Q5T0R9	Adenylyl cyclase-associated protein 1
HMGCS1	23.4196	23.1657	23.3354	23.5092	23.4662	23.7632		1.07707	0.260224	-0.272673	Q01581;D6RIW1;P54868;P54868-3;P54868-2	Hydroxymethylglutaryl-CoA synthase, cytoplasmic
EXOSC10	24.3191	24.324	24.4716	24.0405	24.0799	24.1865		1.81256	0.132208	0.269262	Q01780;Q01780-2;K7EJ37	Exosome component 10
PFKP	21.4295	21.2733	21.5075	21.7455	21.3674	21.6586		0.631352	0.491744	-0.187065	Q01813;Q01813-2;H0Y757;B1APP8;Q5VSR5;B1APP6;V9GYV7;V9GY25	ATP-dependent 6-phosphofructokinase, platelet type
XPC	19.8191	19.7582	19.9964	19.7703	19.8437	20.1322		0.164575	0.8816	-0.0575047	Q01831;Q01831-2;E7EUB5	DNA repair protein complementing XP-C cells
OCRL	20.8164	21.1169	21.1639	21.1162	21.2278	21.3973		0.721404	0.432014	-0.214657	Q01968;Q01968-2	Inositol polyphosphate 5-phosphatase OCRL-1
AKAP17A	22.3647	21.5098	21.5961	21.7597	21.4892	21.4835		0.357583	0.62512	0.246071	Q02040;X6RAJ1;Q02040-2;Q02040-3	A-kinase anchor protein 17A
DSG1	21.3559	19.9655	NaN	20.6007	21.4102	24.8122		0.373481	0.472624	-1.61368	Q02413;Q02413-2	Desmoglein-1
PLOD1	21.9758	22.1534	22.3317	21.9648	21.7412	22.4673		0.150107	0.856784	0.0958506	Q02809;Q02809-2;Q5JXB7;Q5JXB8	Procollagen-lysine,2-oxoglutarate 5-dioxygenase 1
RPL6	27.9294	27.8753	28.83	28.165	27.9025	28.0691		0.200534	0.788588	0.166032	Q02878;F8VZ45;U3KQR5;F8VR69;F8VZA3;F8VWR1;F8VU16	60S ribosomal protein L6
TOP2B	22.6857	22.8781	22.933	22.7004	22.4893	22.8859		0.439992	0.658214	0.140422	Q02880;Q02880-2;E9PCY5	DNA topoisomerase 2-beta;DNA topoisomerase 2
CEBPZ	22.1248	22.4866	22.6923	22.2617	21.8864	22.5631		0.314765	0.687898	0.197482	Q03701;A0A087X1N2;C9J9W7	CCAAT/enhancer-binding protein zeta
GLO1	25.4101	25.0317	25.0881	25.4097	25.3647	25.3914		0.82858	0.395732	-0.211944	Q04760;Q04760-2	Lactoylglutathione lyase
YWHAH	22.4846	22.8285	22.7371	22.4292	22.8554	22.5034		0.201944	0.831402	0.0874221	Q04917;A2IDB2;F8WEB6;A2IDB1	14-3-3 protein eta
CSTF1	22.3421	21.5545	21.8377	21.8282	22.0167	21.8942		0.00220381	0.993213	-0.00159836	Q05048;A0A0A0MSZ9;A3KFI9	Cleavage stimulation factor subunit 1
EEF1A2	22.1179	22.5544	22.448	22.6057	22.4967	22.8136		0.757792	0.373342	-0.265257	Q05639	Elongation factor 1-alpha 2
PTPN11	21.2441	20.634	20.8556	20.6921	20.8097	20.9319		0.201478	0.82174	0.0999832	Q06124;Q06124-2;Q06124-3;H0YF12	Tyrosine-protein phosphatase non-receptor type 11
GFPT1	21.9307	22.1265	22.1822	22.6547	22.1849	22.5244		1.1054	0.18439	-0.374868	Q06210;Q06210-2;O94808;E5RJP4	Glutamine--fructose-6-phosphate aminotransferase [isomerizing] 1
RBPJ	NaN	20.8601	20.7565	NaN	20.7383	20.8605		0.035452	0.984573	0.00890732	Q06330;Q06330-3;Q06330-2;Q06330-5;Q06330-4;Q06330-6;Q06330-7;H0Y8R3;D6RBQ8;D6RA45;D6RCM1;D6R927;Q9UBG7;D6RB37;D6R946;Q5QPV1	Recombining binding protein suppressor of hairless
GABPA	21.2408	20.4898	21.0637	20.9401	20.9636	21.0711		0.0932405	0.908076	-0.0601451	Q06546	GA-binding protein alpha chain
RING1	23.4185	23.2082	23.2457	23.0458	23.0058	23.2597		0.851796	0.424618	0.187051	Q06587;Q06587-2	E3 ubiquitin-protein ligase RING1
PRDX1	27.2097	27.1377	27.0353	27.2321	27.2387	27.0321		0.180131	0.896306	-0.0400626	Q06830;A0A0A0MSI0;A0A0A0MRQ5	Peroxiredoxin-1
C1QBP	26.3426	26.4139	26.5786	26.4327	26.4922	26.7501		0.399993	0.720949	-0.113294	Q07021;I3L3Q7;I3L3B0	Complement component 1 Q subcomponent-binding protein, mitochondrial
CKAP4	26.4472	26.3614	26.3239	26.2111	25.946	26.1056		1.56431	0.146766	0.28991	Q07065	Cytoskeleton-associated protein 4
BAX	20.7642	20.7571	NaN	20.9433	20.6126	21.0283		0.235233	0.805641	-0.100756	Q07812;Q07812-5;Q07812-8;Q07812-2;Q07812-7;K4JQN1;Q07812-4	Apoptosis regulator BAX
DHX9	29.0352	29.1872	29.3093	29.1808	29.1636	29.3234		0.183872	0.888467	-0.0453618	Q08211;Q08211-2	ATP-dependent RNA helicase A
LGALS3BP	NaN	19.7507	20.0975	19.7568	19.8794	19.8195		0.303218	0.775134	0.105538	Q08380	Galectin-3-binding protein
SSRP1	24.8295	24.8017	24.9351	24.9441	25.1772	25.4732		1.01537	0.225736	-0.342704	Q08945;E9PPZ7;E9PMD4	FACT complex subunit SSRP1
NSUN2	23.2669	23.8215	23.6208	23.814	23.5491	23.8917		0.399962	0.632623	-0.181897	Q08J23;Q08J23-2;Q08J23-3	tRNA (cytosine(34)-C(5))-methyltransferase
RBBP4	22.5974	NaN	22.557	23.5578	23.4152	22.5567		0.629895	0.317891	-0.599368	Q09028;Q09028-3;Q09028-2;Q09028-4;H0YF10;H0YCT5;H0YDK2;H0YEU5;E9PNS2;E9PIC4;E9PNS6;C9JAJ9	Histone-binding protein RBBP4
EP300	23.9491	24.0774	23.8095	24.0335	24.2544	24.1857		0.984139	0.354658	-0.21252	Q09472;Q92793;Q92793-2;I3L466;I3L0Q1	Histone acetyltransferase p300
AHNAK	25.987	25.2069	25.1803	25.2357	25.2401	25.4676		0.200813	0.800125	0.143545	Q09666;E9PQE3;E9PJZ0;E9PKR9;E9PJC6;E9PLK4;Q09666-2	Neuroblast differentiation-associated protein AHNAK
HSPA14	21.6125	21.5927	21.5023	21.6081	21.5936	21.6982		0.60997	0.774918	-0.0640958	Q0VDF9	Heat shock 70 kDa protein 14
GALNT2	20.5349	21.1367	21.1725	20.9379	20.9852	21.6355		0.319277	0.664279	-0.238151	Q10471;Q10471-2	Polypeptide N-acetylgalactosaminyltransferase 2;Polypeptide N-acetylgalactosaminyltransferase 2 soluble form
CPSF1	23.6838	22.8498	22.9611	22.9081	22.6819	23.2252		0.301619	0.683358	0.226487	Q10570;E9PIM1;A0A087X101	Cleavage and polyadenylation specificity factor subunit 1
TBL3	21.8283	22.125	22.1567	21.8505	21.7524	22.1543		0.29853	0.759244	0.117606	Q12788;J3KNP2;A0A087WYP7	Transducin beta-like protein 3
GTF3C1	23.2372	23.578	23.7142	23.3287	23.3091	23.5779		0.249277	0.790044	0.104565	Q12789;Q12789-3;H3BU37;I3L1Z3;H3BU55;H3BRD0	General transcription factor 3C polypeptide 1
ASPH	20.7126	20.8133	20.713	NaN	NaN	NaN		0	0.959935	NaN	Q12797;Q12797-10;Q12797-3;E5RHJ2;E5RHK2;G3XAN5;E5RG29;A0A0A0MSK8;E5RG56;Q12797-7;Q12797-4;Q12797-9;Q12797-6;Q12797-5;Q12797-8;Q12797-2	Aspartyl/asparaginyl beta-hydroxylase
TFCP2	21.8077	21.7185	21.8528	21.7541	21.8617	22.0479		0.429666	0.735193	-0.094895	Q12800;Q12800-2;Q12800-3;Q12800-4;F8VWL0;F8VX55;Q9NZI6;C9JWL3	Alpha-globin transcription factor CP2
SMARCB1	22.6447	22.9221	22.8024	22.5519	22.4248	22.8926		0.444404	0.624557	0.166627	Q12824;Q12824-2;B5MCL5;G5E975;C9JTA6;A0A0G2JSE9	SWI/SNF-related matrix-associated actin-dependent regulator of chromatin subfamily B member 1
CDC20	NaN	19.8346	19.989	NaN	NaN	20.0531		0	0.959465	-0.141334	Q12834	Cell division cycle protein 20 homolog
SFSWAP	20.9594	NaN	21.0609	20.495	20.6777	20.6601		1.75104	0.0716412	0.399216	Q12872;Q12872-2	Splicing factor, suppressor of white-apricot homolog
SF3A3	24.9617	25.3491	25.1412	24.9742	24.9608	25.3451		0.124377	0.89355	0.0572758	Q12874	Splicing factor 3A subunit 3
TRIM26	20.8157	NaN	21.0348	20.6521	20.5724	20.963		0.465658	0.575083	0.196073	Q12899;A2AE48;A0A0G2JIW2	Tripartite motif-containing protein 26
AIMP1	22.4988	21.9937	21.8914	21.6757	21.623	22.0115		0.733044	0.330608	0.357904	Q12904;Q12904-2;D6R937	Aminoacyl tRNA synthase complex-interacting multifunctional protein 1;Endothelial monocyte-activating polypeptide 2
LMAN2	23.3687	23.3033	23.7767	23.4274	23.4385	23.713		0.0881491	0.918708	-0.0434373	Q12907;D6RBV2;D6RIU4;D6RDX1;D6RBH1	Vesicular integral-membrane protein VIP36
TRAP1	24.6168	24.9187	24.948	24.933	24.8288	25.1332		0.422336	0.675853	-0.137143	Q12931;Q12931-2;I3L0K7;I3L239;I3L253;I3L2D5	Heat shock protein 75 kDa, mitochondrial
FOXC1	21.654	21.75	21.9444	NaN	NaN	21.8592		0	0.958996	-0.0763772	Q12948	Forkhead box protein C1
PPP1R8	21.8978	NaN	21.2758	20.9282	21.0237	21.3323		0.751279	0.266	0.492099	Q12972;A0A0A0MT09;Q12972-2	Nuclear inhibitor of protein phosphatase 1;Activator of RNA decay
CSTF3	22.6588	23.308	23.2763	23.5055	23.4874	23.4855		0.909242	0.226619	-0.411804	Q12996;E9PJ06;E9PLP8;Q12996-3;Q12996-2;H0YE74	Cleavage stimulation factor subunit 3
ECH1	24.2494	23.6984	23.8472	23.9308	24.2272	23.8256		0.111777	0.898649	-0.0628885	Q13011;M0R248;M0QZW4	Delta(3,5)-Delta(2,4)-dienoyl-CoA isomerase, mitochondrial
MRPL28	23.5616	24.1613	23.4533	23.5841	23.5152	23.4661		0.384495	0.626841	0.203597	Q13084;A2IDC6;Q4TT37;A2IDC7	39S ribosomal protein L28, mitochondrial
ACACA	30.6062	30.5189	30.3798	30.7506	31.1226	30.4054		0.521363	0.485351	-0.257895	Q13085;Q13085-4;Q13085-2;Q59FY4;O00763;O00763-3;O00763-2;A0A0C4DGT1;A0A087WWN5;A0A0G2JM60;A0A087WYK6;F8W8T8;H0YGH5;A0A087X2F8;A0A087X126;S4R3S7;A0A087WYS8	Acetyl-CoA carboxylase 1;Biotin carboxylase
CHAF1A	21.7987	21.9561	21.9756	21.9902	21.9381	22.1743		0.612286	0.611997	-0.124057	Q13111;Q13111-3;Q13111-2;K7EPA1;K7EJF1	Chromatin assembly factor 1 subunit A
CHAF1B	21.5286	22.6334	21.2807	21.5971	21.3662	NaN		0.233646	0.727549	0.332601	Q13112	Chromatin assembly factor 1 subunit B
IK	22.5778	22.9239	22.648	22.9895	23.0535	23.0197		1.32816	0.178424	-0.304331	Q13123;Q9H4P6;E7EQZ7;D6REL4;D6RAY9;D6RCQ4	Protein Red
AIMP2	21.6006	21.0303	21.2739	21.6506	21.3297	21.4753		0.411636	0.626655	-0.183541	Q13155;A8MU58;F8W950	Aminoacyl tRNA synthase complex-interacting multifunctional protein 2
PAK2	21.0548	20.3146	20.6382	20.7199	20.7228	20.9307		0.209623	0.804681	-0.121925	Q13177;Q13153;O75914;O75914-3;H0YCG5;E9PM17;B3KNX7;A0A087X294;O75914-2;Q13153-2;O75914-4;B1AKS5;H7C1X3	Serine/threonine-protein kinase PAK 2;PAK-2p27;PAK-2p34
CBX3	24.5046	24.6553	24.9723	25.0733	25.0118	25.3599		1.17805	0.137702	-0.437583	Q13185;S4R2Y4;B8ZZ43;C9JMM0	Chromobox protein homolog 3
PSMD2	21.1315	20.3665	20.7162	20.366	20.8224	20.8671		0.0675583	0.932787	0.0528475	Q13200;Q13200-2;Q13200-3;H7C1H2;H7C2Q3;C9JPC0	26S proteasome non-ATPase regulatory subunit 2
SRSF6	25.4443	25.6288	24.9783	25.3484	25.3878	25.3993		0.04958	0.951786	-0.0280501	Q13247;Q13247-3;Q13247-2	Serine/arginine-rich splicing factor 6
TRIM28	26.6775	26.9499	27.0276	26.7907	26.7576	26.8454		0.328151	0.782635	0.0871073	Q13263;Q13263-2;M0R0K9;M0R2I3;M0R3C0	Transcription intermediary factor 1-beta
G3BP1	25.2057	25.4583	25.5952	25.3537	25.2897	25.3506		0.311199	0.784592	0.0883853	Q13283;E5RIZ6;E5RIF8;E5RH42;E5RJU8;Q13283-2;E5RI46;E5RH00	Ras GTPase-activating protein-binding protein 1
EIF3I	22.6088	23.0412	22.9167	23.2449	23.2737	23.3218		1.50543	0.0881176	-0.424592	Q13347;Q5TFK1	Eukaryotic translation initiation factor 3 subunit I
CTBP1	22.1171	22.0323	22.2208	22.1545	21.991	21.9125		0.507799	0.694067	0.104069	Q13363;Q13363-2;D6RAX2;E7ESU7;E7EPF8;E9PGB1;E7EUB3;H0Y8W7;H0Y9M9;H0Y8U5	C-terminal-binding protein 1
DYNC1I2	21.3269	21.6256	21.6782	21.4915	21.2094	21.6138		0.258436	0.78752	0.105307	Q13409;Q13409-3;Q13409-6;Q13409-7;Q13409-2;Q13409-5;E9PGG1;E7EU01;E7EUM4;E7ERR6;E7ERH4;E7ET01;E7ETL8;E7EQU2;E7ESD3;E7EMU4;E7EV09;E7EQL5	Cytoplasmic dynein 1 intermediate chain 2
NNT	23.5941	23.3229	23.2286	22.5862	22.5609	23.1788		1.24014	0.0903343	0.606574	Q13423;E9PCX7;D6RAI5;D6RHU2;D6RCR6;H0Y8P5	NAD(P) transhydrogenase, mitochondrial
SNTB2	21.3518	21.2167	NaN	21.0861	20.8228	21.1408		0.840127	0.341385	0.267609	Q13425;Q13425-2;A0A0G2JM75;J3KT21;H0YCS0	Beta-2-syntrophin
TCOF1	23.7311	23.5497	23.0418	24.3706	23.5183	24.1638		0.810351	0.22082	-0.576707	Q13428;Q13428-3;Q13428-2;Q13428-8;Q13428-4;Q13428-6;J3KQ96;E7ETY2;Q13428-7;Q13428-5;H0YA99	Treacle protein
PDAP1	22.1312	21.9857	22.446	22.4613	22.3741	22.17		0.385955	0.679228	-0.147521	Q13442;F8WBW6	28 kDa heat- and acid-stable phosphoprotein
TMED1	20.3257	20.1677	19.9642	20.007	20.3039	20.3196		0.146858	0.888506	-0.0576089	Q13445;K7EIN4;K7EQ63	Transmembrane emp24 domain-containing protein 1
FKBP5	NaN	21.3317	21.0307	20.6433	20.7808	21.0744		0.749554	0.326186	0.348382	Q13451;Q13451-2	Peptidyl-prolyl cis-trans isomerase FKBP5;Peptidyl-prolyl cis-trans isomerase FKBP5, N-terminally processed
PRPF4B	23.308	23.2506	23.5424	23.4156	23.7094	23.7767		0.872787	0.332881	-0.266865	Q13523;H0YDJ3	Serine/threonine-protein kinase PRP4 homolog
PIN1	24.7262	24.6323	24.6763	24.895	24.9035	24.8438		2.45012	0.16133	-0.202474	Q13526;K7EMU7;K7EN45;O15428	Peptidyl-prolyl cis-trans isomerase NIMA-interacting 1
HDAC1	22.1316	22.879	23.0014	22.7617	22.7335	22.9857		0.21437	0.785058	-0.156344	Q13547	Histone deacetylase 1
DCTN2	23.466	23.5837	23.0936	23.3849	23.2169	23.5254		0.0102138	0.99079	0.00534884	Q13561;Q13561-3;Q13561-2;F8W1I6;F8VW18;H0YI98;F8VRV7;H0YHL1;F8VX93;F8W0U6	Dynactin subunit 2
NAE1	20.6268	20.5935	20.7646	20.8843	20.6912	21.3208		0.718175	0.365033	-0.303807	Q13564;Q13564-3;Q13564-2;Q13564-4;H3BMR3;J3QLH4;J3QRA5;J3KRK3	NEDD8-activating enzyme E1 regulatory subunit
SNW1	23.4554	23.6023	23.8605	23.3483	23.4337	23.4881		0.797175	0.402465	0.216049	Q13573;G3V3A4;G3V4X8;G3V5R3	SNW domain-containing protein 1
TRA2A	24.6283	25.6361	26.022	24.5513	24.2745	24.5362		1.078	0.0864836	0.974784	Q13595;Q13595-4;Q13595-3;Q13595-2;F8WEH2	Transformer-2 protein homolog alpha
CUL3	22.4664	22.0197	22.2202	22.2251	22.1652	22.4846		0.127144	0.895121	-0.0562369	Q13618;Q13618-2;Q13618-3;A0A087WTG3;H7C1L6;A0A087X1R9;H7C399	Cullin-3
RAB32	21.2603	20.7682	20.6605	20.5559	20.6994	20.879		0.374662	0.647671	0.184929	Q13637;O14966	Ras-related protein Rab-32
FHL1	19.2632	NaN	19.4198	19.9714	19.7125	19.3954		0.672361	0.36251	-0.351637	Q13642;Q5JXI2;Q13642-3	Four and a half LIM domains protein 1
FHL3	22.683	22.4683	22.8188	23.1004	23.4539	22.5935		0.659037	0.353008	-0.392555	Q13643	Four and a half LIM domains protein 3
MOGS	23.2915	22.8205	22.822	23.0469	22.9489	23.13		0.14352	0.885592	-0.0639248	Q13724;Q13724-2;C9J8D4;C9JDQ1;B8ZZE2	Mannosyl-oligosaccharide glucosidase
THOC5	21.0307	21.3509	21.5094	NaN	NaN	21.4754		0	0.958526	-0.178427	Q13769;F8WCP5;C9JXG5;H7C072;H7C441;C9JXU6;F5GZF3;C9JCL9	THO complex subunit 5 homolog
SPTAN1	25.6963	25.9528	25.8877	26.0298	26.0206	26.1089		1.19067	0.313383	-0.207506	Q13813-3;A0A0D9SF54	Spectrin alpha chain, non-erythrocytic 1
GNL2	22.8961	22.8218	22.9584	22.5166	22.3491	22.8527		0.976402	0.251442	0.319311	Q13823;H0YG10	Nucleolar GTP-binding protein 2
EXOSC2	24.5404	23.3672	23.613	22.922	22.9491	23.1505		1.07443	0.098257	0.832988	Q13868;Q13868-3;A3KFL2;Q13868-2;A3KFL5;A3KFL1	Exosome complex component RRP4
GTF2H2C;GTF2H2	21.6288	21.1934	21.1371	NaN	NaN	NaN		0	0.958058	NaN	Q6P1K8;Q13888;D6RAW1;D6RIT7;D6RGC9;R4GMS9;D6RJD3;D6RID8	General transcription factor IIH subunit 2-like protein;General transcription factor IIH subunit 2
CKAP5	24.0219	23.478	23.7013	23.3672	23.3869	23.8238		0.406024	0.60836	0.207798	Q14008;Q14008-2;Q14008-3;H0YDX5;E9PQH5;H0YCF6;H0YEK7	Cytoskeleton-associated protein 5
DSG2	21.705	21.4477	21.5268	21.7292	21.6293	21.7523		0.780492	0.504955	-0.143758	Q14126	Desmoglein-2
BOP1	21.9194	21.6691	21.6743	21.459	21.8138	21.3342		0.589122	0.481406	0.218585	Q14137;Q14137-2;A0A075B729	Ribosome biogenesis protein BOP1
URB2	23.9431	24.4387	24.4529	24.2365	24.3919	24.8241		0.352401	0.649143	-0.205934	Q14146;Q5VYD0	Unhealthy ribosome biogenesis protein 2 homolog
MORC3	21.0347	21.643	21.5492	22.0875	21.343	21.9676		0.583651	0.393215	-0.390385	Q14149	MORC family CW-type zinc finger protein 3
SAFB2	23.1513	23.0504	23.143	23.3292	23.1086	22.8779		0.0240017	0.983755	0.00963402	Q14151;K7EQU4;K7ERX3;Q14151-2	Scaffold attachment factor B2
EIF3A	26.0886	25.9779	26.1175	25.8903	25.8232	26.2554		0.19553	0.850009	0.0717246	Q14152;Q14152-2	Eukaryotic translation initiation factor 3 subunit A
UBAP2L	24.5655	24.8274	24.7918	24.9912	25.0589	24.82		0.986927	0.335532	-0.228488	Q14157-1;Q14157-4;Q14157;F8W726;Q14157-3;Q14157-5;Q5VU77;H0Y5H6;H7C2T8	Ubiquitin-associated protein 2-like
TTLL12	22.053	22.0359	22.3155	21.9417	22.2015	22.0918		0.182734	0.875036	0.0564594	Q14166	Tubulin--tyrosine ligase-like protein 12
DPYSL3	21.7287	22.2845	21.9729	22.3357	22.3709	22.3921		1.07835	0.196234	-0.370867	Q14195-2;Q14195;H0YBT4	Dihydropyrimidinase-related protein 3
DYNC1H1	26.6103	26.6241	26.7766	26.5429	26.5424	26.8389		0.0918299	0.934661	0.0289065	Q14204;H0YJ21	Cytoplasmic dynein 1 heavy chain 1
EIF2B1	20.9245	21.1219	21.3801	21.2965	21.1046	20.9644		0.0423668	0.962327	0.0203037	Q14232;H0YGG4;Q14232-2;F5H0D0	Translation initiation factor eIF-2B subunit alpha
ENDOG	19.4004	19.5335	19.6381	19.4852	19.5295	19.5401		0.0270067	0.98737	0.00569979	Q14249	Endonuclease G, mitochondrial
FLOT2	23.7906	23.1326	23.4256	23.329	23.3789	22.7509		0.462469	0.499503	0.296696	Q14254;J3QLD9;E7EMK3;K7EKW9	Flotillin-2
RCN2	23.3711	23.394	23.5324	23.4339	23.483	23.7988		0.485278	0.630588	-0.139376	Q14257;Q14257-2;A8MXP8;H0YL43	Reticulocalbin-2
FKBP8	23.2597	23.302	23.5271	23.3108	23.2481	23.7149		0.135294	0.890764	-0.06169	Q14318;Q14318-2;U3KQ64;A0A0A0MTJ1;Q14318-3;M0R2K9;U3KQI1;M0R1Q0;M0R1S6;M0R2Q6	Peptidyl-prolyl cis-trans isomerase FKBP8
FAM50A;FAM50B	22.4534	22.7501	22.3649	22.1895	22.1706	22.543		0.589364	0.479403	0.221763	Q14320;B0S8I6;Q9Y247	Protein FAM50A;Protein FAM50B
RBM39	24.6876	24.488	24.3283	24.2946	24.4075	24.8649		0.0350444	0.96793	-0.0210272	Q14498;Q14498-3;Q14498-2;G3XAC6;H0Y4X3;Q5QP23;Q5QP22;F8WF24;F2Z2Z5;A8MYG5;F2Z3E6;A0A087X122;F8WF73;G3V5Z6;H0YJJ3	RNA-binding protein 39
MCM6	25.5398	25.6391	25.653	25.5749	25.6208	25.5798		0.186485	0.934718	0.0188128	Q14566	DNA replication licensing factor MCM6
ITPR1;ITPR3	NaN	19.6635	19.3217	NaN	NaN	NaN		0	0.957589	NaN	Q14643;Q14643-4;Q14643-3;Q14643-8;Q14643-7;Q14643-5;Q14643-6;Q14643-2;Q14573;B7ZMI3	Inositol 1,4,5-trisphosphate receptor type 1;Inositol 1,4,5-trisphosphate receptor type 3
TRIP12	23.4144	23.258	22.8567	22.8483	22.8379	23.0517		0.663641	0.413678	0.263706	Q14669-4;Q14669-2;Q14669;Q14669-3;H7C2Y1	E3 ubiquitin-protein ligase TRIP12
PUM1	24.8398	25.1861	24.8681	25.2422	25.2448	24.9721		0.587132	0.506589	-0.188372	Q14671;H0YEH2;E9PR38;Q14671-4	Pumilio homolog 1
MDC1	24.8038	24.6598	24.5075	24.543	24.4118	24.449		0.940606	0.394668	0.189075	Q14676;Q14676-2;Q14676-3;Q14676-4;A2AB05;H0Y6Z8	Mediator of DNA damage checkpoint protein 1
CLINT1	21.5395	21.3371	20.4281	21.8553	22.0191	21.5588		0.900945	0.162909	-0.709512	Q14677;Q14677-3;Q14677-2	Clathrin interactor 1
KANK1	23.8602	22.8296	22.9059	23.7326	23.8218	22.8126		0.216124	0.757024	-0.257097	Q14678;Q14678-2;Q5W0W3;Q5W0W2;Q63ZY3;Q63ZY3-2;K7EIU4;Q63ZY3-3	KN motif and ankyrin repeat domain-containing protein 1
SMC1A	24.332	24.3154	24.5544	24.6385	24.3879	24.6938		0.641113	0.503293	-0.172774	Q14683;G8JLG1;H0Y7K8;V9GY57;V9GYN9	Structural maintenance of chromosomes protein 1A;Structural maintenance of chromosomes protein
RRP1B	23.7316	23.7434	24.0576	24.0239	23.8773	23.7945		0.162018	0.885881	-0.0543531	Q14684;Q14684-2	Ribosomal RNA processing protein 1 homolog B
GSE1	20.1331	21.1794	20.6059	20.4364	20.8887	20.5397		0.0178328	0.984662	0.017821	Q14687;Q14687-2;Q14687-3;H0Y613;C9JLW9;H7C3B5	Genetic suppressor element 1
PDCD11	24.1129	23.9933	24.0227	23.8025	23.8635	24.1446		0.403913	0.728169	0.106089	Q14690;S4R3Q4	Protein RRP5 homolog
USP10	21.7924	21.9209	22.198	21.6508	21.5306	21.7441		1.14757	0.201305	0.328662	Q14694;Q14694-3;Q14694-2;J3KT19;H3BQC6;H3BNS8;H3BQP1	Ubiquitin carboxyl-terminal hydrolase 10
GOLGB1	23.5432	23.2933	23.0198	23.0413	22.818	23.1372		0.737077	0.368519	0.28663	Q14789;Q14789-2;Q14789-4;Q14789-3;E7EU81;H0Y867;H7C5I7	Golgin subfamily B member 1
LASP1	22.5105	22.9944	22.7717	22.8866	22.9138	22.5375		0.0375535	0.965618	-0.0204868	Q14847;Q14847-2;C9J9W2;Q14847-3;F6S2S5;K7ESD6	LIM and SH3 domain protein 1
ZNF638	22.143	22.3602	22.4944	21.9672	21.6752	22.0848		1.24978	0.128395	0.423511	Q14966;Q14966-3;Q14966-4;A0A096LPH6;Q14966-2;Q14966-5;A0A096LPI0;A0A096LNS4;A0A096LNR2;A0A096LNX0;A0A096LNQ0;A0A096LPB4;A0A096LPK8	Zinc finger protein 638
KPNB1	24.5066	24.7592	24.7774	24.8316	24.7952	25.1516		0.790999	0.379	-0.245078	Q14974;J3KTM9;Q14974-2;J3QR48;J3QKQ5;J3QRG4;J3KS06	Importin subunit beta-1
NUMA1	25.2211	24.7445	24.9616	24.7064	24.6701	24.8126		0.787035	0.379241	0.246026	Q14980;Q14980-2;A0A087WY61;Q14980-4;Q14980-3;Q14980-5;H0YFY6;F5H4J1;F5H6Y5;K4DIE0;F5H0Z7;F5H763;F5GZW1;F5H2F3;F5H3L6;F5GWK2;F5H073;F5H068;F8W6T3;F5H1L0	Nuclear mitotic apparatus protein 1
NAA25	21.5515	20.7399	21.3686	21.2761	21.071	21.4809		0.071894	0.924324	-0.0559769	Q14CX7;Q14CX7-2;H0YHR9	N-alpha-acetyltransferase 25, NatB auxiliary subunit
EMC2	21.0003	21.3655	21.1866	21.365	21.4187	21.5675		1.02818	0.278614	-0.266258	Q15006;H0YAS9	ER membrane protein complex subunit 2
SEPT2	24.8553	24.9685	24.7819	25.3192	25.1205	25.0434		1.3857	0.175885	-0.292456	Q15019;Q15019-3;Q15019-2;B5MCX3;H7C2Y0;C9J2Q4;C9IZU3;C9J938;C9JB25;C9IY94;C9JQJ4;H7C310;B5MD47;C9JZI2;C9JFT1;F8WB65;H7C1T1;C9JT15;C9JSE7	Septin-2
NCAPD2	22.4667	22.8243	22.8211	22.5281	22.316	22.9616		0.172569	0.836354	0.102132	Q15021;E7EN77;F5GZK7;F5H431	Condensin complex subunit 1
EXOSC7	23.2758	22.985	23.0446	22.642	22.6237	22.8285		1.66737	0.0776635	0.403755	Q15024	Exosome complex component RRP42
EFTUD2	26.6962	26.8825	26.8967	26.7809	26.8124	27.1053		0.240908	0.827018	-0.0744254	Q15029;Q15029-2;Q15029-3;K7EP67;K7EJ74;K7EIV5;K7EIT3	116 kDa U5 small nuclear ribonucleoprotein component
KARS	21.9262	22.2729	22.2253	22.3006	22.049	22.3725		0.272002	0.788293	-0.0992635	Q15046;Q15046-2	Lysine--tRNA ligase
RRS1	21.6327	22.0331	21.6977	21.4129	21.4489	21.979		0.323475	0.700278	0.174201	Q15050	Ribosome biogenesis regulatory protein homolog
EIF4H	25.9193	25.4715	25.8627	25.8534	25.8072	25.9895		0.365618	0.715866	-0.132182	Q15056	Eukaryotic translation initiation factor 4H
WDR43	21.9857	21.2239	21.533	21.4848	21.4325	21.4227		0.237851	0.782903	0.134174	Q15061;C9IZK7	WD repeat-containing protein 43
ACOX1	21.4365	20.8598	21.2742	20.8281	20.9247	21.1541		0.488887	0.53508	0.221194	Q15067;Q15067-2;Q15067-3;K7ELT1;I3L0T4	Peroxisomal acyl-coenzyme A oxidase 1
EEA1	27.2759	26.8573	27.1929	26.9354	26.9105	26.5766		0.807803	0.330139	0.301227	Q15075	Early endosome antigen 1
PDIA6	24.81	24.3681	24.1834	24.1237	24.217	24.1413		0.712001	0.37332	0.293169	Q15084;Q15084-3;Q15084-4;Q15084-5;Q15084-2	Protein disulfide-isomerase A6
PLEC	28.4397	28.045	28.3165	28.3094	28.4269	27.7312		0.172014	0.833514	0.111193	Q15149-2;Q15149;Q15149-4;Q15149-6;Q15149-9;Q15149-7;Q15149-8;Q15149-5;Q15149-3;E9PMV1;H0YDN1;E9PKG0;E9PQ28;E9PIA2	Plectin
PPA1	24.7688	24.9428	24.7626	25.1	25.0807	25.2657		1.75278	0.102546	-0.324093	Q15181;Q5SQT6	Inorganic pyrophosphatase
RBBP5	21.5387	21.498	21.6286	21.2042	21.2634	21.6014		0.699303	0.461432	0.19877	Q15291;Q15291-2	Retinoblastoma-binding protein 5
RCN1	21.9337	21.923	20.8884	22.6486	22.6372	22.1825		1.12595	0.0804582	-0.9077	Q15293;Q15293-2	Reticulocalbin-1
LLGL1	20.8424	20.5809	20.6962	20.6567	20.6346	20.7099		0.191426	0.89469	0.0394338	Q15334;A0A087WW77	Lethal(2) giant larvae protein homolog 1
PCBP1	28.1788	27.3506	27.487	27.2583	27.2588	27.2607		0.738512	0.304937	0.412889	Q15365;F8VTZ0;P57723;H3BSP4;C9K0A2;F8WC71;C9IZV9;C9J7A9;C9JSA6;C9J5V4;C9JTY5;C9JZY3;C9J0A4;F6TJN8;P57723-2	Poly(rC)-binding protein 1
PCBP2	27.4347	27.5921	27.2332	27.8486	27.7299	27.184		0.296023	0.723842	-0.167553	Q15366-2;Q15366	Poly(rC)-binding protein 2
RHEB	20.8625	21.7857	21.2731	21.401	21.4781	21.4969		0.21985	0.783582	-0.151573	Q15382;C9J931;C9J469;F8WBL3	GTP-binding protein Rheb
KIAA0020	21.5673	22.0588	22.1878	21.4446	21.3244	21.7508		0.882532	0.22633	0.431365	Q15397;S4R3K8	Pumilio domain-containing protein KIAA0020
DLGAP5	NaN	20.4285	20.5278	20.5088	NaN	20.5972		0.423442	0.781334	-0.0748615	Q15398;Q15398-3;Q15398-1;G3V4E5;G3V543	Disks large-associated protein 5
RSU1	20.3509	20.6647	20.8718	20.0514	19.9908	20.3111		1.32613	0.0942743	0.511358	Q15404;Q15404-2	Ras suppressor protein 1
CNN3	23.5992	23.0904	23.3395	24.2249	24.1577	23.5956		1.23168	0.0844713	-0.649697	Q15417;Q15417-3;Q15417-2;E9PDU6	Calponin-3;Calponin
SAFB	26.3918	26.0502	26.1135	26.1949	26.0871	26.0599		0.250288	0.827642	0.0712064	Q15424;Q15424-3;Q15424-4;Q15424-2;K7ES42;K7EII0	Scaffold attachment factor B1
SF3B4	22.7768	22.453	22.3155	21.915	22.1217	21.9815		1.56413	0.0632276	0.508981	Q15427;Q5SZ64	Splicing factor 3B subunit 4
SF3A2	22.8138	NaN	22.9956	23.1148	22.8058	NaN		0.104676	0.905378	-0.0555954	Q15428;K7EMT0	Splicing factor 3A subunit 2
SEC23B	24.7223	25.1067	24.8937	25.1555	25.4592	24.7243		0.355531	0.647544	-0.205456	Q15437;Q5QPE2;Q5QPE1	Protein transport protein Sec23B
SF3A1	24.9992	24.9363	24.568	25.0345	24.9099	24.8794		0.304789	0.771021	-0.106759	Q15459;Q15459-2;H7C1L2;F8WC79;F8WB66	Splicing factor 3A subunit 1
SKIV2L	20.6086	20.8199	20.9804	20.5051	20.8266	21.0608		0.00923862	0.991148	0.00543849	Q15477;H7C4L3	Helicase SKI2W
TERF2	20.0382	20.0851	20.1513	19.8474	20.2459	20.4819		0.205924	0.819855	-0.100182	Q15554;U3KQ35;H3BR06;Q15554-4;J3KSJ9;H3BTA7	Telomeric repeat-binding factor 2
SF1	25.3519	25.5228	25.4659	25.3339	25.6748	25.4611		0.143334	0.898516	-0.0430495	Q15637-6;Q15637-2;Q15637-4;Q15637-3;Q15637;Q15637-7;F8WEV5;C9J792;H7C561	Splicing factor 1
TRIP13	23.62	23.0916	23.2401	23.0678	22.9416	23.1956		0.647963	0.432023	0.24888	Q15645;H0YAL2;Q15645-2	Pachytene checkpoint protein 2 homolog
TRIP6	22.5307	22.6664	23.0923	23.4815	23.3554	22.7118		0.649179	0.346342	-0.419763	Q15654;A0A0D9SFS2;H7BZE2	Thyroid receptor-interacting protein 6
MAPRE1	25.2717	24.9594	25.1838	25.1896	25.1674	25.0488		0.00979419	0.991856	0.00305557	Q15691	Microtubule-associated protein RP/EB family member 1
SLC1A5	21.2857	21.8755	21.8682	NaN	NaN	22.1423		0	0.957122	-0.465844	Q15758;M0QXM4;Q15758-3;Q15758-2;M0QX44	Neutral amino acid transporter B(0);Amino acid transporter
MLF2	NaN	20.6402	20.5656	NaN	NaN	20.7021		0	0.956654	-0.0991783	Q15773;F5H7L5;F5H800;F5H0Y3	Myeloid leukemia factor 2
TOMM34	21.1948	20.9852	21.1896	20.4765	20.6741	20.9502		1.28986	0.118059	0.422927	Q15785	Mitochondrial import receptor subunit TOM34
TBCE	19.4217	20.0479	NaN	19.7693	NaN	19.969		0.141231	0.852025	-0.134304	Q15813;Q15813-2	Tubulin-specific chaperone E
VAMP3	23.1837	22.2346	22.521	22.8085	22.5494	22.8119		0.093208	0.901166	-0.0768407	Q15836	Vesicle-associated membrane protein 3
RAB11B;RAB11A	25.0512	25.289	25.4913	25.4041	25.3154	25.5332		0.421361	0.670147	-0.140367	Q15907;Q15907-2;P62491;H3BMH2;H3BSC1;P62491-2;B4DQU5;P57735;M0R2D0;A0A0C4DGX5	Ras-related protein Rab-11B;Ras-related protein Rab-11A
ZYX	25.0289	24.9821	25.1813	25.3846	25.718	25.0509		0.727019	0.352528	-0.320375	Q15942;H0Y2Y8;Q15942-2;C9IZ41;C9JJK5;H7C3D3;H7C3R3	Zyxin
ADRM1	20.0559	20.6212	20.5933	20.5296	20.2606	20.9018		0.207922	0.79457	-0.140526	Q16186;A0A087WUX6;A0A087WX59	Proteasomal ubiquitin receptor ADRM1
PKN1	NaN	19.3581	19.1872	19.3926	19.2466	19.4347		0.351436	0.779487	-0.0853046	Q16512;Q16512-2;K7EL10	Serine/threonine-protein kinase N1
PKN2	21.7893	21.4198	21.5728	21.6926	21.54	21.8868		0.313079	0.756944	-0.112504	Q16513;Q16513-3;Q16513-2;Q16513-5;Q16513-4;B1AL79	Serine/threonine-protein kinase N2
MRPL23	22.5726	22.736	22.5039	22.1913	21.8647	22.6683		0.677342	0.354449	0.362735	Q16540;A6NJD9;A8MVT4;A8MYK1;H7C2P7	39S ribosomal protein L23, mitochondrial
CDC37	22.3045	22.5485	20.6974	22.9006	22.8427	22.8251		0.800017	0.17653	-1.00598	Q16543;K7EL68;K7EQA9;K7EIU0;K7EKQ2	Hsp90 co-chaperone Cdc37;Hsp90 co-chaperone Cdc37, N-terminally processed
DPYSL2	23.8361	23.5266	23.7253	23.6057	23.7567	23.8568		0.139119	0.897992	-0.0437476	Q16555;Q16555-2;Q14194;Q14194-2;E9PD68;E5RFU4	Dihydropyrimidinase-related protein 2
RBBP7	25.7775	25.8644	25.7763	25.7883	26.0098	25.8811		0.54502	0.723317	-0.0869624	Q16576;Q16576-2;E9PC52;Q5JP01;Q5JP02;Q5JNZ6;C9J7L0	Histone-binding protein RBBP7
DBN1	23.5593	23.5299	23.4099	23.8602	23.9855	23.569		1.09044	0.226794	-0.3052	Q16643;Q16643-3;Q16643-2;D6R9W4;D6RFI1;D6R9Q9;D6RCR4	Drebrin
FSCN1	22.5494	22.4252	22.6548	22.4227	22.5414	22.3456		0.537629	0.677919	0.10656	Q16658;C9JPH9;C9JFC0;A0A0A0MSB2	Fascin
IFI16	21.0423	20.8942	20.3722	21.1572	21.0714	21.0387		0.706975	0.362208	-0.319494	Q16666;Q16666-3;Q16666-6;Q16666-2;H3BVE6;H3BM18;X6RHM1	Gamma-interferon-inducible protein 16
NDUFA5	23.1042	23.1404	23.2321	22.9492	23.0778	23.5645		0.0699884	0.935907	-0.0382646	Q16718;A0A087X1G1;H7BYD0;Q16718-2;F8WAS3;A0A087WXR5;C9IZN5	NADH dehydrogenase [ubiquinone] 1 alpha subcomplex subunit 5
UBE2S	21.8508	22.4863	NaN	22.0456	22.204	22.7441		0.165517	0.821155	-0.162705	Q16763;K7EPJ1;K7EM75	Ubiquitin-conjugating enzyme E2 S
NDUFA9	21.2458	21.3122	21.2319	21.0374	21.3372	21.4975		0.0697982	0.941657	-0.0273654	Q16795;F5H0J3;F5GY40	NADH dehydrogenase [ubiquinone] 1 alpha subcomplex subunit 9, mitochondrial
HNRNPUL2;HNRNPUL2-BSCL2	24.2485	24.4617	24.4456	24.0158	24.2704	24.3683		0.595836	0.53611	0.167119	Q1KMD3;H3BQZ7	Heterogeneous nuclear ribonucleoprotein U-like protein 2
PDS5A	23.6449	23.7519	23.9446	23.714	23.5477	24.1016		0.0129533	0.987882	-0.00729179	Q29RF7;Q29RF7-3;H0Y9L9;H0Y9L6;H0Y9X6;Q9NTI5-4	Sister chromatid cohesion protein PDS5 homolog A
TSR1	23.9216	23.7559	23.996	23.6119	23.6951	23.8657		0.743638	0.481179	0.16696	Q2NL82;I3L1Q5;I3L4E8	Pre-rRNA-processing protein TSR1 homolog
SMU1	23.7063	23.7191	23.3035	23.2585	23.5678	23.6434		0.182691	0.842259	0.0864112	Q2TAY7;Q2TAY7-2	WD40 repeat-containing protein SMU1;WD40 repeat-containing protein SMU1, N-terminally processed
LEPRE1;P3H1	19.3932	19.3962	19.5984	19.3922	19.665	20.2456		0.513058	0.472984	-0.305012	Q32P28;Q32P28-4;Q32P28-3;E2QRI1;H7C2W6;Q32P28-2	Prolyl 3-hydroxylase 1
TWISTNB	20.5572	20.3543	NaN	19.8612	20.01	20.641		0.36082	0.6035	0.285049	Q3B726	DNA-directed RNA polymerase I subunit RPA43
MAP7D1	19.1235	19.3731	20.0725	NaN	NaN	19.0336		0	0.956187	0.489413	Q3KQU3;Q3KQU3-2;Q3KQU3-4;Q3KQU3-3	MAP7 domain-containing protein 1
TUBB8	25.6179	25.8051	25.9307	25.6587	25.9638	25.9165		0.178768	0.868946	-0.061772	Q3ZCM7;A0A075B736;Q5SQY0	Tubulin beta-8 chain
TIMM50	23.8979	23.648	23.9307	23.8305	23.9608	24.159		0.532421	0.582021	-0.157938	Q3ZCQ8;Q3ZCQ8-2;Q3ZCQ8-3;M0R0C3;M0R2F8;M0R1Y4;M0R003;M0R2Q2;M0R047	Mitochondrial import inner membrane translocase subunit TIM50
LARP7	22.6951	22.1192	22.6686	22.4077	22.7436	22.6524		0.192649	0.822108	-0.106947	Q4G0J3;Q4G0J3-3;D6RFF0;H0YA82;Q4G0J3-2;D6R9Z6;D6RF49;D6RAF3;D6RF22	La-related protein 7
GXYLT1	20.2664	20.5775	20.3174	NaN	NaN	NaN		0	0.955721	NaN	Q4G148;Q4G148-2	Glucoside xylosyltransferase 1
AMOT	21.2262	21.149	21.2868	21.4312	21.6462	21.5025		1.82575	0.102923	-0.305955	Q4VCS5;A6NP16;E7ERM3;Q4VCS5-2;Q8IY63;Q8IY63-2	Angiomotin
FAM98B	24.4465	23.9098	24.1608	24.4427	24.4357	24.5115		0.862185	0.317663	-0.290911	Q52LJ0-2;Q52LJ0;H0YNA1	Protein FAM98B
C17orf85	22.161	21.4521	21.3571	21.4168	21.3048	21.3366		0.522276	0.468654	0.304002	Q53F19;Q53F19-2;K7ELP6	Uncharacterized protein C17orf85
HSD17B12	24.6596	24.534	24.6591	24.528	24.4246	24.8357		0.057033	0.952938	0.0215092	Q53GQ0;E9PI21;Q53GQ0-2	Very-long-chain 3-oxoacyl-CoA reductase
OCIAD2	19.2671	19.7077	19.9362	NaN	20.077	19.734		0.383041	0.589184	-0.268543	Q56VL3;D6RD77;J3KPI9;Q56VL3-2	OCIA domain-containing protein 2
ZNF326	25.0051	24.4528	24.7417	25.0752	25.2225	24.5879		0.386015	0.609656	-0.228672	Q5BKZ1;A0A0A0MRN4;Q5BKZ1-3;Q5BKZ1-2;E2QRN4	DBIRD complex subunit ZNF326
MIA3	20.1716	19.9908	20.0908	20.2244	20.3137	20.2626		1.45269	0.307678	-0.1825	Q5JRA6;Q5JRA6-2;Q5JRA6-3;A0A0A0MRH6	Melanoma inhibitory activity protein 3
PITRM1	23.1481	23.0239	22.6911	22.9994	23.0831	22.9762		0.176334	0.865401	-0.0651728	Q5JRX3;Q5JRX3-2;Q5JRX3-3;A0A0A0MRX9;H0Y7L7;B1APQ0;B1APQ1	Presequence protease, mitochondrial
PRRC2B	22.3845	22.9938	22.6815	23.1279	23.0809	22.6059		0.446431	0.539827	-0.251671	Q5JSZ5;Q5JSZ5-5;H0Y412;Q5JSZ9;Q5JT00	Protein PRRC2B
AARS2	20.0111	19.6831	20.1689	19.4447	19.7237	19.6377		1.00073	0.225166	0.352331	Q5JTZ9	Alanine--tRNA ligase, mitochondrial
PCID2	NaN	20.7326	20.9426	20.2227	20.3447	20.8826		0.544548	0.429817	0.354233	Q5JVF3;Q5JVF3-3;Q5JVF3-2;Q5JVF3-4	PCI domain-containing protein 2
CRNKL1	22.6722	22.7806	22.6591	22.2092	22.0776	22.6087		1.16075	0.159161	0.405471	Q9BZJ0;Q5JY65;Q9BZJ0-2;Q9BZJ0-3	Crooked neck-like protein 1
NUP188	20.551	20.6815	20.429	20.0984	20.0178	20.5366		0.885616	0.273901	0.336236	Q5SRE5;Q5SRE5-2;H7C4K7	Nucleoporin NUP188 homolog
HP1BP3	23.9125	23.822	23.7733	23.6175	23.4118	23.5617		1.84433	0.102843	0.305594	Q5SSJ5;Q5SSJ5-2;X6RGJ2;Q5SSJ5-3;B0QZK4;Q5SWC8;B0QZK9;B0QZK8;Q5SSJ5-5	Heterochromatin protein 1-binding protein 3
GPATCH4	20.8613	20.4365	NaN	20.3387	20.4474	20.1667		0.744979	0.336864	0.331343	Q5T3I0;Q5T3I0-3;A0A0A0MRK1;E9PAV9;E9PPY4;F2Z3C6;F8W895;Q5T3I0-2	G patch domain-containing protein 4
HEATR1	22.4761	22.5667	22.5425	22.0513	21.8098	22.5101		0.912033	0.226394	0.404734	Q9H583;Q5T3Q7;Q6P664	HEAT repeat-containing protein 1;HEAT repeat-containing protein 1, N-terminally processed
IBA57	NaN	20.7511	20.2848	19.894	20.6046	19.8413		0.461814	0.472454	0.404604	Q5T440	Putative transferase CAF17, mitochondrial
UBR4	NaN	18.8636	19.1132	NaN	18.9489	19.8368		0.32511	0.605187	-0.404401	Q5T4S7;Q5T4S7-3;Q5T4S7-4;Q5T4S7-2;Q5T4S7-5;X6R960;A0A0A0MSW0	E3 ubiquitin-protein ligase UBR4
MRPL2	22.3562	23.1495	23.0864	22.5646	22.4262	22.946		0.297077	0.693796	0.218435	Q5T653;C9IY40;C9JZW2;C9JZG7	39S ribosomal protein L2, mitochondrial
UBAP2	21.0668	20.8613	21.1769	20.7926	20.779	20.8558		1.11254	0.307292	0.225848	Q5T6F2;A2A305;F5H2U4;Q5JV08;Q5T6F2-2	Ubiquitin-associated protein 2
XPNPEP1	19.1072	19.5037	19.6187	19.5706	19.4847	20.4358		0.545152	0.406074	-0.420507	Q9NQW7;Q5T6H7;Q9NQW7-2;Q9NQW7-4;Q9NQW7-3;Q5T6H3;Q5T6H2	Xaa-Pro aminopeptidase 1
KPRP	20.334	19.6931	NaN	19.5797	20.6349	24.9815		0.316904	0.536507	-1.71851	Q5T749	Keratinocyte proline-rich protein
UQCC2	20.4093	20.8297	20.4182	20.4598	20.5467	20.5663		0.0690548	0.942487	0.0281487	Q9BRT2;Q5TAQ0;V5IRT4	Ubiquinol-cytochrome-c reductase complex assembly factor 2
DDI2	NaN	19.4584	19.6935	19.3405	NaN	19.8363		0.014188	0.987517	-0.0124779	Q5TDH0;Q5TDH0-3;H0YII4;H0YI90;Q5TDH0-2	Protein DDI1 homolog 2
RIF1	23.6357	23.6967	23.9795	23.7892	23.6329	23.9673		0.062724	0.947407	-0.0258764	Q5UIP0;Q5UIP0-2;H7BZN3;H7C2B5	Telomere-associated protein RIF1
RPRD2	22.9362	22.691	22.8002	22.8679	23.3855	22.5112		0.160151	0.84178	-0.112432	Q5VT52;Q5VT52-2;Q5VT52-3;Q5VT52-5	Regulation of nuclear pre-mRNA domain-containing protein 2
RNF20	22.2273	22.3311	22.3746	22.2686	22.3625	22.5256		0.357096	0.787169	-0.0745042	Q5VTR2;C9J0A5;C9JXC9;C9JWJ4	E3 ubiquitin-protein ligase BRE1A
LRCH2	19.3701	19.5557	19.4322	18.6428	NaN	NaN		0	0.955255	0.809853	Q5VUJ6;Q5VUJ6-2	Leucine-rich repeat and calponin homology domain-containing protein 2
CDKAL1	NaN	19.3362	19.7284	19.2269	19.2166	19.525		0.439576	0.581482	0.2095	Q5VV42;Q5VV42-2	Threonylcarbamoyladenosine tRNA methylthiotransferase
RPF2	21.729	22.0966	22.31	21.7086	21.3594	22.1573		0.456755	0.500266	0.303429	Q9H7B2;Q5VXN0	Ribosome production factor 2 homolog
RRAGB;RRAGA	NaN	20.687	20.5588	20.3563	20.1127	NaN		0.974892	0.212119	0.388381	Q5VZM2;Q7L523;Q5VZM2-2;Q5VZM0	Ras-related GTP-binding protein B;Ras-related GTP-binding protein A
QIL1	NaN	22.8949	22.174	NaN	NaN	23.5229		0	0.954789	-0.988453	Q5XKP0;K7EIR2	Protein QIL1
ARID2	20.2195	20.4936	20.35	19.0251	NaN	NaN		0	0.954324	1.32932	Q68CP9;Q68CP9-3;F8W108;F8WCU9;F8VWP4	AT-rich interactive domain-containing protein 2
DIEXF	19.4004	19.2445	NaN	NaN	NaN	20.0362		0	0.95386	-0.713711	Q68CQ4	Digestive organ expansion factor homolog
CWF19L1	21.2021	20.9202	21.0444	20.9205	20.974	21.1245		0.184355	0.883326	0.0492496	Q69YN2;X6R7M0;Q69YN2-2;Q69YN2-3	CWF19-like protein 1
KIAA1429	22.5085	21.9105	21.9357	21.4375	21.3974	22.2583		0.54362	0.40631	0.420509	Q69YN4;Q69YN4-3;Q69YN4-2;Q69YN4-4;H0YB68;H0YBN5	Protein virilizer homolog
RPL7L1	23.0199	22.9818	22.9155	22.211	21.8217	22.8592		1.04267	0.118119	0.675099	Q6DKI1;R4GMU7;Q6DKI1-2	60S ribosomal protein L7-like 1
THOC7;NIF3L1BP1	21.5229	21.3957	21.0924	21.412	21.4166	21.5959		0.414986	0.677673	-0.13785	Q6I9Y2;F8WF22;A0A024R341	THO complex subunit 7 homolog
SLC25A24	21.8039	21.6367	21.6309	21.8857	21.6596	22.3726		0.576685	0.44784	-0.282103	Q6NUK1;Q6NUK1-2;J3KN42;H3BMI3	Calcium-binding mitochondrial carrier protein SCaMC-1
RPUSD3	20.5227	21.0712	21.0464	20.7956	20.8312	20.5158		0.334123	0.698082	0.165895	Q6P087;Q6P087-2;C9JM75;H7C454;H7C1H7;H7C2C3;H7C0K7;Q6P087-3	RNA pseudouridylate synthase domain-containing protein 3
MRPL54	19.221	NaN	20.2078	20.6108	NaN	20.5198		0.641979	0.27125	-0.850909	Q6P161	39S ribosomal protein L54, mitochondrial
CDC73	22.2442	21.5106	22.6441	21.2479	21.4595	21.8137		0.778473	0.224961	0.625937	Q6P1J9	Parafibromin
MRPL14	23.0419	22.7787	22.8556	22.4802	22.5187	22.6326		1.73592	0.091908	0.348214	Q6P1L8	39S ribosomal protein L14, mitochondrial
SLC27A4	20.7474	20.6665	20.9938	20.6256	20.5355	20.8753		0.365446	0.721482	0.123782	Q6P1M0;Q6P1M0-2;Q6PCB7;Q6PCB7-2	Long-chain fatty acid transport protein 4
EDC4	24.2956	24.1337	24.2693	24.1782	24.1831	24.4703		0.152127	0.893728	-0.0443439	Q6P2E9;Q6P2E9-2;I3L2F4;I3L0V0;I3L3M2	Enhancer of mRNA-decapping protein 4
PRPF8	26.5989	26.7178	26.7774	26.5777	26.6883	26.9066		0.0843184	0.939204	-0.0261714	Q6P2Q9;I3L0J9;I3L3Z8;I3L1T8	Pre-mRNA-processing-splicing factor 8
SCYL2	24.0301	23.7864	23.5846	23.6526	23.8826	23.4048		0.336152	0.711407	0.153683	Q6P3W7;F8VSC5;H0YIK6;F8VPW3	SCY1-like protein 2
FAHD1	22.7397	22.9645	22.8068	23.0501	23.2266	23.3134		1.61205	0.101407	-0.359708	Q6P587;Q6P587-2;Q6P587-3	Acylpyruvase FAHD1, mitochondrial
ALKBH5	20.7483	20.5269	20.9456	21.175	21.2966	21.078		1.50162	0.0841585	-0.442935	Q6P6C2;Q6P6C2-1;Q6P6C2-3	RNA demethylase ALKBH5
INTS5	19.778	20.0759	20.1868	19.1314	NaN	19.9293		0.608007	0.353556	0.483184	Q6P9B9	Integrator complex subunit 5
CTR9	21.9207	21.7041	21.8081	21.672	21.4386	22.1228		0.114806	0.894854	0.066494	Q6PD62	RNA polymerase-associated protein CTR9 homolog
TTC37	19.8979	19.8606	20.2201	19.9189	NaN	20.0379		0.0310148	0.979747	0.0144564	Q6PGP7;D6RCE2	Tetratricopeptide repeat protein 37
DARS2	23.2967	23.8043	23.5274	23.2259	23.3761	23.5925		0.328312	0.720641	0.144647	Q6PI48	Aspartate--tRNA ligase, mitochondrial
ZC3H14	21.7681	22.0287	22.1543	22.6248	22.142	22.1954		0.819277	0.304518	-0.337035	Q6PJT7;Q6PJT7-5;Q6PJT7-2;H0YJA2;Q6PJT7-9;Q6PJT7-4;G3V256;Q6PJT7-10;Q6PJT7-3;G3V5I6;Q6PJT7-11;G3V411;G3V3Y4;A0A087WTC9;G3V4R5;G3V3R9;G3V473;G3V240;G3V572;Q6PJT7-8	Zinc finger CCCH domain-containing protein 14
FIP1L1	23.5989	23.8919	24.0222	24.1571	24.0305	24.1951		1.0101	0.264137	-0.289925	Q6UN15;Q6UN15-3;Q6UN15-5;Q6UN15-4;A0A0B4J203;H0Y8P7	Pre-mRNA 3-end-processing factor FIP1
CWC27	NaN	19.8198	19.475	NaN	NaN	19.9536		0	0.953396	-0.30619	Q6UX04	Peptidyl-prolyl cis-trans isomerase CWC27 homolog
WDR82	20.9795	20.9621	21.136	20.8626	21.021	21.1652		0.0314492	0.984118	0.00964864	Q6UXN9;C9JBU3	WD repeat-containing protein 82
BCOR	23.3173	22.9604	23.0617	23.2353	23.4241	22.9525		0.202003	0.828981	-0.090807	Q6W2J9;Q6W2J9-4;Q6W2J9-2;H7BYY2;Q6W2J9-3;A1A564;H7BZ37;H7C2V9;A6NE70;H7C231	BCL-6 corepressor
GIGYF2	24.0541	23.8018	23.7264	24.4714	24.7494	24.1178		1.31859	0.0808276	-0.585439	Q6Y7W6;Q6Y7W6-4;Q6Y7W6-5;Q6Y7W6-3;I1E4Y6;E7ESB6;C9JHW1;C9J0V6;C9JHT0;C9JRZ2;F8WCD5;C9JPV7;C9JXQ0;C9JH18;C9JW88;C9JH78;C9IYH5	PERQ amino acid-rich with GYF domain-containing protein 2
HSDL2	21.5133	22.2067	22.185	21.7885	22.3306	21.941		0.064431	0.935183	-0.0516574	Q6YN16;Q6YN16-2	Hydroxysteroid dehydrogenase-like protein 2
IKBIP	NaN	20.2912	20.5373	19.5923	NaN	20.0205		0.876356	0.184072	0.607835	Q70UQ0;Q70UQ0-2	Inhibitor of nuclear factor kappa-B kinase-interacting protein
IKBIP	21.0959	NaN	21.0611	21.2695	21.2861	21.7892		0.716248	0.331926	-0.369781	Q70UQ0-4	Inhibitor of nuclear factor kappa-B kinase-interacting protein
LARP4	20.9179	21.1109	NaN	21.735	21.0714	21.0454		0.361199	0.609462	-0.269526	Q71RC2;Q71RC2-3;Q71RC2-4;Q71RC2-5;Q71RC2-2;Q71RC2-6;Q96J85;X6RLN4;Q71RC2-7;Q6P4E2;Q8TBL5;A0A087WTL9	La-related protein 4
TUBA1A;TUBA3C;TUBA3E	23.9621	24.4821	24.3131	23.9013	23.8524	23.8384		1.18312	0.159878	0.388398	Q71U36;Q71U36-2;Q13748;Q13748-2;Q6PEY2;F8VQQ4;F8VS66;V9GZ17;F8VRZ4;F8VX09;F8VWV9;C9JEV8;C9JQ00;C9JJQ8;C9K0S6;F8VRK0;C9JDL2;F8W0F6;F8VXZ7	Tubulin alpha-1A chain;Tubulin alpha-3C/D chain;Tubulin alpha-3E chain
AUTS2	22.9442	22.8784	23.2982	23.6401	23.7082	22.5516		0.260849	0.716444	-0.259682	Q8WXX7;Q75MD7;A0A087WVB5;Q8WXX7-2;H7C090;H7BZZ9	Autism susceptibility gene 2 protein
SUPT6H	23.0986	23.2443	23.3885	23.4528	23.2393	23.6455		0.631641	0.479564	-0.202018	Q7KZ85;Q7KZ85-3;Q7KZ85-2	Transcription elongation factor SPT6
SND1	26.7086	26.7791	26.814	26.9973	26.9343	27.1044		1.85716	0.154774	-0.244793	Q7KZF4;H7C597	Staphylococcal nuclease domain-containing protein 1
TRMT10C	21.8884	22.2734	22.2446	22.1486	21.7564	22.3796		0.0642093	0.93907	0.0406081	Q7L0Y3;C9JVB6	Mitochondrial ribonuclease P protein 1
BZW1	24.2892	24.3222	24.5777	24.4468	24.2384	24.5619		0.0505233	0.959611	-0.0193329	Q7L1Q6;Q7L1Q6-4;Q7L1Q6-3;Q7L1Q6-2;C9IZ80;H0Y503;C9JFN4;C9JV57;C9J188;C9JWF5	Basic leucine zipper and W2 domain-containing protein 1
EIF3M	23.2431	23.5622	23.7146	23.8605	23.2781	24.0639		0.344776	0.642483	-0.227517	Q7L2H7;H0YCQ8;Q7L2H7-2;J3KNJ2;E9PRY0;E9PN86	Eukaryotic translation initiation factor 3 subunit M
MEPCE	20.544	20.6319	21.0608	20.9625	NaN	20.5676		0.0252091	0.979361	-0.019454	Q7L2J0;Q7L2J0-2	7SK snRNA methylphosphate capping enzyme
RSRC2	NaN	22.1259	20.3187	21.8153	21.6731	21.4566		0.237332	0.716144	-0.426049	Q7L4I2;Q7L4I2-2;H0YGP9;E1B6W4	Arginine/serine-rich coiled-coil protein 2
CYFIP1;CYFIP2	23.1253	22.8253	22.8854	22.6842	22.7233	23.0489		0.357197	0.722675	0.126539	Q7L576;A0A0G2JR96;A0A0G2JQT1;Q7L576-2;E7EW33;H7C229;E7EVJ5;Q96F07-2;Q96F07;Q7L576-3;A0A0G2JRX2;A0A087WU52;A0A0G2JRV9;A0A087WWL1;H0YL50;A0A0G2JQH3;A0A087WVZ5;A0A087WV63;A0A0G2JRF5;A0A087WWY5;A0A087WZL7;A0A087WVE1;A0A087WTQ3;A0A087X0D6;A0A087WWZ1	Cytoplasmic FMR1-interacting protein 1;Cytoplasmic FMR1-interacting protein 2
KDM3B	19.9249	NaN	20.2745	20.0819	20.2853	20.3054		0.30792	0.748526	-0.124525	Q7LBC6;H0Y9V5;Q7LBC6-3;Q7LBC6-2	Lysine-specific demethylase 3B
PHF5A	24.4551	23.2807	24.0789	24.1907	23.9353	22.6089		0.235758	0.720499	0.359886	Q7RTV0	PHD finger-like domain-containing protein 5A
TRMT1L	22.0016	21.9425	21.635	21.7427	21.5951	21.9927		0.196141	0.836416	0.0829042	Q7Z2T5;Q7Z2T5-2;X6RK96	TRMT1-like protein
MRPL21	22.7893	23.8108	24.1861	22.8332	19.4027	21.746		0.970475	0.0800745	2.26811	Q7Z2W9;Q7Z2W9-2;F5H7V8;H3BUY0	39S ribosomal protein L21, mitochondrial
NUP54	20.2409	20.073	20.2995	20.3022	20.3064	20.2895		0.627806	0.678608	-0.0949148	Q7Z3B4;Q7Z3B4-3;Q7Z3B4-2	Nucleoporin p54
POGZ	20.703	20.5299	21.0106	20.5508	20.3481	20.6839		0.572638	0.485228	0.22025	Q7Z3K3;Q7Z3K3-5;Q7Z3K3-7;Q7Z3K3-2;Q7Z3K3-3;Q7Z3K3-6;H0YCT3	Pogo transposable element with ZNF domain
MAVS	21.6296	21.6483	21.1983	21.2881	21.1833	21.0687		0.910057	0.279412	0.312028	Q7Z434;Q7Z434-4;Q7Z434-5;Q7Z434-2	Mitochondrial antiviral-signaling protein
HDGFRP2	21.1659	21.2162	21.2533	21.7879	21.4321	21.8308		1.66624	0.0610986	-0.471769	Q7Z4V5;Q7Z4V5-2;Q7Z4V5-4;Q7Z4V5-3;M0R0J3;A0A087WX58;K7EPS6;K7ERA4;A0A087WT54	Hepatoma-derived growth factor-related protein 2
IRF2BP2	22.2484	21.8276	21.3276	21.7226	21.5516	21.6295		0.243024	0.760644	0.166636	Q7Z5L9;Q7Z5L9-2	Interferon regulatory factor 2-binding protein 2
HUWE1	20.8568	20.7305	20.7021	20.5523	20.5036	21.1084		0.0732141	0.934172	0.0416889	Q7Z6Z7;Q7Z6Z7-2;Q7Z6Z7-3;H0Y659;A0A087X1S3	E3 ubiquitin-protein ligase HUWE1
MRPL55	20.3474	20.0435	20.769	20.2814	20.2563	21.9423		0.299768	0.628843	-0.440015	Q7Z7F7;Q7Z7F7-2;X6R631;X6RIW1	39S ribosomal protein L55, mitochondrial
MRPL10	23.6154	23.7975	24.0357	23.8068	23.407	24.2313		0.00141386	0.993426	0.0011584	Q7Z7H8;Q7Z7H8-2	39S ribosomal protein L10, mitochondrial
CENPV	21.8709	22.2081	22.1823	22.7539	22.1365	22.1149		0.453029	0.535429	-0.248014	Q7Z7K6;Q7Z7K6-3;Q7Z7K6-2	Centromere protein V
SLFN11	22.6181	22.9216	22.7274	23.2169	22.9933	22.9123		1.05367	0.254724	-0.285156	Q7Z7L1;K7EIM3;Q68D06;C9JUT2;K7EJJ3;K7ER38;Q68D06-2;C9JDG6;C9J902	Schlafen family member 11
PCGF5	20.2543	21.058	20.578	20.422	20.8515	19.9882		0.24212	0.746053	0.209553	Q86SE9	Polycomb group RING finger protein 5
MRPL52	21.4554	22.3559	21.9736	21.7868	NaN	21.769		0.163982	0.826583	0.150431	Q86TS9;Q86TS9-3;G5E9P5;G3V3U6;Q86TS9-2	39S ribosomal protein L52, mitochondrial
SETD3	21.3725	21.2335	21.6164	21.1746	21.2153	21.2506		0.784806	0.433317	0.193995	Q86TU7;C9K0W5;Q6NXR6;Q86TU7-3;Q86TU7-2	Histone-lysine N-methyltransferase setd3
NOP9	20.8385	20.9877	21.0266	NaN	NaN	NaN		0	0.952932	NaN	Q86U38;Q86U38-2	Nucleolar protein 9
PBRM1	21.9654	22.5227	22.3433	22.112	21.9706	22.4226		0.197663	0.821136	0.108775	Q86U86;Q86U86-5;Q86U86-4;Q86U86-7;Q86U86-3;Q86U86-9;Q86U86-2;Q86U86-8;E7EVG2;H0Y5B5;Q86U86-6;C9JPI5;C9JQF1;C9JCJ2;C9J053	Protein polybromo-1
YRDC	22.2309	21.5417	21.6532	21.4098	21.4229	21.1211		0.977702	0.178667	0.490693	Q86U90	YrdC domain-containing protein, mitochondrial
MTDH	22.2736	22.6003	22.5941	22.3636	22.5312	22.9061		0.224215	0.802276	-0.110935	Q86UE4;E5RJU9;H0YB56;H0YBJ8	Protein LYRIC
KTN1	24.8315	24.2666	24.6121	24.2961	24.2681	24.4646		0.576167	0.480268	0.227097	Q86UP2;Q86UP2-2;Q86UP2-3;Q86UP2-4;G3V4Y7;B7Z6P3;G3V5P0;G3V5G2;H0YJV5;H0YJP2;H0YJZ8;Q9Y4F3;G8JLP4;Q9Y4F3-3;Q9Y4F3-4;Q9Y4F3-5	Kinectin
USP48	20.5482	21.2788	21.3904	20.6652	20.8177	21.2364		0.203769	0.787876	0.166019	Q86UV5;Q86UV5-8;Q86UV5-3;Q86UV5-2;Q86UV5-4;Q86UV5-7;H3BLX5;E9PJH5;A0A0A0MRS6;Q86UV5-6;Q86UV5-5	Ubiquitin carboxyl-terminal hydrolase 48
TXNDC5	23.2644	23.857	23.4699	23.8621	23.7485	23.8259		0.729298	0.372958	-0.281739	Q8NBS9;Q86UY0;Q8NBS9-2	Thioredoxin domain-containing protein 5
CAND1	26.1178	25.7509	26.0542	25.705	25.7046	26.1028		0.321902	0.728806	0.136818	Q86VP6;Q86VP6-2;A0A0C4DGH5;H0YH27;Q86VP6-3;O75155;O75155-2;F5H6I6;F8WBB8	Cullin-associated NEDD8-dissociated protein 1
THOC6	22.6243	23.0718	23.0826	23.2634	23.1682	23.467		1.0016	0.216611	-0.373316	Q86W42;Q86W42-3;Q86W42-2	THO complex subunit 6 homolog
NCAPG2	20.2937	20.5432	20.499	20.0466	20.0371	20.7489		0.2711	0.740908	0.167774	Q86XI2;Q86XI2-2;H0Y6U5;F8WE06	Condensin-2 complex subunit G2
ANKLE2	21.797	20.757	20.9246	20.436	20.5501	20.8648		0.714667	0.273376	0.542581	Q86XL3;Q86XL3-2;F5H6J0	Ankyrin repeat and LEM domain-containing protein 2
DDX42	23.6109	24.0432	23.7469	23.8893	23.9866	23.9659		0.488309	0.625104	-0.146919	Q86XP3;A0A0A0MSJ0;Q86XP3-2;J3QRI2;J3KTK9;J3KRE3	ATP-dependent RNA helicase DDX42
DNAAF5	20.0234	20.4051	21.0303	20.2828	20.0363	20.8074		0.107743	0.888152	0.110771	Q86Y56;H0Y650;E9PGY2;Q86Y56-3;Q86Y56-2	Dynein assembly factor 5, axonemal
STX12	21.5647	21.5893	21.8468	21.6735	21.3306	21.8355		0.111813	0.900586	0.0537135	Q86Y82;B1AJQ6	Syntaxin-12
GATAD2A	21.4909	NaN	21.3477	21.8125	21.8061	21.4289		0.650013	0.42165	-0.263217	Q86YP4;Q86YP4-3;Q86YP4-2;C9JVY3;V9GY85;H7C3H1;C9JMI3;C9JGN4;C9JHD7;C9JJK9;V9GYX5	Transcriptional repressor p66-alpha
IRF2BP1	21.7175	21.8697	21.8672	21.7476	21.6179	22.0942		0.00381166	0.993456	-0.0017573	Q8IU81;Q7Z5L9-3	Interferon regulatory factor 2-binding protein 1
MINA	20.5564	20.7051	20.0647	20.2687	20.187	20.4754		0.246105	0.779211	0.131743	Q8IUF8;Q8IUF8-3;Q8IUF8-4;D6RCB6;Q8IUF8-2	Bifunctional lysine-specific demethylase and histidyl-hydroxylase MINA
TRAPPC5	20.1694	20.4651	20.8301	NaN	NaN	NaN		0	0.952469	NaN	Q8IUR0;M0QZQ8	Trafficking protein particle complex subunit 5
PLD3	23.4423	23.3177	23.2901	23.3573	23.5025	23.3119		0.212138	0.888911	-0.0405407	Q8IV08;M0QZI4;M0R3G9;M0R1F7	Phospholipase D3
MCAT	21.0812	21.2452	20.163	21.1007	21.3446	20.1129		0.0150439	0.98528	-0.0229422	Q8IVS2;Q8IVS2-2	Malonyl-CoA-acyl carrier protein transacylase, mitochondrial
ARID3B	20.5587	20.2051	20.3404	20.4104	20.1299	19.8303		0.550493	0.480541	0.244547	Q8IVW6;Q8IVW6-4;Q8IVW6-3	AT-rich interactive domain-containing protein 3B
WDR75	21.3288	20.7809	21.0386	NaN	NaN	21.4023		0	0.952006	-0.352869	Q8IWA0;F8WE20;F8WC81	WD repeat-containing protein 75
ANKHD1	22.751	22.9144	22.7685	22.5097	22.7974	22.4875		0.882936	0.382673	0.213118	Q8IWZ3;Q8IWZ3-6;Q8IWZ3-4;E9PDP5;H7C2F5;H3BLS9;H0Y4P6;H0Y785;H0Y472;D6RHC4;H7C0V5;A0A0A0MQZ8;H0Y7Y3;Q8IWZ3-5;Q8IWZ3-3;Q8IWZ3-2;H7C2E1	Ankyrin repeat and KH domain-containing protein 1
SUGP1	21.6808	21.8645	21.2304	21.0162	21.2732	21.2331		0.95587	0.21	0.417771	Q8IWZ8;B4DVK3;Q8IWZ8-2;K7ESM0;K7ELR6;V9GZ08	SURP and G-patch domain-containing protein 1
CCAR1	23.981	23.6223	24.0651	23.9183	23.959	24.2033		0.35147	0.7166	-0.137352	Q8IX12;Q8IX12-2;A0A0C4DGG8;F5H2E6;F5H1H2;F5H3E1;H0YFJ7	Cell division cycle and apoptosis regulator protein 1
DNAJC10	NaN	19.3373	19.581	19.4948	19.3388	NaN		0.0983394	0.915238	0.0423384	Q8IXB1;Q8IXB1-2;E7EP04;Q8IXB1-3	DnaJ homolog subfamily C member 10
MRPL41	23.2755	23.5106	22.8387	24.3865	22.205	23.1448		0.0186696	0.983369	-0.0371482	Q8IXM3	39S ribosomal protein L41, mitochondrial
FTSJ3	23.5218	23.695	23.839	23.8223	23.5212	23.8865		0.148928	0.887553	-0.0580667	Q8IY81;J3QSE2;J3KS36	pre-rRNA processing protein FTSJ3
SMAP1	21.355	21.4203	20.5523	21.6766	21.6325	NaN		0.642584	0.319324	-0.545373	Q8IYB5;Q8IYB5-3;Q8IYB5-2;A0A087X1X9	Stromal membrane-associated protein 1
XRN1	21.1033	20.711	21.0962	21.1666	21.446	21.3501		1.07495	0.206117	-0.3507	Q8IZH2;Q8IZH2-2;H7C5E4;Q8IZH2-3	5-3 exoribonuclease 1
CCAR2	24.1144	24.5661	24.4441	24.4981	24.3056	24.596		0.224528	0.818598	-0.0917123	Q8N163;Q8N163-2;H0YB24;G3V119;E5RHJ4;H0YC69;E5RFJ3;H0YC58;E5RGU7;A0A087X2B6	Cell cycle and apoptosis regulator protein 2
NUP93	21.4441	21.8839	21.7933	21.9819	21.9077	22.2519		0.935005	0.252537	-0.340093	Q8N1F7;H3BVG0;Q8N1F7-2;H3BPA9;H3BV11;H3BRI8;H3BM93;H3BMX0;H3BNN5;H3BP95;H3BV15;H3BVE2;H3BRD9	Nuclear pore complex protein Nup93
CMTR1	21.1843	21.7926	21.6912	21.8626	21.6823	22.2944		0.678352	0.342906	-0.390393	Q8N1G2;H0Y4T0;Q5T7F5	Cap-specific mRNA (nucleoside-2-O-)-methyltransferase 1
LRRC47	21.701	21.6945	21.684	21.5581	21.5395	22.1962		0.120691	0.893711	-0.0714327	Q8N1G4	Leucine-rich repeat-containing protein 47
INTS1	20.1145	19.7701	19.7151	19.8909	19.6349	20.082		0.0048753	0.993614	-0.00267919	Q8N201;H7C582	Integrator complex subunit 1
ABHD12	NaN	20.0559	20.3155	19.8825	19.7839	20.1176		0.685757	0.406794	0.257724	Q8N2K0;Q8N2K0-3;Q8N2K0-2;I3L440;I3L294;Q5T712;I3L1V0	Monoacylglycerol lipase ABHD12
ASCC3	21.5989	21.5353	21.1585	21.2357	21.0088	21.1372		0.931959	0.277645	0.303663	Q8N3C0;Q8N3C0-4	Activating signal cointegrator 1 complex subunit 3
STAG2	22.1697	22.5471	22.3628	22.2125	22.0006	22.8125		0.0226163	0.983926	0.0180442	Q8N3U4;Q8N3U4-2;B1AMT4;Q8WVM7;Q9UJ98;B1AMT2;B1AMT3;Q68DW7;D6W5U7;Q9UJ98-2;Q9UJ98-3;Q8WVM7-2	Cohesin subunit SA-2
CPSF7	23.9329	23.2547	23.0747	22.728	22.6972	23.0939		0.934537	0.174276	0.58106	Q8N684;Q8N684-2;Q8N684-3;F5H669;J3QT54;F5H6M0;F5H047;C9J286;C9J323;C9JM38;F5H5B7;F5H1W4;F5H2K8;F5H6P5;F5H6A8;F5GXA3	Cleavage and polyadenylation specificity factor subunit 7
EMC1	22.772	22.8847	22.6603	22.0251	22.3482	22.7052		0.933075	0.219796	0.412831	Q8N766;Q8N766-4;Q8N766-3;Q8N766-2;Q5TG59;H7C4E3	ER membrane protein complex subunit 1
PAF1	21.0984	21.44	21.7464	21.5527	21.6124	21.7494		0.462772	0.559145	-0.209878	Q8N7H5;Q8N7H5-3;B4DGJ5;Q8N7H5-2	RNA polymerase II-associated factor 1 homolog
CEP112	21.0247	20.7005	NaN	NaN	20.6946	20.4767		0.534612	0.473457	0.276883	Q8N8E3;F5GYE8;J3QL98;J3KSC3;J3QSA5;J3QQV3;Q8N8E3-2	Centrosomal protein of 112 kDa
MRPL43	22.3017	19.2057	21.4917	21.0083	21.6797	NaN		0.0987875	0.878329	-0.344303	Q8N983-4;Q8N983;H0Y6Y8;B1AL05;Q8N983-3;Q8N983-2;Q8N983-6;Q8N983-7;H0YBU8;M0R051	39S ribosomal protein L43, mitochondrial
PRPF38A	21.3693	21.1324	19.7863	20.964	20.9848	21.187		0.221318	0.747233	-0.282614	Q8NAV1	Pre-mRNA-splicing factor 38A
ATAD1	22.6775	22.2225	22.5156	22.5195	22.4221	22.7844		0.237264	0.801267	-0.103464	Q8NBU5;Q8NBU5-2	ATPase family AAA domain-containing protein 1
SERBP1	25.7179	26.067	25.8453	26.2995	26.3151	26.6869		1.57494	0.0521159	-0.557093	Q8NC51;Q8NC51-3;Q8NC51-4;Q8NC51-2	Plasminogen activator inhibitor 1 RNA-binding protein
FAM98A	23.7086	22.9129	22.6808	22.4296	22.3428	22.6962		0.864535	0.192896	0.61127	Q8NCA5;Q8NCA5-2;E9PH82;C9J3G8	Protein FAM98A
LSM14A	22.4823	22.7797	22.5112	22.742	22.7365	22.7128		0.664139	0.557854	-0.13939	Q8ND56;Q8ND56-3;Q8ND56-2;K7EMZ9;A0A0G2JQ95;A0A096LP11;I3L4Q1	Protein LSM14 homolog A
RBM15B	NaN	20.0737	20.5891	19.7845	20.0249	20.4629		0.294848	0.684382	0.240612	Q8NDT2;Q8NDT2-2	Putative RNA-binding protein 15B
TNRC6A	25.4496	25.2002	25.3146	25.9307	26.12	25.0353		0.473694	0.472702	-0.373868	Q8NDV7-6;Q8NDV7;Q8NDV7-2;Q8NDV7-5;H7C269;Q8NDV7-3;H3BRT3;H3BTQ1;Q8NDV7-4	Trinucleotide repeat-containing gene 6A protein
ABCF1	23.6702	23.6374	23.8959	23.7594	23.7473	24.2831		0.429766	0.602654	-0.195384	Q8NE71;Q8NE71-2;H0YGW7;A0A0G2JIC2;Q5STZ8;F5GYK6	ATP-binding cassette sub-family F member 1
SRFBP1	20.7268	20.4662	NaN	NaN	NaN	20.0253		0	0.951543	0.571268	Q8NEF9	Serum response factor-binding protein 1
CMAS	23.6533	23.1136	23.1115	23.2188	23.0018	23.3844		0.161859	0.853372	0.0911229	Q8NFW8;Q8NFW8-2;F5GYM0;F5H296	N-acylneuraminate cytidylyltransferase
NEDD1	NaN	19.8874	20.0068	19.8251	NaN	NaN		0	0.951082	0.122017	Q8NHV4;Q8NHV4-2;Q8NHV4-3	Protein NEDD1
THOC2	24.4305	24.637	24.5736	24.1976	24.0847	24.6044		0.674684	0.419273	0.251436	Q8NI27;A0A0C4DG98;H0Y815;F2Z2V2;B7ZBA0;H0Y594;Q8NI27-2	THO complex subunit 2
GADD45GIP1	22.8996	23.4139	22.904	22.7879	22.6857	23.0098		0.554045	0.480062	0.244712	Q8TAE8	Growth arrest and DNA damage-inducible proteins-interacting protein 1
NPLOC4	22.9897	22.5441	23.0291	23.2931	23.368	23.4429		1.47534	0.0736974	-0.513665	Q8TAT6;Q8TAT6-2;I3L283;I3L4U9;I3L281;I3L3I1	Nuclear protein localization protein 4 homolog
PUM2	23.6351	23.5307	23.3704	23.1396	23.4722	23.0087		0.901162	0.288606	0.305211	Q8TB72-3;Q8TB72;A0A0A0MR59;Q8TB72-2;Q8TB72-4;A0A0C4DG68;C9JW01;C9JE24	Pumilio homolog 2
UBA3	20.0483	19.6795	19.9848	19.494	19.8939	20.1317		0.106432	0.898516	0.0643476	Q8TBC4;Q8TBC4-2;F8WF86;F8W8D4	NEDD8-activating enzyme E1 catalytic subunit
STT3B	21.666	22.3664	22.1508	22.51	22.3454	23.0047		0.910437	0.18444	-0.558982	Q8TCJ2	Dolichyl-diphosphooligosaccharide--protein glycosyltransferase subunit STT3B
PNPT1	24.3912	24.2648	24.1228	24.4976	24.3581	24.4701		0.964977	0.39792	-0.182313	Q8TCS8;H7C3C5;H7BXF6	Polyribonucleotide nucleotidyltransferase 1, mitochondrial
DDX54	28.4131	28.3273	28.3567	28.4025	27.9995	28.7834		0.0441206	0.95518	-0.0294304	Q8TDD1;Q8TDD1-2;F8VRX4;H0YHH7	ATP-dependent RNA helicase DDX54
BRIX1	24.6315	24.7645	25.0723	24.6544	24.3707	24.5842		0.853159	0.32497	0.286319	Q8TDN6	Ribosome biogenesis protein BRX1 homolog
IPO4	20.2982	20.4825	21.1159	20.9613	20.7616	20.7272		0.288745	0.720645	-0.184493	Q8TEX9;Q8TEX9-2;H0YN14;H0YLV0;H0YL92;H0YMR4;H0YK93;H0YKG5;H0YN07	Importin-4
DIS3L	20.4592	21.5322	21.4259	20.5656	20.8103	20.7162		0.562361	0.391711	0.44175	Q8TF46;Q8TF46-2;Q8TF46-4;Q8TF46-3;E9PS35	DIS3-like exonuclease 1
NOC3L	21.2056	21.3128	21.4017	21.2226	21.0564	21.519		0.099487	0.915943	0.0406812	Q8WTT2	Nucleolar complex protein 3 homolog
ZC3H15	22.5722	22.3934	22.6446	22.4789	22.4576	22.5595		0.178904	0.895212	0.0380567	Q8WU90;H7C466;F8WB26;Q8WU90-2	Zinc finger CCCH domain-containing protein 15
PPIL4	20.0199	NaN	20.398	20.6925	20.5644	NaN		0.768592	0.279137	-0.419525	Q8WUA2	Peptidyl-prolyl cis-trans isomerase-like 4
GTF3C2	21.5519	22.2036	22.3322	22.1137	22.1029	22.1918		0.165661	0.840201	-0.106909	Q8WUA4;A0A087WZD8;Q8WUA4-2;H0Y4Q6;H7C318;H7C3X9	General transcription factor 3C polypeptide 2
TMEM263	23.2254	20.9801	21.4305	21.4259	21.9645	21.1207		0.197873	0.75823	0.374934	Q8WUH6	Transmembrane protein 263
NUP133	NaN	20.3154	20.5313	20.0933	19.6455	20.6158		0.327138	0.627111	0.305154	Q8WUM0	Nuclear pore complex protein Nup133
PDCD6IP	22.2394	22.139	21.7605	22.5089	22.15	22.3345		0.729034	0.372498	-0.284798	Q8WUM4;Q8WUM4-2;Q8WUM4-3;C9IZF9	Programmed cell death 6-interacting protein
BRK1	20.544	20.3733	20.3543	NaN	20.1915	20.2308		1.12654	0.318426	0.212714	Q8WUW1;Q8WUW1-2	Protein BRICK1
TFB1M	22.0087	22.4354	22.4128	22.0574	22.1037	22.338		0.29553	0.758695	0.119256	Q8WVM0	Dimethyladenosine transferase 1, mitochondrial
SCFD1	22.9118	22.5823	22.4325	22.2053	22.3724	22.6141		0.592607	0.465404	0.244937	Q8WVM8;Q8WVM8-2;Q8WVM8-3;J3KNG4;G3V4I1;G3V5F3;G3V2M8;G3V3K9;G3V363;H0YJS6	Sec1 family domain-containing protein 1
FAR1	22.4947	22.2669	22.3491	22.3026	22.1986	22.4102		0.298368	0.820753	0.0664164	Q8WVX9;E9PNW8;E9PPB8	Fatty acyl-CoA reductase 1
UBLCP1	20.7517	21.2681	21.67	21.2224	21.021	21.5481		0.0374033	0.959512	-0.033858	Q8WVY7	Ubiquitin-like domain-containing CTD phosphatase 1
SPRYD4	19.9604	20.0603	19.5798	NaN	NaN	20.094		0	0.95062	-0.2272	Q8WW59	SPRY domain-containing protein 4
ATXN2L	22.4348	22.8226	22.085	23.3535	22.9851	22.8782		1.14286	0.10261	-0.624788	Q8WWM7;Q8WWM7-6;Q8WWM7-8;Q8WWM7-5;Q8WWM7-4;Q8WWM7-9;Q8WWM7-2;Q8WWM7-3;H3BUF6;H3BSK9;Q8WWM7-7;H3BUE3;H3BSQ5;H3BRB0;A0A0C4DGL7	Ataxin-2-like protein
RTN4IP1	19.7413	NaN	19.4012	NaN	NaN	20.234		0	0.950159	-0.662743	Q8WWV3;Q8WWV3-2;G3V1R2;Q8WWV3-3	Reticulon-4-interacting protein 1, mitochondrial
PRPF31	22.5174	22.6398	22.3342	22.6553	22.3974	22.4178		0.0191438	0.987985	0.00698471	Q8WWY3;E7EVX8;Q8WWY3-4;Q8WWY3-2;E7EU94;E7ESX0;E7EN72;Q8WWY3-3	U4/U6 small nuclear ribonucleoprotein Prp31
NELFB	19.8611	20.2734	20.8814	NaN	NaN	20.461		0	0.949698	-0.122414	Q8WX92	Negative elongation factor B
PSPC1	26.0853	26.2551	26.1592	26.5101	26.3315	26.6516		1.46555	0.132141	-0.331161	Q8WXF1;Q8WXF1-2;X6RDA4	Paraspeckle component 1
DNAJC9	21.2447	21.8292	22.6088	21.2676	NaN	21.4206		0.440842	0.461509	0.550131	Q8WXX5	DnaJ homolog subfamily C member 9
H1FX	24.2398	24.2176	24.4963	24.0925	24.0974	24.163		1.01861	0.362426	0.200261	Q92522	Histone H1x
RTF1	20.5267	20.699	20.0752	20.0759	NaN	NaN		0	0.949238	0.357751	Q92541;H0YKX1	RNA polymerase-associated protein RTF1 homolog
UBXN4	21.0243	21.2579	21.301	NaN	NaN	22.2234		0	0.948779	-1.02903	Q92575	UBX domain-containing protein 4
PHF3	NaN	20.1554	20.2598	20.1435	NaN	20.4651		0.204013	0.826945	-0.0966969	Q92576;Q92576-2;E7ER40;E7EVH3;H0Y8L0;D6R9X2;E9PE34;B3KP41	PHD finger protein 3
HSPH1	23.5936	23.786	23.9269	23.6392	23.7416	23.9115		0.0123912	0.990175	0.00469144	Q92598;Q92598-2;Q92598-3;Q92598-4;A0A0A0MSM0;R4GN69	Heat shock protein 105 kDa
GCN1L1	25.1939	25.0287	25.0312	24.7999	24.7622	25.1176		0.696333	0.470658	0.191388	Q92616	Translational activator GCN1
DHX38	20.8747	20.5418	21.2928	21.0343	20.0997	20.9037		0.242642	0.741458	0.223864	Q92620;Q92620-2;J3KTG2;H3BQT9;J3KSA8;H3BMS7	Pre-mRNA-splicing factor ATP-dependent RNA helicase PRP16
NUP205	20.9633	20.2101	20.709	20.8817	20.9282	20.6793		0.360308	0.645149	-0.202257	Q92621;U3KQ47;U3KQ97;U3KPX2	Nuclear pore complex protein Nup205
PXDN	NaN	20.1834	20.5169	20.2952	21.1061	NaN		0.294281	0.650874	-0.350526	Q92626;H7C1W1;Q92626-2	Peroxidasin homolog
ANP32B	22.3592	22.8774	22.9123	22.5839	22.7906	23.0584		0.157344	0.853487	-0.0946992	Q92688;Q92688-2	Acidic leucine-rich nuclear phosphoprotein 32 family member B
ARPC1A	23.1987	23.3739	23.6483	23.3438	23.1432	23.4383		0.248193	0.800011	0.0985196	Q92747;Q92747-2;E9PF58;F8WFD3	Actin-related protein 2/3 complex subunit 1A
HDAC2	24.1764	24.6013	24.4711	24.7019	24.843	24.8039		1.29667	0.140822	-0.366664	Q92769;Q92769-3;Q5TEE2;H3BM24;E5RFI6;E5RJ04;E5RGV4;E5RHE7;E5RH52;E5RG37;E5RFP9;E5RK19;E7ESJ6	Histone deacetylase 2
SYMPK	23.4139	23.5889	23.7143	23.9104	23.6491	23.9311		0.959784	0.312331	-0.257857	Q92797;A0A087WUE9;M0R3C7;Q92797-2;M0R1C2;M0R180;M0QXP5;M0R039;M0R033	Symplekin
RAD50	31.3455	31.2994	31.4262	31.3644	31.273	31.4923		0.0948817	0.943125	-0.0195427	Q92878;Q92878-2;Q92878-3;E7ESD9;E7EN38;C9JNH8;E9PM98;H7C0V2;H7C0P8	DNA repair protein RAD50
COPS5	21.6579	21.2571	21.3368	20.9872	20.9718	21.4502		0.636089	0.416028	0.280877	Q92905;E5RHH5;E5RHF2	COP9 signalosome complex subunit 5
GATA6	21.0729	20.99	20.8355	21.1878	21.4179	21.3173		1.62183	0.103813	-0.341528	Q92908;Q92908-2;P43694;E9PKS4;B3KUF4;A0A087WZ09;P43694-2	Transcription factor GATA-6
GPKOW	22.2432	22.0382	22.4571	22.0875	22.1148	22.465		0.0474499	0.957003	0.023756	Q92917	G patch domain and KOW motifs-containing protein
SMARCC1	22.4959	22.2858	22.1809	22.3513	22.1386	22.1974		0.337765	0.775487	0.0917613	Q92922;F8WE13	SWI/SNF complex subunit SMARCC1
TNPO1	23.5789	23.4055	23.272	23.0614	22.9795	23.4364		0.713093	0.39547	0.259658	Q92973;Q92973-2;Q92973-3;E7EW37;O14787-2;O14787;A0A075B780;K7ENW1;K7ESC1;S4R398	Transportin-1
EMG1	23.2598	22.7373	22.8074	22.6702	22.3912	22.8988		0.569087	0.455448	0.281478	Q92979;A0A087WVM7;V9GYP5;A0A087WWQ2	Ribosomal RNA small subunit methyltransferase NEP1
USP9X;USP9Y	22.8184	23.1017	23.0634	23.0651	23.154	23.2995		0.729494	0.473549	-0.178367	Q93008;Q93008-1;O00507;O00507-2;H7C2M9	Probable ubiquitin carboxyl-terminal hydrolase FAF-X;Probable ubiquitin carboxyl-terminal hydrolase FAF-Y
MED12	19.9052	19.7506	19.6504	19.5969	19.3894	19.8447		0.451744	0.627477	0.158425	Q93074;Q93074-3;Q93074-2;H7C191;Q7Z3Z5	Mediator of RNA polymerase II transcription subunit 12
RAB24	19.5341	19.7102	19.6633	19.9809	19.7422	20.4307		0.930742	0.220599	-0.415402	Q969Q5;F8W8H5;D6RFW3	Ras-related protein Rab-24
NCLN	22.0444	22.1491	22.133	22.3006	22.1233	22.4119		0.877076	0.443607	-0.169766	Q969V3;Q969V3-2;K7EMW4;K7ENM2;A0A0C4DGP7;K7EQ66;K7ELZ9	Nicalin
CIRH1A	21.7582	21.7778	21.6795	21.4164	21.2539	21.7599		0.794505	0.364551	0.261733	Q969X6;H3BSH7;Q969X6-2;Q969X6-3;H3BPD7;J3KSI1;J3KSE6;J3KTR0;I3L4T9;H3BRM8	Cirhin
TBRG4	21.6262	22.1276	22.6233	22.3237	22.2153	22.7594		0.389449	0.559527	-0.307069	Q969Z0;Q969Z0-2;C9IZN7;C9J7P5;H7C4R5	Protein TBRG4
CCDC47	23.8909	24.0451	24.2254	24.0788	24.0845	24.3416		0.368841	0.728832	-0.114494	Q96A33;Q96A33-2;A0A087WYW6	Coiled-coil domain-containing protein 47
MRPL24	22.1715	21.2978	20.9068	22.5982	21.9548	22.3388		0.938275	0.132836	-0.838558	Q96A35;X6RJ73;X6RHI2;X6RIR5	39S ribosomal protein L24, mitochondrial
MAGOHB	25.0662	24.5965	24.4723	24.1838	24.0785	24.174		1.43196	0.0702819	0.566206	Q96A72;F5H6P7;F5H6N1;F5H3U9;F5H124	Protein mago nashi homolog 2
FUBP1	29.0193	29.0356	29.4297	28.3417	28.939	28.1995		1.19288	0.0903743	0.668177	Q96AE4;E9PEB5	Far upstream element-binding protein 1
LRRC59	27.9911	27.64	27.9181	27.6877	27.6264	27.7572		0.632955	0.53359	0.159328	Q96AG4;I3L223	Leucine-rich repeat-containing protein 59
VPS33A	NaN	19.8212	20.1655	20.0751	19.9307	20.2626		0.202382	0.825957	-0.0961189	Q96AX1;H3BMM5;F5H6Y0	Vacuolar protein sorting-associated protein 33A
PPWD1	21.33	21.2919	21.513	21.4318	21.5628	21.7474		0.820987	0.411848	-0.20235	Q96BP3;F5H7P7;Q96BP3-2;D6RB19;D6RHV0;H0Y8N5;D6R9Q1;D6RA12;D6RDA4	Peptidylprolyl isomerase domain and WD repeat-containing protein 1
FAM136A	21.1257	21.4784	NaN	21.8656	21.8276	21.6298		1.21089	0.11663	-0.472284	Q96C01;E7EQY1;C9J2Y4;C9JF51	Protein FAM136A
PYCR2	23.9977	24.3113	24.3255	23.9963	24.1064	23.9919		0.726844	0.472131	0.179951	Q96C36;A0A087WTV6;J3KR12;A0A087WZR9;A0A087WX69;A0A087WZF0;P32322;J3QKT4;E2QRB3;P32322-2;P32322-3	Pyrroline-5-carboxylate reductase 2;Pyrroline-5-carboxylate reductase
FAF2	22.0602	22.7248	22.5972	22.959	22.5144	22.6091		0.404896	0.589858	-0.233444	Q96CS3	FAS-associated factor 2
CCDC124	21.7942	21.7508	21.7515	21.4755	21.4282	22.2826		0.0452429	0.950485	0.0367578	Q96CT7	Coiled-coil domain-containing protein 124
KCTD12	19.3846	19.5903	19.5389	19.6723	19.4706	20.0774		0.552367	0.485207	-0.235537	Q96CX2;Q68DU8	BTB/POZ domain-containing protein KCTD12
ADCK4	NaN	19.8511	19.7493	19.7406	19.8656	19.8891		0.164103	0.909082	-0.0315189	Q96D53;Q96D53-2;M0R001;M0R011	AarF domain-containing protein kinase 4
RMDN1	20.8128	21.6135	21.5516	21.0808	21.5185	20.8444		0.21315	0.780793	0.178053	Q96DB5;Q96DB5-2;H0YC27;H0YC67;H0YBD9;E5RH53;Q96DB5-3;H0YB03;H0YB83;E5RGC8;H0YAP5	Regulator of microtubule dynamics protein 1
SNRNP40	24.1265	24.1301	23.9232	24.2539	24.2487	23.8205		0.108437	0.906572	-0.0477397	Q96DI7;Q96DI7-2;Q9NSS8	U5 small nuclear ribonucleoprotein 40 kDa protein
MRPL38	23.2514	23.6918	23.5065	23.3877	23.2172	23.3809		0.482497	0.616302	0.15462	Q96DV4;Q96DV4-2	39S ribosomal protein L38, mitochondrial
ERLEC1	20.3415	NaN	19.9272	19.7483	NaN	20.6175		0.0320448	0.962275	-0.0485477	Q96DZ1;Q96DZ1-3;Q96DZ1-2	Endoplasmic reticulum lectin 1
MRRF	20.0566	21.648	NaN	NaN	NaN	NaN		0	0.948319	NaN	Q96E11;Q96E11-8;Q96E11-3;Q96E11-2;X6RDS5;Q96E11-7;Q96E11-5;Q96E11-6;Q96E11-4	Ribosome-recycling factor, mitochondrial
MTERF3	22.7515	22.7385	22.7058	NaN	NaN	20.202		0	0.947861	2.52993	Q96E29-3;Q96E29-2;Q96E29;E5RIY4;E5RIK9	Transcription termination factor 3, mitochondrial
GNPNAT1	21.4593	21.4607	21.3008	21.3992	21.4323	21.201		0.28209	0.82945	0.0627734	Q96EK6;G3V4W4;G3V5E4	Glucosamine 6-phosphate N-acetyltransferase
MRPL53	21.6694	NaN	21.9179	22.2206	22.1882	NaN		1.0872	0.17179	-0.4107	Q96EL3;B9A051	39S ribosomal protein L53, mitochondrial
DNAJA3	22.3383	21.8822	21.9146	21.6189	21.7201	21.925		0.776572	0.349064	0.290374	Q96EY1;Q96EY1-2;Q96EY1-3	DnaJ homolog subfamily A member 3, mitochondrial
EDC3	21.7895	22.0172	22.2702	21.9585	21.5566	21.8316		0.596129	0.464967	0.243383	Q96F86;H3BSQ0;H3BPN4;H3BPW9;H3BNJ7;H3BMB8;H3BTH0;H3BQP5;H3BU87;H3BQ37;H3BTF8	Enhancer of mRNA-decapping protein 3
AURKB	22.787	22.4102	22.2636	22.3846	22.7178	22.227		0.0721742	0.934049	0.043801	Q96GD4;Q96GD4-5;J3KTD6;Q96GD4-4;Q96GD4-2;J3QR41;J3QLN8;J3KT86;Q96GD4-3;J3KRJ2;J3KRF8;Q9UQB9;Q9UQB9-2;B4DXA6;A0A0A0MSY3;Q5Y191;Q9UQB9-3	Aurora kinase B
SMARCD1	NaN	19.6117	19.6618	20.2008	NaN	19.5614		0.279234	0.706247	-0.244338	Q96GM5;Q96GM5-2;H0YHV1;F8VRQ4	SWI/SNF-related matrix-associated actin-dependent regulator of chromatin subfamily D member 1
TOE1	22.0307	21.5699	22.2971	21.5797	21.2851	21.3933		1.12149	0.118536	0.546532	Q96GM8;Q96GM8-2	Target of EGR1 protein 1
PDLIM5	21.4409	21.7447	21.7422	21.9226	21.5732	22.2673		0.549226	0.466733	-0.278449	Q96HC4;H0Y8Y3;A0A0A0MSP3;Q96HC4-7;Q96HC4-4;Q96HC4-6	PDZ and LIM domain protein 5
PGAM5	22.8639	23.197	23.5217	23.725	23.3385	23.3748		0.558869	0.458123	-0.285269	Q96HS1;Q96HS1-2;F5GXG4	Serine/threonine-protein phosphatase PGAM5, mitochondrial
INTS4	19.7968	19.4461	20.2246	19.0694	19.8084	20.0026		0.208948	0.779856	0.195681	Q96HW7;Q96HW7-4;Q96HW7-2;Q96HW7-3;F8WAA7	Integrator complex subunit 4
DDRGK1	23.246	22.6327	22.4783	22.8333	22.8914	22.3729		0.10928	0.894491	0.0864754	Q96HY6;A0A0A0MRX2;Q96HY6-2	DDRGK domain-containing protein 1
DHTKD1	20.9377	19.872	20.8292	20.285	20.4697	20.6044		0.0949377	0.897847	0.0932503	Q96HY7;H7C1J3	Probable 2-oxoglutarate dehydrogenase E1 component DHKTD1, mitochondrial
RBM17	23.0413	22.95	22.9973	22.4958	22.4621	22.8014		1.67653	0.075961	0.409726	Q96I25;Q5W011;Q5W010;H0Y6J6;Q5W012	Splicing factor 45
THOC3	21.2829	21.554	21.8309	21.8464	21.6417	22.2606		0.678892	0.355136	-0.360317	Q96J01;Q96J01-2;D6RGZ2	THO complex subunit 3
TMX3	21.0873	21.0654	21.7399	21.259	21.0035	21.6853		0.0206811	0.984331	-0.0184619	Q96JJ7;H3BPB3;B4DIE3;Q96JJ7-2;H3BT89;H3BVI1	Protein disulfide-isomerase TMX3
CHAMP1	20.7529	20.687	20.7579	20.4266	20.4306	20.7816		0.710044	0.471765	0.186331	Q96JM3	Chromosome alignment-maintaining phosphoprotein 1
BTF3L4	21.8311	21.5884	21.52	22.014	22.1154	21.6873		0.848922	0.322017	-0.292386	Q96K17;E9PL10;Q96K17-2	Transcription factor BTF3 homolog 4;Transcription factor BTF3
DNAJC1	19.4554	19.2931	19.1154	19.2625	19.0793	NaN		0.322595	0.749076	0.117064	Q96KC8	DnaJ homolog subfamily C member 1
CNDP2	22.0016	22.2796	22.602	22.2824	22.4218	22.4743		0.208696	0.82006	-0.0984732	Q96KP4;Q96KP4-2;J3QQN6;J3QR27;J3QLU1;J3QKQ0;J3QRD0;J3QL02;J3KSV5;A0A087WYZ1;J3QKT2;J3QRA8;J3KSS4;J3KRD5;A0A087WVS2	Cytosolic non-specific dipeptidase
SNX27	21.6056	22.0721	22.1115	21.9674	22.303	22.5317		0.663046	0.371618	-0.337629	Q96L92;Q96L92-3;A0A0C4DFU6;Q96L92-2	Sorting nexin-27
MBOAT7	19.6076	19.9436	19.6855	20.094	20.2978	20.1277		1.6339	0.0750098	-0.427587	Q96N66;Q96N66-3;Q96N66-2	Lysophospholipid acyltransferase 7
DOCK7	21.6618	21.7722	22.152	22.1347	21.9406	22.4524		0.677609	0.37742	-0.313917	Q96N67;Q96N67-3;Q96N67-2;Q96N67-4;Q96N67-5;Q96N67-6;Q96N67-7;A0A0C4DGY6;H0Y7L2;Q8NF50;Q96HP0;K7ESB7;A2A369;Q8NF50-4;Q8NF50-3;Q8NF50-2	Dedicator of cytokinesis protein 7
RPRD1A	22.0297	22.5051	22.3528	22.7046	22.702	22.8477		1.42997	0.0908174	-0.455567	Q96P16;Q96P16-3;A0A0C4DGQ6;K7EP82;K7ER50;E9PIQ9	Regulation of nuclear pre-mRNA domain-containing protein 1A
IPO9	19.4795	19.8343	19.7527	19.8171	19.7921	20.3786		0.630133	0.402414	-0.307064	Q96P70	Importin-9
PPP1R10	21.8137	21.7881	21.9179	21.6587	21.6644	21.9506		0.322947	0.787055	0.0819931	Q96QC0	Serine/threonine-protein phosphatase 1 regulatory subunit 10
VPS35	23.5058	23.2196	23.3739	23.5857	23.5923	23.7671		1.29767	0.201557	-0.281933	Q96QK1;I3L4S0;I3L4P4	Vacuolar protein sorting-associated protein 35
MED15	21.7687	21.6927	21.8307	21.5634	21.4764	21.564		2.01375	0.159244	0.229444	Q96RN5;Q96RN5-3;Q96RN5-2;G3V1P5;F8WDM6;F2Z2B7;C9JM58;C9JLN7;C9JZV5;C9JGN2;C9J1I1	Mediator of RNA polymerase II transcription subunit 15
MCCC1	29.8914	29.6749	29.4641	30.3685	30.6187	29.7464		0.923717	0.177842	-0.567732	Q96RQ3;E9PHF7;E9PG35;F5GYT8;G5E9X5;F8WDI3	Methylcrotonoyl-CoA carboxylase subunit alpha, mitochondrial
ERBB2IP	NaN	19.0748	19.1659	NaN	NaN	19.4924		0	0.947402	-0.372034	Q96RT1;Q96RT1-8;Q96RT1-7;Q96RT1-6;Q96RT1-4;Q96RT1-5;Q96RT1-3;Q96RT1-9;Q96RT1-2	Protein LAP2
IWS1	21.6977	21.5243	21.5918	20.8186	21.4362	20.7797		1.27291	0.0858979	0.593099	Q96ST2;Q96ST2-2;Q96ST2-3;H7C0U1	Protein IWS1 homolog
SIN3A	21.4471	21.8216	21.8522	21.2478	21.2033	21.262		1.63157	0.0640137	0.469295	Q96ST3;H3BP90	Paired amphipathic helix protein Sin3a
SPEN	22.1738	22.1841	22.0543	22.1798	21.9628	22.1576		0.17589	0.898201	0.0373497	Q96T58;H0Y5U7	Msx2-interacting protein
MMS19	19.1811	19.554	19.6052	NaN	NaN	NaN		0	0.946944	NaN	Q96T76;Q96T76-9;Q96T76-8;H0Y746;Q96T76-5;H0Y7V3;H7C1W5	MMS19 nucleotide excision repair protein homolog
YME1L1	21.1386	21.0126	21.001	21.2822	20.9692	21.2242		0.43706	0.717096	-0.107828	Q96TA2;Q96TA2-3;Q96TA2-2;Q96I63;R4GNA5;Q5T8D1	ATP-dependent zinc metalloprotease YME1L1
CDC5L	24.7139	24.9499	24.9955	24.8559	24.7688	24.9024		0.174639	0.894024	0.0440655	Q99459	Cell division cycle 5-like protein
PARK7	23.32	23.6703	23.5249	24.0534	23.8196	23.9864		1.65796	0.0675676	-0.448041	Q99497;K7ELW0;K7EN27	Protein deglycase DJ-1
VAT1	21.0774	21.4903	21.3528	21.3785	21.3306	21.938		0.454541	0.540038	-0.242194	Q99536;K7ERT7;Q99536-3;Q99536-2;K7ESA3;K7ENX2;K7EM19;K7ER81	Synaptic vesicle membrane protein VAT-1 homolog
DNAJC2	21.4748	21.5639	21.5338	21.4391	21.5781	21.5946		0.0829211	0.959302	-0.0130838	Q99543;Q99543-2;F2Z3N9;H7C3L7;F2Z3H0;C9IZ83	DnaJ homolog subfamily C member 2;DnaJ homolog subfamily C member 2, N-terminally processed
POP1	22.6021	21.8931	22.2793	21.8609	21.78	22.1934		0.579982	0.426616	0.313393	Q99575;E5RK39	Ribonucleases P/MRP protein subunit POP1
EIF3C;EIF3CL	25.196	25.1442	25.0851	25.116	25.0976	25.4624		0.272394	0.804352	-0.0835164	Q99613;Q99613-2;B5ME19;H3BPE3;H3BPE4;H3BTY8	Eukaryotic translation initiation factor 3 subunit C;Eukaryotic translation initiation factor 3 subunit C-like protein
DNAJC7	22.3562	23.1127	22.4016	23.1034	22.8804	23.2121		0.771858	0.27358	-0.441839	Q99615;Q99615-2;K7EPP7;K7ESP1;K7EIH8;K7EJL5;K7EN19;K7EJV7;K7ER44;K7ELJ8;K7EJE9;K7EK03	DnaJ homolog subfamily C member 7
KIF2C	21.5202	21.609	21.7604	21.1709	21.23	21.4823		1.32572	0.158891	0.335499	Q99661;Q99661-2;Q5JR89;Q5JR91;H0Y5Z9	Kinesin-like protein KIF2C
HSD17B10	24.962	25.0135	25.1213	25.0345	24.972	25.2036		0.170667	0.89749	-0.0377464	Q99714;Q99714-2;Q5H928	3-hydroxyacyl-CoA dehydrogenase type-2
NAPG	21.673	21.1883	21.0951	21.2283	21.1816	21.3996		0.0913304	0.913364	0.0489597	Q99747;Q99747-2;J3KTJ6	Gamma-soluble NSF attachment protein
PRMT1	25.2467	25.0931	24.9024	25.6802	25.3855	25.4217		1.41966	0.103051	-0.4151	Q99873-4;Q99873;E9PKG1;H7C2I1;Q99873-3;Q99873-2;A0A087X1W2;E9PIX6;E9PQ98;E9PNR9;H0YDE4;Q9NR22;E9PMW9;E9PI83;Q9NR22-2	Protein arginine N-methyltransferase 1
PKP2	NaN	20.1659	20.4627	20.7228	NaN	20.3057		0.286925	0.718829	-0.199909	Q99959;Q99959-2;B8QGS9	Plakophilin-2
SH3GL1	22.7274	22.7031	22.2935	22.6035	22.4526	22.9983		0.196827	0.822091	-0.110165	Q99961;M0QYE0;M0R0I3;Q99961-3;Q99961-2;Q99962	Endophilin-A2
VRK1	22.6702	22.8561	22.6641	22.4869	22.7662	22.8797		0.049727	0.959237	0.0192146	Q99986;H0YJ50;H0YJJ9	Serine/threonine-protein kinase VRK1
DPYSL5	NaN	20.8913	21.1037	20.7835	21.3112	20.6837		0.0946697	0.902405	0.0713504	Q9BPU6	Dihydropyrimidinase-related protein 5
NIPSNAP1	22.0404	22.2845	21.8244	22.3485	22.4277	22.4396		1.22829	0.169163	-0.35545	Q9BPW8;H7C2U6;C9JDV8;F8WCR5	Protein NipSnap homolog 1
NCAPG	21.2893	21.4576	21.4676	21.4617	21.3364	22.0252		0.389618	0.626873	-0.202902	Q9BPX3;H0Y9Z8	Condensin complex subunit 3
ARPC5L	21.363	22.5178	22.3501	21.5265	21.6285	NaN		0.440153	0.470464	0.499451	Q9BPX5	Actin-related protein 2/3 complex subunit 5-like protein
DDX50	22.1687	22.1291	22.4608	22.0553	21.8671	22.2999		0.475103	0.588953	0.178793	Q9BQ39;A0A087WVC1	ATP-dependent RNA helicase DDX50
ELAC2	23.331	23.5361	23.5397	23.5885	23.4714	23.8446		0.567013	0.551319	-0.165892	Q9BQ52;Q9BQ52-4;G5E9D5;E7ES68;Q9BQ52-3;Q9BQ52-2;H7C2I4;V9GZ72;V9GYS7;J3QRS2;V9GYU5;J3QL08;J3QLK4	Zinc phosphodiesterase ELAC protein 2
GRWD1	23.8522	23.9747	23.9679	24.2687	24.1267	24.2324		2.05217	0.102524	-0.277682	Q9BQ67;M0QX71	Glutamate-rich WD repeat-containing protein 1
MRPL57	22.1298	NaN	21.562	19.1824	NaN	NaN		0	0.946487	2.66347	Q9BQC6	Ribosomal protein 63, mitochondrial
MYBBP1A	26.5922	26.1634	26.4276	26.0594	25.7695	26.2243		0.967183	0.224303	0.376649	Q9BQG0;Q9BQG0-2;I3L1L3;I3L2H8;I3L311	Myb-binding protein 1A
CORO1B	21.4556	21.8321	21.6366	21.773	21.8018	21.75		0.536675	0.625486	-0.133521	Q9BR76;A0A087WW53;F5H390;F5H0D2	Coronin-1B;Coronin
TXNDC17	22.2719	22.5297	21.6785	22.9823	22.887	22.477		0.985765	0.143499	-0.62211	Q9BRA2;I3L0K2;I3L3M7;I3L2R6	Thioredoxin domain-containing protein 17
PDCD2L	21.6071	20.6439	21.2992	21.0252	21.1634	21.0191		0.147531	0.852171	0.114155	Q9BRP1;U3KQA4;K7ESF4	Programmed cell death protein 2-like
PELO	21.2775	21.7565	21.4277	21.3485	21.1832	21.8662		0.0286031	0.97542	0.0212504	Q9BRX2	Protein pelota homolog
NOL10	21.0194	21.3921	20.9895	21.1238	NaN	21.5338		0.344625	0.669138	-0.19516	Q9BSC4;Q9BSC4-2;Q9BSC4-4;H7C1Z3	Nucleolar protein 10
NTPCR	23.3826	22.9257	22.8316	22.8035	22.7908	23.0196		0.399589	0.637176	0.175317	Q9BSD7;Q5TDF0	Cancer-related nucleoside-triphosphatase
TACO1	23.0386	22.4529	22.7125	22.5769	22.3664	22.5065		0.62745	0.43979	0.2514	Q9BSH4	Translational activator of cytochrome c oxidase 1
TUBGCP2	20.1852	20.7866	20.8282	20.3874	20.3266	20.8134		0.129244	0.879303	0.0908451	Q9BSJ2;Q9BSJ2-4;Q9BSJ2-3;B3KTU7;F2Z2B9	Gamma-tubulin complex component 2
ESYT1	23.0224	23.581	23.535	23.4045	23.5392	23.7828		0.39311	0.627819	-0.196007	Q9BSJ8;Q9BSJ8-2;F8VZB1	Extended synaptotagmin-1
DIDO1	20.4072	21.0168	21.1448	20.8551	20.7357	20.6667		0.167143	0.841302	0.103758	Q9BTC0;Q9BTC0-1;Q9BTC0-2;Q9BTC0-3	Death-inducer obliterator 1
DCUN1D5	19.0851	19.9123	19.9428	19.4127	19.9511	20.3172		0.255045	0.723516	-0.246902	Q9BTE7;E9PM04;H0YCN4	DCN1-like protein 5;DCN1-like protein
MMTAG2	21.3637	21.2238	21.3885	21.602	21.6053	21.7289		2.07557	0.0772476	-0.320019	Q9BU76;Q9BU76-3;Q9BU76-4;Q9BU76-2	Multiple myeloma tumor-associated protein 2
HNRNPUL1	26.7711	26.7259	26.8881	27.1102	27.3052	26.8536		0.99109	0.265861	-0.29465	Q9BUJ2;Q9BUJ2-2;A0A0A0MRA5;B7Z4B8;Q9BUJ2-4;Q9BUJ2-3;M0R3F1;M0QYZ0;M0QYI8;M0R203;M0QZV6;M0R0K8;M0QYM5;M0R247;A0A087X1I2;Q9BUJ2-5	Heterogeneous nuclear ribonucleoprotein U-like protein 1
PDCD10	21.0868	20.7287	20.7753	21.0323	20.6627	20.8623		0.0240163	0.985289	0.0111338	Q9BUL8;H7C5M9;C9JSA3;C9JND6;C9J363;C9J6F3;C9J5C3;F8WDF3;C9J932	Programmed cell death protein 10
DDX23	22.9091	23.2832	23.5867	23.4662	23.2726	23.7487		0.419684	0.574429	-0.236178	Q9BUQ8;H0YI52;F8VVA2	Probable ATP-dependent RNA helicase DDX23
ADI1	21.1431	21.1669	21.0255	21.4192	21.4913	21.2829		1.72116	0.128385	-0.285925	Q9BV57;A0A0G2JQN5;Q9BV57-2;H7C382	1,2-dihydroxy-3-keto-5-methylthiopentene dioxygenase
NTMT1	NaN	20.7868	21.4602	21.0108	20.7251	NaN		0.254073	0.724447	0.255533	Q9BV86;Q9BV86-2;S4R338;S4R344;S4R3J7	N-terminal Xaa-Pro-Lys N-methyltransferase 1;N-terminal Xaa-Pro-Lys N-methyltransferase 1, N-terminally processed
TUBB2B	26.5143	26.3537	26.4054	26.6576	26.6062	26.6867		1.88848	0.176165	-0.225705	Q9BVA1;I3L2F9;A6NNZ2;Q9H4B7;CON__ENSEMBL:ENSBTAP00000025008	Tubulin beta-2B chain
PBDC1	20.2712	20.6606	20.5987	20.5569	20.6871	21.088		0.596639	0.445537	-0.267225	Q9BVG4;A6NDF3	Protein PBDC1
TMED9	21.9046	22.1433	21.8314	22.2269	22.4599	22.2601		1.39461	0.130938	-0.355881	Q9BVK6	Transmembrane emp24 domain-containing protein 9
GNL3	23.8904	24.0059	24.031	23.65	23.3669	23.766		1.40858	0.114091	0.381458	Q9BVP2;Q9BVP2-2;C9JYH9;C9JZT7;B4DMU5	Guanine nucleotide-binding protein-like 3
TARS2	21.1521	21.7146	21.8303	21.8046	21.5263	21.9577		0.332255	0.677445	-0.197194	Q9BW92;U3KQG0;Q9BW92-2;F6S7Q7;U3KQ50;Q5T5E9	Threonine--tRNA ligase, mitochondrial
ACAT2	23.9091	24.1634	24.5161	24.3846	24.2092	24.3569		0.26107	0.779025	-0.120672	Q9BWD1;Q9BWD1-2	Acetyl-CoA acetyltransferase, cytosolic
CHID1	20.3575	20.5585	20.0367	20.9485	20.9324	20.6667		1.39801	0.0778675	-0.53166	Q9BWS9;Q9BWS9-2;Q9BWS9-3;E9PI70;E9PIP0;E9PRL3;E9PPH0;E9PPA0;H0YDL6;H0YCC4;E9PKF1;H0YC89	Chitinase domain-containing protein 1
HINT2	20.9749	21.0038	NaN	20.8402	20.874	20.5271		0.724138	0.402641	0.242278	Q9BX68	Histidine triad nucleotide-binding protein 2, mitochondrial
OSBPL11	20.6372	20.7209	20.6219	20.8909	21.165	20.8844		1.51763	0.131933	-0.320061	Q9BXB4;Q9BXB5;H7C487;Q9BXB5-2	Oxysterol-binding protein-related protein 11
SRRT	24.3691	24.9815	24.7666	24.9707	24.7996	25.1382		0.574776	0.461514	-0.263756	Q9BXP5;Q9BXP5-4;Q9BXP5-2;Q9BXP5-3;Q9BXP5-5;H7C3A1;H7C1K0;H7C0U8;A0A0A0MSP6	Serrate RNA effector molecule homolog
NUSAP1	NaN	22.5357	22.4346	22.5095	NaN	NaN		0	0.94603	-0.0242958	Q9BXS6;Q9BXS6-4;Q9BXS6-6;Q9BXS6-3;Q9BXS6-5;Q9BXS6-2;Q9BXS6-7;H0YMD2	Nucleolar and spindle-associated protein 1
CECR5	19.1229	19.8579	19.8747	19.2711	19.6089	19.9716		0.00137074	0.993932	0.00134405	Q9BXW7;Q9BXW7-2;A8MYZ9	Cat eye syndrome critical region protein 5
POLDIP3	24.0125	24.1374	24.3207	24.4025	24.2452	23.8274		0.0025581	0.994215	-0.00151571	Q9BY77;F6VRR5;Q9BY77-2;F8WCX5;Q8WUT1;Q6R954;F8WEE2	Polymerase delta-interacting protein 3
MRPL20	22.37	20.5192	19.8497	18.8942	18.6998	NaN		0.925867	0.0955682	2.11599	Q9BYC9;I3L2X1;Q9BYC9-2	39S ribosomal protein L20, mitochondrial
MRPL13	23.5659	24.0791	24.0098	23.677	23.6837	23.8141		0.406923	0.650086	0.160025	Q9BYD1;E5RJI7;H0YAX3;E5RFI2	39S ribosomal protein L13, mitochondrial
MRPL9	21.5562	22.0576	22.6101	22.3662	20.3897	22.0153		0.287241	0.631754	0.484219	Q9BYD2;Q5SZR1	39S ribosomal protein L9, mitochondrial
NIFK	22.0845	22.3345	22.2677	22.0968	22.2345	22.3207		0.0396628	0.97703	0.0115732	Q9BYG3;C9J6C5;C9J808;H7BZL0	MKI67 FHA domain-interacting nucleolar phosphoprotein
MRPL37	23.7975	24.0535	24.1092	24.1383	24.1756	23.8832		0.233382	0.823615	-0.0789719	Q9BZE1;S4R369;A6NHR2;H0Y4J2	39S ribosomal protein L37, mitochondrial
GTPBP4	24.6729	24.3916	24.5132	24.2559	24.1509	24.3497		1.28819	0.21022	0.273764	Q9BZE4;Q9BZE4-2;Q9BZE4-3;Q5T3R7	Nucleolar GTP-binding protein 1
OSBPL8	NaN	19.5096	19.3264	19.2834	19.5413	19.4103		0.0174957	0.987256	0.00633717	Q9BZF1;Q9BZF1-3;Q9BZF1-2;F8VUA7;F8VQX7	Oxysterol-binding protein-related protein 8;Oxysterol-binding protein
WDR11	NaN	20.2739	20.2674	20.3221	20.2845	20.303		0.975535	0.860746	-0.032568	Q9BZH6;S4R3Z0	WD repeat-containing protein 11
UCK2	NaN	20.5673	20.528	20.6931	NaN	20.5929		0.660418	0.677068	-0.0953341	Q9BZX2;Q9BZX2-2;Q9HA47;Q9HA47-3;Q9HA47-4	Uridine-cytidine kinase 2
API5	24.8027	24.3857	24.6274	24.8038	24.6441	24.9323		0.56961	0.518175	-0.188131	Q9BZZ5-2;Q9BZZ5;G3V1C3;Q9BZZ5-5;Q9BZZ5-3;Q9BZZ5-6;Q9BZZ5-1;H0YER7;E9PQK6	Apoptosis inhibitor 5
C20orf27	21.4874	20.8141	20.8675	21.5318	20.9187	21.7539		0.44981	0.491792	-0.345154	Q9GZN8;Q9GZN8-2;H7BYU9	UPF0687 protein C20orf27
REXO4	20.9925	20.1074	20.4251	NaN	20.0216	20.4373		0.297564	0.670544	0.278904	Q9GZR2;A0A0C4DG22;A0A0C4DG31;Q9GZR2-2	RNA exonuclease 4
WDR61	22.2121	22.7083	22.7519	23.1657	22.9897	22.9959		1.26768	0.103145	-0.493008	Q9GZS3;H0YN81;H0YMF9;H0YL19;H0YM76	WD repeat-containing protein 61;WD repeat-containing protein 61, N-terminally processed
LSG1	19.8537	19.9238	20.0164	19.7509	19.7706	20.1246		0.140021	0.894412	0.049277	Q9H089;F8WFC6;H7C2X7	Large subunit GTPase 1 homolog
NAT10	22.1629	22.6951	22.6895	22.7532	22.5367	22.6818		0.306972	0.734408	-0.141321	Q9H0A0;Q9H0A0-2;A0A087WV29;E9PMU0;E9PJN6	N-acetyltransferase 10
ILKAP;ILKAP3	22.7002	23.2738	23.2753	22.9726	22.9751	23.2432		0.0310383	0.973936	0.019481	Q9H0C8;E9PC05;F8SNU7;H7C2I8;F8SNU6	Integrin-linked kinase-associated serine/threonine phosphatase 2C
XRN2	24.7974	24.8242	24.7359	24.9904	25.0969	24.6893		0.486977	0.63149	-0.139666	Q9H0D6;Q9H0D6-2	5-3 exoribonuclease 2
RACGAP1	21.7144	21.3781	21.4328	21.009	21.0302	21.4808		0.836722	0.296487	0.335093	Q9H0H5;F8VRD2;F8VUW9;F8VV39;F8VS54;F8VWX0;F8W0L1;F8VZ66;F8VV47;F8VWY4;F8VVE5;H0YIK5;F8VVY0;F8VXH1;F8VZ41;F8W1E5	Rac GTPase-activating protein 1
CSTF2T	23.5036	23.5677	23.9445	23.7758	NaN	23.6462		0.0730254	0.934305	-0.0391293	Q9H0L4	Cleavage stimulation factor subunit 2 tau variant
NT5C3A	22.1162	21.8066	21.7476	22.02	22.0156	22.2107		0.663268	0.478922	-0.19193	Q9H0P0;X6RM59;Q9H0P0-3;Q9H0P0-2;Q9H0P0-1;B9A035;C9K084	Cytosolic 5-nucleotidase 3A;5-nucleotidase
DDX47	23.7807	23.9644	24.0727	23.7684	23.6791	24.1323		0.186073	0.847231	0.0793031	Q9H0S4;Q9H0S4-2;F5H1N9	Probable ATP-dependent RNA helicase DDX47
IRF2BPL	21.4657	21.3534	21.3556	20.7387	21.1051	21.6669		0.335222	0.656752	0.221353	Q9H1B7	Interferon regulatory factor 2-binding protein-like
VPS16	25.6077	25.3591	25.4995	25.2682	25.3461	25.0955		1.14858	0.261732	0.252148	Q9H269;Q9H269-2;Q5JUA9;Q5JUB0	Vacuolar protein sorting-associated protein 16 homolog
ADNP	21.0274	NaN	20.9773	NaN	20.5575	20.2571		1.22409	0.0941891	0.595042	Q9H2P0;E9PQK8	Activity-dependent neuroprotector homeobox protein
DHX36	23.9799	23.4738	23.0916	22.7639	22.8743	22.8312		1.25289	0.077	0.691971	Q9H2U1;Q9H2U1-3;Q9H2U1-2;E7EWK3;A0A0G2JQU7;A0A0G2JRP3;H7C5F5	ATP-dependent RNA helicase DHX36
MRPL46	23.3006	23.2522	23.5386	23.1962	23.2278	23.3112		0.554205	0.642287	0.118742	Q9H2W6;A0A087WT90;A0A087WT51;H0YN64	39S ribosomal protein L46, mitochondrial
PNN	25.0571	24.0916	24.3635	24.3476	24.106	23.7923		0.56989	0.392025	0.422092	Q9H307;Q9H307-2;G3V5F0;G3V579	Pinin
BOLA2	23.9394	23.1341	23.6578	23.9509	23.9335	23.0393		0.0580159	0.935649	-0.064139	Q9H3K6;Q9H3K6-2;H3BV85;H3BTW0;A0A0B4J295;H3BVE0	BolA-like protein 2
TMX1	22.6983	22.1944	22.1783	22.3651	22.001	22.4		0.181529	0.832892	0.101618	Q9H3N1;G3V448	Thioredoxin-related transmembrane protein 1
UNC45A	21.8833	21.9324	21.9081	22.0347	22.0284	22.3194		1.06381	0.325836	-0.219606	Q9H3U1;Q9H3U1-2;Q9H3U1-3	Protein unc-45 homolog A
CHMP4B	21.0791	20.6723	21.5625	21.5633	21.3437	21.1987		0.401651	0.572262	-0.263943	Q9H444	Charged multivesicular body protein 4b
RNPEP	19.888	20.1826	19.8936	20.0842	20.436	20.4123		1.01312	0.235761	-0.32279	Q9H4A4;A6NKB8;A0A087WUS4;A0A087WU27;C9JMZ3;H7C2T3	Aminopeptidase B
GOLPH3	28.2519	28.5642	28.7605	29.2216	28.9144	29.041		1.43526	0.0742484	-0.533452	Q9H4A6	Golgi phosphoprotein 3
ALG2	NaN	19.4286	19.4193	19.1053	NaN	19.7145		0.014395	0.987328	0.0140553	Q9H553;A0A0A0MTE0;Q9H553-2	Alpha-1,3/1,6-mannosyltransferase ALG2
CXorf56	20.6308	20.5066	NaN	20.608	20.656	NaN		0.354372	0.817879	-0.0633087	Q9H5V9;Q9H5V9-2;Q9H5V9-3	UPF0428 protein CXorf56
NOL6	22.9444	22.5194	22.842	22.2817	22.2005	22.6195		1.04014	0.192039	0.401377	Q9H6R4;Q9H6R4-4;A0A0A0MRW6;Q9H6R4-2;Q9H6R4-3;A0A0C4DFX0	Nucleolar protein 6
RPAP3	NaN	19.639	19.6421	20.4538	19.7808	19.7984		0.543934	0.42419	-0.370439	Q9H6T3;Q9H6T3-2;Q9H6T3-3	RNA polymerase II-associated protein 3
NO66	NaN	20.6752	20.5191	20.0261	20.1055	20.6139		0.603068	0.394675	0.348699	Q9H6W3;Q9H6W3-2	Bifunctional lysine-specific demethylase and histidyl-hydroxylase NO66
DCTPP1	22.2849	21.77	21.3813	21.3227	21.2413	21.6643		0.619652	0.36896	0.402596	Q9H773;H3BSA6;H3BPN2	dCTP pyrophosphatase 1
WDR26	NaN	19.613	19.8382	NaN	NaN	NaN		0	0.945573	NaN	Q9H7D7;Q9H7D7-2;H0Y917;H0Y9R3;Q9H7D7-3;Q9H7D7-4	WD repeat-containing protein 26
NT5DC2	NaN	20.9187	20.5615	20.4894	20.7321	20.6294		0.300781	0.754969	0.123178	Q9H857-2;Q9H857;Q9H857-3;Q9H857-4;H7C519	5-nucleotidase domain-containing protein 2
CAAP1	NaN	20.3576	20.8333	NaN	NaN	20.8117		0	0.945117	-0.216237	Q9H8G2;Q9H8G2-2	Caspase activity and apoptosis inhibitor 1
LRRC40	22.3431	21.7562	21.8616	22.0848	22.0315	22.0978		0.176193	0.848379	-0.084418	Q9H9A6	Leucine-rich repeat-containing protein 40
SFXN1	21.8856	22.0377	21.8296	21.9822	22.3429	22.0557		0.76168	0.424362	-0.209268	Q9H9B4;D6RFI0;D6RDG7;S4R2X2;D6RAE9	Sideroflexin-1
RPF1	NaN	20.8481	20.4116	20.5524	20.5791	20.6349		0.0860203	0.924557	0.0410458	Q9H9Y2	Ribosome production factor 1
POLR1B	22.664	22.3387	22.6788	22.3233	22.2026	22.7859		0.230477	0.787277	0.123197	Q9H9Y6;Q9H9Y6-3;Q9H9Y6-5;Q9H9Y6-2;Q9H9Y6-4;H7C0D9;C9JS83	DNA-directed RNA polymerase I subunit RPA2
XPO5	23.1974	23.4918	23.6337	23.5997	23.5581	23.7048		0.592603	0.518349	-0.179915	Q9HAV4;E2QRM3;H0Y9I3;H0Y3W3;H0Y3Q8	Exportin-5
CACYBP	23.7463	22.4763	22.3434	22.0772	22.6906	22.183		0.48188	0.426126	0.538387	Q9HB71;Q9HB71-3;B2ZWH1;Q9HB71-2	Calcyclin-binding protein
RRAGC;RRAGD	19.7104	19.6734	19.7757	19.8201	19.6743	20.307		0.480183	0.545384	-0.213998	Q9HB90;Q9NQL2;Q9NQL2-2	Ras-related GTP-binding protein C;Ras-related GTP-binding protein D
RDH14	21.109	21.4892	21.4206	21.0975	20.9856	21.5112		0.288521	0.745603	0.141458	Q9HBH5;C9J2C7	Retinol dehydrogenase 14
SPC25	20.5958	21.0799	21.2492	20.8409	20.7796	21.3233		0.00795481	0.991179	-0.00630633	Q9HBM1	Kinetochore protein Spc25
TAF9B	19.8379	19.5026	19.5773	19.2793	19.3194	19.7283		0.487608	0.558136	0.196914	Q9HBM6;Q16594;D6RHW1;D6RIY1;D6RGK3;D6RIV9;D6RIE8	Transcription initiation factor TFIID subunit 9B
EML4	21.7112	21.0505	21.2859	21.1275	20.9298	21.4331		0.312933	0.699543	0.185721	Q9HC35;B5MBZ0;Q9HC35-2	Echinoderm microtubule-associated protein-like 4
MCCC2	30.3834	30.6157	30.6408	30.8373	31.2584	30.4404		0.525728	0.468322	-0.298749	Q9HCC0;Q9HCC0-2;D6RD67;D6RDF7;D6R9R1;A0A0G2JM88	Methylcrotonoyl-CoA carboxylase beta chain, mitochondrial
NCOA5	22.5791	22.5421	22.5954	22.8103	22.5617	22.9168		0.831127	0.424537	-0.190726	Q9HCD5;Q5JY17	Nuclear receptor coactivator 5
TNRC6C	23.5782	23.418	23.2343	23.4858	23.7933	22.9808		0.0125739	0.988195	-0.00977643	Q9HCJ0-2;Q9HCJ0;K7EKN9	Trinucleotide repeat-containing gene 6C protein
RAVER2	NaN	19.7391	19.912	NaN	NaN	19.5406		0	0.944662	0.284915	Q9HCJ3;Q9HCJ3-2;E9PE10	Ribonucleoprotein PTB-binding 2
CHD8;CHD7;CHD9;CHD6	21.5223	21.071	21.157	20.8169	20.9433	21.542		0.221565	0.783788	0.149366	Q9HCK8;Q9HCK8-2;Q9P2D1;Q3L8U1;Q8TD26;H0YJG4;Q3L8U1-2;Q3L8U1-3;H3BTW3;G3V2T9;C9JFU2;H7C294;A0A087WU44;Q8TD26-3	Chromodomain-helicase-DNA-binding protein 8;Chromodomain-helicase-DNA-binding protein 7;Chromodomain-helicase-DNA-binding protein 9;Chromodomain-helicase-DNA-binding protein 6
FBRSL1	21.5544	21.3505	21.2084	21.2517	21.6287	21.2987		0.0483743	0.957829	-0.0219358	Q9HCM7	Fibrosin-1-like protein
SDF2L1	NaN	21.1857	21.3932	21.2119	21.3257	21.5976		0.200312	0.832095	-0.0890026	Q9HCN8	Stromal cell-derived factor 2-like protein 1
XAB2	22.6081	22.6673	22.4914	22.3241	22.2898	22.6418		0.620797	0.519249	0.170375	Q9HCS7	Pre-mRNA-splicing factor SYF1
ATP13A1	23.2728	22.7906	22.9178	22.7456	22.4277	23.0009		0.540406	0.47305	0.269014	Q9HD20;Q9HD20-2;H7C3H2;Q9HD20-3	Manganese-transporting ATPase 13A1
MRPL47	23.0815	23.1024	22.9119	22.5231	22.4292	22.8386		1.46555	0.0915735	0.434966	Q9HD33;Q9HD33-2;Q9HD33-3	39S ribosomal protein L47, mitochondrial
RAB18	23.2068	23.4313	23.6026	23.5906	23.508	23.9		0.695635	0.406283	-0.252602	Q9NP72;A0A087X163;Q9NP72-2;Q5W0J0;H0Y6T8;Q9NP72-3	Ras-related protein Rab-18
MRPS30	24.1305	24.3509	24.4394	24.4387	24.5657	24.8396		0.96239	0.265383	-0.30773	Q9NP92;A0A087WV52	28S ribosomal protein S30, mitochondrial
DYNLRB1;DYNLRB2	22.0861	22.348	22.3558	22.3073	22.5271	22.6595		0.799218	0.385788	-0.234669	Q9NP97;B1AKR6;Q8TF09;H3BNG9;H3BPA0;Q7Z4M1;H3BQI1;Q9NP97-2	Dynein light chain roadblock-type 1;Dynein light chain roadblock-type 2
EMC7	21.3894	21.6828	22.0468	21.3777	21.6007	21.887		0.12901	0.881229	0.0845496	Q9NPA0;H0YDX2;H0YDT8	ER membrane protein complex subunit 7
EXOSC4	22.3876	22.6393	22.7357	22.5346	22.6045	22.7102		0.088941	0.935061	-0.0289237	Q9NPD3;E9PI41;E9PPI9	Exosome complex component RRP41
UBE2T	20.1479	20.2736	NaN	20.3102	20.4874	20.2039		0.433695	0.687104	-0.123101	Q9NPD8	Ubiquitin-conjugating enzyme E2 T
NGRN	20.3179	20.8448	20.6997	NaN	NaN	NaN		0	0.944206	NaN	Q9NPE2	Neugrin
DMAP1	NaN	19.7398	19.75	19.7729	19.4484	20.0201		0.00338873	0.993964	-0.00226021	Q9NPF5;Q5TG40;Q5TG39;Q5TG38	DNA methyltransferase 1-associated protein 1
MED4	20.3807	20.8891	20.7634	20.1528	20.4796	20.7737		0.371452	0.631827	0.209053	Q9NPJ6;Q5T911;Q9NPJ6-2;A0A087X0U0	Mediator of RNA polymerase II transcription subunit 4
MRPL40	22.4903	23.2818	23.8318	22.9147	22.8273	23.1699		0.223683	0.755353	0.230642	Q9NQ50	39S ribosomal protein L40, mitochondrial
RTN4	21.6562	22.0341	22.0482	21.8238	21.915	22.3064		0.20104	0.820467	-0.102217	Q9NQC3;Q9NQC3-2;Q9NQC3-5;F8W914;Q9NQC3-4	Reticulon-4;Reticulon
RPRD1B	21.8432	22.238	21.9391	22.3906	22.3545	22.3687		1.42172	0.118315	-0.364487	Q9NQG5;A2A2M0;A0A087X2D2;A0A087WUK3	Regulation of nuclear pre-mRNA domain-containing protein 1B
EXOSC5	22.4489	23.0262	23.021	22.1915	22.2952	22.7109		0.80449	0.261957	0.432811	Q9NQT4;M0R050;M0R102;M0R289	Exosome complex component RRP46
EXOSC3	22.3692	22.045	22.4218	22.0217	22.1399	22.0998		0.7126	0.46513	0.191556	Q9NQT5;Q9NQT5-2	Exosome complex component RRP40
ANLN	21.5724	21.7841	21.8424	21.8823	21.5956	21.8325		0.111679	0.914451	-0.0371914	Q9NQW6;Q9NQW6-2;H7C1K5;H7C3S1	Actin-binding protein anillin
PDLIM7	22.2582	22.6382	22.4215	22.8764	22.8586	22.4721		0.797248	0.33685	-0.296426	Q9NR12;Q9NR12-2;Q9NR12-6;D6RF83;H7BYK4;D6RH06;Q9NR12-3;Q9NR12-5;Q9NR12-4;D6RAN1	PDZ and LIM domain protein 7
SAR1A	23.2637	22.8372	23.1073	23.1241	22.9377	23.5448		0.239342	0.783253	-0.132761	Q9NR31;Q9NR31-2;H0Y5E8;X1WI22;D6RAA2;Q5SQT8;D6RDB2	GTP-binding protein SAR1a
NANS	22.6549	22.3847	22.6111	22.108	22.2311	22.4606		1.00061	0.271687	0.283691	Q9NR45;Q5TBR1;Q5TBR0	Sialic acid synthase
EIF4ENIF1	22.4847	21.8088	21.551	21.6651	22.222	21.4713		0.171139	0.818369	0.162009	Q9NRA8;Q9NRA8-2;Q9NRA8-3;B1AKL4;B0QYZ7	Eukaryotic translation initiation factor 4E transporter
AAAS	19.5548	20.1865	19.8227	19.7428	20.005	20.6494		0.354734	0.609273	-0.277714	Q9NRG9;Q9NRG9-2;F8VZ44;F8VUB6;H3BU82	Aladin
BAZ1A	21.4192	21.696	21.8255	21.0477	20.5171	21.7138		0.688286	0.285813	0.554032	Q9NRL2;Q9NRL2-2;A0A087WWN7;H0YJP5	Bromodomain adjacent to zinc finger domain protein 1A
AASDHPPT	20.4818	21.1692	20.8321	21.2606	21.3371	21.4643		1.1943	0.110129	-0.526313	Q9NRN7;Q9NRN7-2;E9PNF3;E9PLW6	L-aminoadipate-semialdehyde dehydrogenase-phosphopantetheinyl transferase
APOBEC3C	20.283	21.3943	20.9642	21.0099	21.2599	21.6565		0.499786	0.436338	-0.42827	Q9NRW3;A0A087WX48	DNA dC->dU-editing enzyme APOBEC-3C
MRPL17	22.5599	22.4752	22.2289	22.2013	22.6474	22.4315		0.0109665	0.989942	-0.00540733	Q9NRX2;E9PKV2	39S ribosomal protein L17, mitochondrial
TOMM22	NaN	25.299	25.1503	25.2008	25.0146	25.5489		0.048188	0.951327	-0.0300814	Q9NS69	Mitochondrial import receptor subunit TOM22 homolog
RAD18	19.8815	NaN	19.6023	NaN	NaN	20.9109		0	0.943751	-1.16897	Q9NS91;F8WE49;C9J0Q4;F8WFA6	E3 ubiquitin-protein ligase RAD18
FARSB	24.5357	24.4923	24.711	24.4216	24.5225	24.6944		0.117206	0.915798	0.0334949	Q9NSD9;Q9NSD9-2	Phenylalanine--tRNA ligase beta subunit
IARS2	22.7977	23.1641	23.2772	23.1937	23.0703	23.3728		0.321173	0.734139	-0.132553	Q9NSE4	Isoleucine--tRNA ligase, mitochondrial
FAM207A	NaN	20.8661	21.1238	NaN	NaN	20.0519		0	0.943297	0.942985	Q9NSI2;Q9NSI2-2;C9JJU7	Protein FAM207A
PDS5B	21.1562	21.9097	21.7429	21.4594	21.2186	21.7165		0.196557	0.805332	0.13807	Q9NTI5;Q9NTI5-2;Q9NTI5-3;A9IYQ1	Sister chromatid cohesion protein PDS5 homolog B
SMC4	22.9232	22.6722	22.6948	23.0902	23.0714	23.154		1.81776	0.0863952	-0.341785	Q9NTJ3;E9PD53;Q9NTJ3-2;C9JR83;C9J9E4;C9JWF0;C9IYK2;C9JJ64;C9JVD8;C9J578	Structural maintenance of chromosomes protein 4;Structural maintenance of chromosomes protein
SACM1L	23.0434	22.6945	22.8853	22.7546	22.6444	22.5174		0.901271	0.352207	0.235584	Q9NTJ5;E9PGZ4;Q9NTJ5-2;C9JV50;F8WDN7;C9J3E3	Phosphatidylinositide phosphatase SAC1
ECHDC1	21.0973	20.7178	21.0578	20.7807	20.7079	20.8685		0.595767	0.529945	0.171942	Q9NTX5;Q9NTX5-3;Q9NTX5-6;Q9NTX5-2;H0Y5L2;Q9NTX5-5;H0Y525;H0YCS9;J3KP84;E9PPG7;E9PRU6;F2Z2D6;E9PJS8;E9PLY6;Q9NTX5-4	Ethylmalonyl-CoA decarboxylase
RBM12	22.4165	NaN	21.5123	21.5212	21.6022	21.7585		0.392544	0.545808	0.337148	Q9NTZ6	RNA-binding protein 12
MDN1	24.2604	23.9276	23.9785	23.8139	23.6047	24.2492		0.314417	0.715389	0.166247	Q9NU22;Q5T795;REV__P21359-3;REV__P21359-5;REV__P21359-4;REV__J3KSB5;REV__P21359-2;REV__P21359-6;REV__P21359	Midasin
DDX28	19.8862	20.2658	20.1489	19.843	NaN	20.0717		0.339545	0.719184	0.142977	Q9NUL7	Probable ATP-dependent RNA helicase DDX28
TXLNG	21.1869	20.9489	NaN	21.482	21.4327	21.4087		1.55692	0.10039	-0.373206	Q9NUQ3;Q9NUQ3-2	Gamma-taxilin
DDX19A;DDX19B	23.1439	22.8888	23.1138	23.1861	22.8238	23.3717		0.164042	0.859481	-0.0784092	Q9NUU7;I3L0H8;F6QDS0;Q9UMR2;H3BQK0;Q9UMR2-2;Q9UMR2-4;I3L352;Q9NUU7-2;H3BTB3;H3BN59;Q9UMR2-3;H3BMQ5;H3BP36;H3BP50;J3QRH0;H3BSL8	ATP-dependent RNA helicase DDX19A;ATP-dependent RNA helicase DDX19B
IMP3	20.4319	20.2225	20.1398	19.8212	19.8418	20.2763		0.762392	0.359652	0.284977	Q9NV31	U3 small nucleolar ribonucleoprotein protein IMP3
EXD2	20.2196	19.8242	20.2227	19.8482	NaN	20.0389		0.310216	0.730096	0.14532	Q9NVH0;Q9NVH0-2;C9JLF4	Exonuclease 3-5 domain-containing protein 2
DNAJC11	20.4872	19.8904	20.4611	20.0563	20.2484	20.3101		0.131181	0.88546	0.0746352	Q9NVH1;Q9NVH1-3;Q9NVH1-2;B1AK20;Q5TH61	DnaJ homolog subfamily C member 11
FANCI	23.7413	23.4187	23.6354	23.4566	23.1735	23.7961		0.238089	0.786859	0.123056	Q9NVI1;Q9NVI1-2;Q9NVI1-1;H3BP78;F8W7R3;H3BS60;H3BQE2;H3BT54;H3BMG4;Q9NVI1-4	Fanconi anemia group I protein
ATAD3A	24.3176	24.4594	24.5379	24.7438	24.5694	24.9998		1.11228	0.206639	-0.33271	Q9NVI7-2;Q9NVI7;H0Y2W2;Q9NVI7-3;Q5T2N8;Q5SV16;Q5T9A4-2;J3QSF3	ATPase family AAA domain-containing protein 3A
ARL8B;ARL8A	20.7395	21.2608	21.156	NaN	NaN	21.886		0	0.942843	-0.833912	Q9NVJ2;Q96BM9;Q9NVJ2-2	ADP-ribosylation factor-like protein 8B;ADP-ribosylation factor-like protein 8A
GNL3L	21.8783	21.7875	21.8005	21.7586	21.9004	21.9672		0.323123	0.835747	-0.0533104	Q9NVN8	Guanine nucleotide-binding protein-like 3-like protein
DDX18	25.8436	25.5856	25.7832	25.7139	25.6132	25.7182		0.260934	0.847219	0.0557327	Q9NVP1;H7C452	ATP-dependent RNA helicase DDX18
MTPAP	23.9367	22.7753	23.4347	22.6977	22.7618	23.1404		0.63999	0.326151	0.51561	Q9NVV4-2;Q9NVV4;Q5T852;Q5T851	Poly(A) RNA polymerase, mitochondrial
NLE1	21.5748	21.6107	21.319	20.996	21.5772	21.5526		0.235383	0.786935	0.126239	Q9NVX2;A0A0A0MRH0;K7ERN7;K7EN33;Q9NVX2-2	Notchless protein homolog 1
RBM28	22.7784	22.4278	22.5281	22.059	21.8587	22.4798		0.992135	0.190741	0.44565	Q9NW13;Q9NW13-2;C9JE21;C9JAA9	RNA-binding protein 28
WDR70	20.0542	NaN	20.1176	NaN	NaN	20.337		0	0.94239	-0.251149	Q9NW82;D6RIW8	WD repeat-containing protein 70
MED9	19.7307	NaN	19.5218	NaN	19.6705	19.7799		0.310157	0.779673	-0.0989618	Q9NWA0;J3KTK5	Mediator of RNA polymerase II transcription subunit 9
FAM120C	20.7353	20.7596	20.4146	20.5103	NaN	NaN		0	0.941937	0.126251	Q9NX05;F8W881;Q9NX05-2	Constitutive coactivator of PPAR-gamma-like protein 2
MRPL16	21.9255	22.3898	21.8951	21.9456	21.8929	22.3624		0.00477394	0.994815	0.00318273	Q9NX20;E9PI14	39S ribosomal protein L16, mitochondrial
HYPK	21.5715	21.4449	21.0799	21.2154	21.4388	21.2455		0.149699	0.881689	0.065546	Q9NX55	Huntingtin-interacting protein K
LYAR	22.0617	22.0412	22.1859	21.8767	21.8949	22.391		0.0855768	0.922625	0.0421003	Q9NX58;D6RDJ1	Cell growth-regulating nucleolar protein
TEX10	21.0244	NaN	20.8935	20.635	20.5462	19.9949		0.92036	0.178203	0.566874	Q9NXF1;Q9NXF1-2;A0A0A0MSR3	Testis-expressed sequence 10 protein
THUMPD1	19.4223	19.2359	NaN	NaN	NaN	NaN		0	0.941484	NaN	Q9NXG2;H3BNW0	THUMP domain-containing protein 1
GAR1	23.7945	23.8452	23.7297	23.1777	23.3774	23.5329		1.77458	0.062007	0.42714	Q9NY12;Q9NY12-2	H/ACA ribonucleoprotein complex subunit 1
AATF	NaN	19.2591	19.3729	NaN	NaN	19.2128		0	0.941032	0.103187	Q9NY61	Protein AATF
UTP6	20.3984	21.1868	21.1697	20.7746	20.4255	20.9302		0.279365	0.717851	0.208191	Q9NYH9;J3KRR8	U3 small nucleolar RNA-associated protein 6 homolog
MRPL39	23.819	24.11	24.1893	24.0407	24.0487	24.0637		0.0348681	0.978687	-0.0116247	Q9NYK5;Q9NYK5-2;C9JG87	39S ribosomal protein L39, mitochondrial
CDK12	21.1068	20.9491	21.354	21.4682	20.8893	20.7903		0.132875	0.877929	0.0873559	Q9NYV4;Q9NYV4-2;J3QSD7;Q9NYV4-3	Cyclin-dependent kinase 12
FASTKD2	23.4924	22.3793	22.5702	21.9054	22.014	21.8171		1.21636	0.0673763	0.901798	Q9NYY8;Q9NYY8-2	FAST kinase domain-containing protein 2
TECR	23.1576	22.2538	22.2617	22.5562	21.1719	23.0869		0.167319	0.799619	0.286053	Q9NZ01;M0R3C3;M0QXM3;Q9NZ01-2	Very-long-chain enoyl-CoA reductase
C9orf78	20.2322	20.4925	20.5737	20.6279	NaN	20.966		0.850964	0.269823	-0.364168	Q9NZ63;A0A087X2F5	Uncharacterized protein C9orf78
CALML5	NaN	22.3002	19.7282	NaN	22.6162	23.0604		0.527182	0.321916	-1.82412	Q9NZT1	Calmodulin-like protein 5
CHMP5	20.8626	21.305	21.0191	21.0856	21.5823	21.0158		0.306185	0.719717	-0.165661	Q9NZZ3;Q9NZZ3-2	Charged multivesicular body protein 5
NDUFAF4	22.2297	22.2705	NaN	22.4488	22.5627	22.4954		1.94279	0.132521	-0.252236	Q9P032	NADH dehydrogenase [ubiquinone] 1 alpha subcomplex assembly factor 4
NDUFA13	21.7193	21.5457	NaN	21.8231	22.0656	22.1446		1.12912	0.176896	-0.378621	Q9P0J0;Q9P0J0-2;B4DEZ3;K7EJE1;E7ENQ6;U3KQP3	NADH dehydrogenase [ubiquinone] 1 alpha subcomplex subunit 13
RAI14	28.4207	27.3602	28.3916	27.978	25.0003	NaN		0.550357	0.307511	1.56831	Q9P0K7;Q9P0K7-4;Q9P0K7-3;Q9P0K7-2;D6RE17;D6RB25;D6RBW6;D6RB27;D6R9G4;D6RBY4;D6REL2;D6R9G6;D6RF74	Ankycorbin
VAPA	22.5927	21.3205	21.8963	21.9986	22.635	21.5245		0.0841903	0.900854	-0.116161	Q9P0L0;Q9P0L0-2;J3QKM9	Vesicle-associated membrane protein-associated protein A
RCC2	24.6767	25.0709	25.0874	25.2088	25.2084	25.4994		1.02216	0.216066	-0.360518	Q9P258	Protein RCC2
BCCIP	23.386	22.6903	22.4735	22.0687	22.2402	22.5189		0.876519	0.196617	0.574013	Q9P287;Q9P287-2;Q9P287-4;Q9P287-3	BRCA2 and CDKN1A-interacting protein
CPSF2	22.6831	22.3464	22.3208	22.5779	22.5905	22.8067		0.68488	0.458627	-0.208328	Q9P2I0;H0YJF4	Cleavage and polyadenylation specificity factor subunit 2
LARS	23.4919	23.6071	23.5845	23.4166	23.5002	23.7856		0.0178776	0.987777	-0.00630124	Q9P2J5;Q9P2J5-2;Q9P2J5-3;A0A087WXY1	Leucine--tRNA ligase, cytoplasmic
RBM27	22.6713	21.7066	22.079	21.5074	21.4332	21.6557		1.00907	0.137152	0.620197	Q9P2N5;U3KPZ7	RNA-binding protein 27
ANKFY1	22.9172	22.7166	22.7172	22.4906	22.4345	22.8459		0.595903	0.499567	0.193314	Q9P2R3;Q9P2R3-4;Q9P2R3-2;I3L1Z9;K7EPT2	Rabankyrin-5
RERE	21.6196	21.8575	21.7783	21.481	21.7452	21.1431		0.719353	0.369807	0.295341	Q9P2R6;H7BYW9;H0Y975;B1AKN3;Q9P2R6-2	Arginine-glutamic acid dipeptide repeats protein
ATXN10	22.1824	22.3111	22.181	21.9986	21.9571	22.2826		0.584396	0.579745	0.145413	Q9UBB4;Q9UBB4-2;B1AHE3;B1AHE4	Ataxin-10
MBD2	20.756	20.7555	20.4264	20.6825	20.4779	21.1539		0.213443	0.799666	-0.125498	Q9UBB5;X6RBL6;Q9UBB5-3	Methyl-CpG-binding domain protein 2
TFIP11	22.0418	22.6742	22.5071	22.6057	22.4665	22.6521		0.351885	0.680695	-0.167051	Q9UBB9;Q9UBB9-2;H0Y4U8	Tuftelin-interacting protein 11
EPS15L1	21.0236	21.4736	21.8441	20.6952	20.9267	21.5156		0.517339	0.43114	0.401277	Q9UBC2;Q9UBC2-2;Q9UBC2-3;M0R165;M0R3I1;M0R2S2;Q9UBC2-4	Epidermal growth factor receptor substrate 15-like 1
ORC3	22.9355	22.6909	22.8393	22.5684	22.6195	22.7856		0.782189	0.477318	0.164091	Q9UBD5;Q9UBD5-2;Q9UBD5-3	Origin recognition complex subunit 3
SAE1	22.4452	23.2881	23.0883	22.9075	22.9019	23.2728		0.111453	0.893017	-0.0868918	Q9UBE0;M0QZS6;Q9UBE0-3;B3KNJ4;Q9UBE0-2;M0QX65;M0R375;M0QYM8;M0R054	SUMO-activating enzyme subunit 1;SUMO-activating enzyme subunit 1, N-terminally processed
COPG2	23.2177	22.8267	23.0118	22.6614	22.5541	22.9736		0.788979	0.34652	0.289012	Q9UBF2;Q9UBF2-2	Coatomer subunit gamma-2
GRHPR	20.8341	NaN	20.254	NaN	NaN	NaN		0	0.94058	NaN	Q9UBQ7;U3KQ56	Glyoxylate reductase/hydroxypyruvate reductase
DNAJB11	22.3819	22.2781	22.3199	22.6485	22.3667	22.4603		0.871909	0.457064	-0.165203	Q9UBS4;H7C2Y5	DnaJ homolog subfamily B member 11
UBA2	23.6902	23.6209	23.9898	23.9656	24.0997	24.2214		1.14322	0.201943	-0.328601	Q9UBT2;K7EPL2;Q9UBT2-2;U3KQ55;K7ES38;K7ESK7	SUMO-activating enzyme subunit 2
NXF1	22.0854	22.1726	22.2101	22.0802	22.2592	22.5296		0.419394	0.678362	-0.13362	Q9UBU9;E9PIN3;Q9UBU9-2;B4E227;E9PLA7;E9PQA4;H0YDU0	Nuclear RNA export factor 1
PEF1	NaN	20.6529	20.2748	20.4959	20.0906	20.7173		0.0351898	0.962555	0.0292584	Q9UBV8	Peflin
AASS	21.7135	21.6692	21.5909	21.3347	21.4057	21.7438		0.550236	0.564128	0.163106	Q9UDR5;F8WAH1;F8WE53	Alpha-aminoadipic semialdehyde synthase, mitochondrial;Lysine ketoglutarate reductase;Saccharopine dehydrogenase
TJP2	21.1568	21.4705	21.4854	21.6706	21.6373	21.7774		1.3184	0.169523	-0.324265	Q9UDY2;Q9UDY2-2;Q9UDY2-5;Q9UDY2-4;Q9UDY2-6;Q9UDY2-3;Q9UDY2-7;U3KQJ2;B1AN86	Tight junction protein ZO-2
DAXX	21.9534	21.9613	22.3544	22.2481	21.7353	22.4402		0.0726645	0.92616	-0.0515162	Q9UER7;Q9UER7-5;Q9UER7-4;Q9UER7-2;Q9UER7-3;Q4VX54;Q5STR5	Death domain-associated protein 6
LRWD1	21.7112	21.6655	22.3767	21.6514	21.8202	22.3259		0.0158525	0.986353	-0.0146503	Q9UFC0;H7C5S6;F8WDB4;H7C5N7	Leucine-rich repeat and WD repeat-containing protein 1
CGGBP1	21.3639	21.0237	21.307	21.0163	20.852	21.3454		0.37519	0.675733	0.160322	Q9UFW8;C9JUJ0	CGG triplet repeat-binding protein 1
ABCF2	21.7142	21.6362	21.5154	21.784	21.7186	22.0284		0.937242	0.357027	-0.221693	Q9UG63;Q9UG63-2;C9JHK9;C9JZV3	ATP-binding cassette sub-family F member 2
TES	21.4873	22.3271	22.3661	22.691	22.5705	22.7951		0.997955	0.137628	-0.625357	Q9UGI8;Q9UGI8-2;F8W7T0;H7BYK1;F8WDI4	Testin
SEC63	22.18	21.6549	22.0706	21.9652	21.9269	22.1191		0.072475	0.935911	-0.0352262	Q9UGP8;A6PVC9	Translocation protein SEC63 homolog
LIMA1	23.5587	23.5478	23.4934	23.6281	23.5031	23.4885		0.0464485	0.985206	-0.00661087	Q9UHB6;Q9UHB6-4;F8VQE1;Q9UHB6-2;Q9UHB6-5;F8VS07;Q9UHB6-3;F8VRN8;F8VVQ7;F8VTU2	LIM domain and actin-binding protein 1
SRP68	24.0626	24.6498	24.7161	24.7725	24.703	24.9318		0.678757	0.370341	-0.326296	Q9UHB9;Q9UHB9-4;Q9UHB9-2;Q9UHB9-3	Signal recognition particle subunit SRP68
CHORDC1	20.5764	20.4071	20.352	20.6619	20.57	20.9163		1.02859	0.274212	-0.270903	Q9UHD1;Q9UHD1-2;E9PHZ2;E9PPQ5	Cysteine and histidine-rich domain-containing protein 1
SEPT9	23.8952	23.6277	24.0248	23.9733	23.6903	24.0508		0.127127	0.893886	-0.0555662	Q9UHD8;Q9UHD8-2;Q9UHD8-7;Q9UHD8-5;Q9UHD8-3;Q9UHD8-4;Q9UHD8-9;Q9UHD8-8;K7EL40;K7EK18;K7ER52;K7EIE4;K7EQD7;K7ELJ9;K7EJV0;K7EJ51;K7EJZ2;K7EPY1;K7ENL0;K7ERG1;K7EIR4;K7EKN4;K7EN52;K7ENQ5;K7ER14	Septin-9
UBQLN2	21.0591	20.6342	20.4387	20.499	20.6023	20.6845		0.238077	0.7882	0.115406	Q9UHD9	Ubiquilin-2
DDX20	21.5428	20.9459	20.828	20.7636	20.9788	21.4147		0.0631835	0.934425	0.0531928	Q9UHI6;E9PJ60;Q9UHI6-2	Probable ATP-dependent RNA helicase DDX20
BAIAP2L1	20.1127	21.1255	21.667	NaN	NaN	21.4185		0	0.940129	-0.450132	Q9UHR4	Brain-specific angiogenesis inhibitor 1-associated protein 2-like protein 1
PFDN2	23.1767	22.6013	22.2733	22.1419	22.1176	22.0791		1.01239	0.1471	0.570951	Q9UHV9	Prefoldin subunit 2
[truncated: 92 more rows]
