# Supplementary material for: Specific inhibition of splicing factor activity by decoy RNA oligonucleotides
Source: Nat Commun. 2019 Apr 8;10:1590. doi: 10.1038/s41467-019-09523-0 (PMC6453957; doi:10.1038/s41467-019-09523-0)
Supplement: Supplementary file 11 — Supplementary Data 5 [file 41467_2019_9523_MOESM11_ESM.xlsx]

## Sheet: SRSF1
Student's t-test between SRSF1 and scrambled. Label free quantification intensities are in log2 scale and + sign indicates that protein passed the T-test. NaN's represent the quantification is below the detection limit. -log10 t-test p-value, t-test difference and q-value are indicated, followed by protein ID and protein name
Gene names	LFQ intensity SF2i2_1	LFQ intensity SF2i2_2	LFQ intensity SF2i2_3	LFQ intensity SCRM_1	LFQ intensity SCRM_2	LFQ intensity SCRM_3	t-test Significant	-LOG(P-value)	q-value (FDR)	t-test Difference (log2)	Protein IDs	Protein names	Column1	Column2	Column3	Column4	Column5	Column6
HDLBP	25.0853	25.1059	24.9393	18.5856	18.7151	18.4039	+	6.39272	0	6.47531	A0A024R4E5;Q00341;Q00341-2;H0Y394;H7C0A4;C9J5E5;C9JIZ1;C9JZI8;C9JHZ8;C9JES8;C9JHS7;H7C2D1;C9JT62;C9JK79;C9JBS3;C9JEJ8;A0A0E3D6N3;C9JHN6;C9JQ82;H7BZC3;C9JMQ6;C9JHS9;C9J739;H7C3D0	Vigilin
HNRNPDL	26.2939	24.7227	26.987	20.9461	21.1003	20.7901	+	2.76774	0	5.05568	O14979;A0A087WUK2	Heterogeneous nuclear ribonucleoprotein D-like
RPL10;RPL10L	23.8831	22.4201	23.801	21.4752	21.0069	19.3176	+	1.57282	0.00354286	2.76819	P27635;F8W7C6;A0A087WV22;X1WI28;H7C123;H7C2C5;Q96L21;B8A6G2;A6QRI9;H7C2U2	60S ribosomal protein L10;60S ribosomal protein L10-like
RPL17;RPL17-C18orf32	25.3004	24.6504	24.4735	24.0534	23.9068	24.0742	+	1.44169	0.0383546	0.796625	P18621;A0A087WXM6;J3QQT2;J3KRX5;A0A0A6YYL6;P18621-3;J3QLC8;A0A0A0MRF8;P18621-2;J3KRB3;A0A087WWH0;J3QS96;A0A087WY81;J3KSJ0	60S ribosomal protein L17
MRPL45	23.271	25.2878	22.4183	19.4895	19.6285	20.5243	+	1.84578	0	3.77828	Q9BRJ2;A0A087X2D5;A0A0G2JMS5;A0A087WU62	39S ribosomal protein L45, mitochondrial
FHL2	22.6131	23.6828	22.1862	20.6832	21.2599	20.3675	+	1.78717	0.00357692	2.05718	Q14192;J3KNW4;A0A0A0MSG2	Four and a half LIM domains protein 2
MRPL22	23.0965	21.893	22.9536	20.528	20.8347	19.457	+	1.86604	0.00127835	2.37444	Q9NWU5;E7ESL0;A0A0C4DGX2;J3KQY1;Q9NWU5-2;Q9NWU5-3	39S ribosomal protein L22, mitochondrial
PTBP1	26.4403	25.6849	26.8979	22.244	20.6779	23.7993	+	1.87605	0	4.10066	A6NLN1;A0A0D9SF20;K7ES59;K7EK45;K7ELW5;A0A087WUW5;O95758;O95758-2;A0A087WU68;O95758-1;O95758-6;O95758-5;O95758-4;X6R242;O95758-7
MATR3	27.3688	26.9704	27.2478	26.2557	26.2715	25.4073	+	1.77126	0.00307438	1.21747	P43243;A8MXP9;D6REM6;D6R991;H0Y8T4;B3KM87;P43243-2;Q68E03;D6R8Z5;D6RBI2;D6RE02;D6RIA2;D6RB45;D6R9F3;D6RAM9;D6RAY2;D6RBS2;D6RCM3;D6REK4;D6RBK5	Matrin-3
HNRNPC;HNRNPCL1;HNRNPCL3;HNRNPCL2;HNRNPCL4	28.8533	29.365	28.6668	19.6274	22.2507	21.6483	+	3.16271	0	7.78624	B4DY08;P07910-2;G3V4W0;B2R5W2;G3V4C1;P07910;G3V2Q1;P07910-4;G3V576;P07910-3;G3V555;G3V575;O60812;B7ZW38;B2RXH8;G3V251;G3V2D6;A0A0G2JPF8;A0A0G2JNQ3;P0DMR1;G3V5X6;G3V3K6;B4DSU6;G3V5V7;G3V4M8;G3V2H6;Q86SE5;E5RG71;B3KT61;Q86SE5-3	Heterogeneous nuclear ribonucleoproteins C1/C2;Heterogeneous nuclear ribonucleoprotein C-like 1;Heterogeneous nuclear ribonucleoprotein C-like 3;Heterogeneous nuclear ribonucleoprotein C-like 2;Heterogeneous nuclear ribonucleoprotein C-like 4
RPL37A	23.774	24.0314	24.1174	22.8179	22.9059	20.9014	+	1.25203	0.00872441	1.76589	P61513;C9J4Z3;M0R0A1;Q6P4E4;E9PEL3;M0R2L6;G5E9R3;A6NKH3	60S ribosomal protein L37a
RPL24	22.7701	22.0463	22.977	20.5513	22.7112	19.1385	+	0.76884	0.0607947	1.79748	P83731;C9JXB8;C9JNW5	60S ribosomal protein L24
CHCHD3	21.4231	20.8889	21.355	21.0727	19.7679	19.0927	+	0.96357	0.0483862	1.24459	Q9NX63;C9JRZ6;F8WAR4;F8WD73	MICOS complex subunit MIC19
RPL35A	23.8182	23.933	24.2874	21.0562	20.7014	19.234	+	2.51422	0	3.68237	P18077;C9K025;F8WBS5;F8WB72	60S ribosomal protein L35a
RPL32	23.5902	22.382	23.8721	19.3123	21.2116	20.4314	+	1.84175	0	2.96303	P62910;D3YTB1;F8W727	60S ribosomal protein L32
RPL14	26.0734	24.9803	25.8758	19.267	19.4495	19.6823	+	4.18323	0	6.17689	P50914;E7EPB3	60S ribosomal protein L14
MRPL3	24.5022	24.4231	24.9563	19.4068	19.4037	18.5834	+	4.1691	0	5.4959	P09001;H0Y9G6;E7ETU7;D6RC14;E9PF06;D6RBQ5	39S ribosomal protein L3, mitochondrial
HSPA8;HSPA2	22.8582	22.7708	22.8193	20.5913	19.5449	19.8811	+	3.08878	0	2.81032	P11142;E9PKE3;P11142-2;E9PNE6;E9PN89;P54652;E9PQQ4;E9PQK7;E9PK54;E9PLF4;E9PN25;E9PPY6;A8K7Q2;E9PI65;E9PM13;E9PS65	Heat shock cognate 71 kDa protein;Heat shock-related 70 kDa protein 2
SF3B2	24.3076	23.8436	24.434	19.8502	20.7418	18.3628	+	2.49879	0	4.54348	Q13435;E9PPJ0;A0A087WZZ5;E9PJ04;H0YCG1;E9PJT3;H0YEX5;E9PIL8	Splicing factor 3B subunit 2
DIS3	22.2005	21.7369	21.8414	18.7632	19.993	21.3529	+	1.16777	0.0114729	1.88987	Q9Y2L1;F2Z2C0;G3V1J5;Q9Y2L1-2	Exosome complex exonuclease RRP44
GRSF1	28.3561	28.5871	28.3048	20.0469	18.8946	18.5397	+	4.43179	0	9.2556	Q12849;H0Y8R1;F5H5I6;H0YAK1;Q12849-5;H0YAM1	G-rich sequence factor 1
RPLP0;RPLP0P6	26.9084	26.1515	27.2958	18.545	20.1917	18.0789	+	3.38675	0	7.84671	P05388;F8VU65;F8VPE8;G3V210;F8VWS0;P05388-2;Q8NHW5;F8VQY6;F8VRK7;F8VW21;F8VWV4;F8VS58;F8VZS0	60S acidic ribosomal protein P0;60S acidic ribosomal protein P0-like
IGF2BP2	24.0719	23.5071	24.4748	18.7199	18.6741	20.6289	+	2.57753	0	4.67693	Q9Y6M1;F8W930;Q9Y6M1-1;Q9Y6M1-5;Q9Y6M1-6;Q9Y6M1-3;Q9Y6M1-4	Insulin-like growth factor 2 mRNA-binding protein 2
CELF1	21.1307	20.8458	21.366	18.2641	18.8509	21.17	+	0.871997	0.0438322	1.68588	Q92879;Q92879-4;G5EA30;Q92879-5;Q92879-2;Q92879-3;Q92879-6	CUGBP Elav-like family member 1
HNRNPH1	28.9455	29.0951	29.4883	27.6619	28.3437	28.2011	+	1.86555	0.00302439	1.10738	P31943;G8JLB6;E9PCY7;D6RBM0;D6RIU0;D6RFM3;D6RIT2;H0YB39;D6RAM1;E5RGV0;D6R9T0;D6RDU3;D6RJ04;D6RIH9;E7EN40;H0YBD7;E7EQJ0;D6RDL0;E5RGH4;H0YBG7;H0YAQ2;D6RF17;D6R9D3;E5RJ94;H0YBK1	Heterogeneous nuclear ribonucleoprotein H;Heterogeneous nuclear ribonucleoprotein H, N-terminally processed
RPL36A;RPL36A-HNRNPH2	22.042	22.0449	21.7922	20.7867	18.3903	19.6716	+	1.54829	0.00344444	2.3435	P83881;H0Y5B4;H7BZ11;J3KQN4;R4GN19;H7BY91;H0Y3V9	60S ribosomal protein L36a
DDX17	23.6558	22.5653	23.6662	21.9482	22.02	21.9697	+	1.64214	0.00304918	1.31646	Q92841;Q92841-3;H3BLZ8;Q92841-1;Q92841-2	Probable ATP-dependent RNA helicase DDX17
ICT1	23.3515	23.7791	23.2034	20.5152	21.4801	19.8774	+	2.32324	0	2.82043	Q14197;J3KS15;J3QRF8	Peptidyl-tRNA hydrolase ICT1, mitochondrial
RPL19	23.0832	24.3576	23.4404	22.8745	19.9824	21.2809	+	1.15092	0.00879365	2.24778	P84098;J3QR09;J3KTE4;J3QL15	60S ribosomal protein L19;Ribosomal protein L19
SRSF1	24.1523	23.1176	23.9513	20.189	23.6163	22.5195	+	0.703077	0.0796645	1.63211	Q07955;J3KTL2;Q07955-3;Q07955-2;J3KSR8;J3QQV5;J3KSW7	Serine/arginine-rich splicing factor 1
RPL18	24.9013	23.0484	25.424	21.8714	22.2508	19.821	+	1.40387	0.00341284	3.14355	Q07020;J3QQ67;F8VYV2;G3V203;H0YHA7;Q07020-2;A0A075B7A0;F8VUA6;F8VXR6	60S ribosomal protein L18
DAZAP1	24.1184	24.2294	24.6327	20.0432	20.665	20.3408	+	4.12403	0	3.97715	Q96EP5;K7EQ55;K7EK33;Q96EP5-2;K7EQ02	DAZ-associated protein 1
RPS15	23.5617	24.0381	23.8644	21.4316	21.6775	17.0658	+	1.1761	0.0032069	3.76309	P62841;K7EQJ5;K7EJ78;K7ELC2;K7EM56;A0A0B4J2B4;S4R417;S4R456	40S ribosomal protein S15
RPS5	29.562	29.6329	29.5888	25.994	27.1213	19.5146	+	1.06773	0.0031	5.38462	P46782;M0R0F0;M0R0R2;M0QZN2	40S ribosomal protein S5;40S ribosomal protein S5, N-terminally processed
IGF2BP3	27.1675	27.0052	27.1867	19.9874	20.3354	18.821	+	4.05425	0	7.40518	O00425;O00425-2;F8WD15	Insulin-like growth factor 2 mRNA-binding protein 3
HNRNPDL	25.7938	26.0543	25.2882	20.5016	20.188	18.1116	+	2.83777	0	6.11168	O14979-3;O14979-2;A0A087WU03	Heterogeneous nuclear ribonucleoprotein D-like
HNRNPR	28.3841	26.0024	28.0613	22.5283	25.136	22.2425	+	1.61489	0.00129167	4.1803	O43390;O43390-2;O43390-4;O43390-3;B4DT28	Heterogeneous nuclear ribonucleoprotein R
SYNCRIP	24.8805	25.1155	24.5918	17.2619	21.591	19.9294	+	1.84537	0	5.2685	O60506;O60506-2;F6UXX1	Heterogeneous nuclear ribonucleoprotein Q
SF3B1	24.8313	25.0152	24.828	19.6843	20.6512	19.4214	+	3.71024	0	4.97253	O75533;H7C341;B4DGZ4;O75533-2;F8WC19	Splicing factor 3B subunit 1
CSDE1	24.5031	23.1878	24.1498	24.937	25.1961	24.6804	+	1.10875	0.0487222	-0.99093	O75534;O75534-2;O75534-3;O75534-4;E9PLT0;E9PNG3;E9PLD4;E9PJK7;E9PKN4	Cold shock domain-containing protein E1
TRUB2	20.9456	20.748	21.532	18.9982	17.3776	20.3517	+	1.14283	0.009625	2.16605	O95900;O95900-2	Probable tRNA pseudouridine synthase 2
KRT1	29.7463	31.648	28.3925	31.3955	31.1351	32.6785	+	0.788583	0.0573154	-1.80744	P04264	Keratin, type II cytoskeletal 1
SSB	24.9609	25.1059	24.445	20.0947	19.1321	20.0631	+	3.76717	0	5.07399	P05455;E9PGX9;E9PFL9;E7ERC4	Lupus La protein
NPM1	24.7585	25.1227	24.9273	19.5921	23.5101	18.4426	+	1.34471	0.00350943	4.4212	P06748;P06748-2;P06748-3;E5RGW4;E5RI98	Nucleophosmin
SNRNP70	21.6686	21.6523	21.7183	21.4336	18.423	19.4047	+	1.01963	0.0210746	1.92598	P08621;P08621-2;P08621-3;M0QYR1;P08621-4;M0QX04	U1 small nuclear ribonucleoprotein 70 kDa
RPS17;RPS17L	25.7376	24.9552	25.4457	24.0205	24.0073	18.4296	+	0.794766	0.0345109	3.22704	P08708;P0CW22;H0YN88;A0A075B716;H0YN73;H3BNC9	40S ribosomal protein S17;40S ribosomal protein S17-like
HNRNPA1;HNRNPA1L2	31.2535	31.5817	30.9577	28.4675	28.6398	27.6852	+	3.01852	0	3.00013	P09651;F8W6I7;P09651-2;P09651-3;F8VZ49;Q32P51;F8VTQ5;H0YH80;F8W646;F8VYN5	Heterogeneous nuclear ribonucleoprotein A1;Heterogeneous nuclear ribonucleoprotein A1, N-terminally processed;Heterogeneous nuclear ribonucleoprotein A1-like 2
PABPC1;PABPC3	28.8897	28.7678	28.8191	18.6239	23.8196	20.2977	+	2.17578	0	7.91181	P11940;E7EQV3;E7ERJ7;P11940-2;A0A087WTT1;H0YAR2;Q9H361;H0YBN4;H0YAP2;H0YB86;Q4VXU2;E5RGH3;E5RH24;E5RJB9;H0YB75;H0YAS6;H0YAW6;Q4VXU2-2;E5RHG7;H0YAS7;H0YC10;E5RGC4;E5RFD8;Q96DU9;E5RJM8;Q96DU9-2	Polyadenylate-binding protein 1;Polyadenylate-binding protein;Polyadenylate-binding protein 3
HNRNPL	29.1292	28.5466	29.0927	22.5828	22.9137	22.6791	+	5.08475	0	6.19761	P14866;M0QXS5;P14866-2;B4DVF8;M0R1W6;M0QYL7	Heterogeneous nuclear ribonucleoprotein L
RPS2	24.7218	24.5918	25.1343	23.4414	23.0976	22.6787	+	2.50154	0	1.74344	P15880;H0YEN5;E9PQD7;I3L404;E9PM36;E9PMM9;E9PPT0;H3BNG3;H0YE27	40S ribosomal protein S2
HIST1H1C	26.6881	26.2061	26.4612	23.9972	24.6186	24.0845	+	3.12554	0	2.21835	P16403	Histone H1.2
RPL7	25.9605	25.2382	26.2557	19.5756	20.6621	21.2066	+	3.14944	0	5.33673	P18124;A8MUD9;C9JIJ5;C9JZ88	60S ribosomal protein L7
NCL	29.3417	28.9734	29.2176	28.1036	28.8362	27.5618	+	1.23335	0.0337714	1.01039	P19338;H7BY16;C9JYW2;C9JLB1;C9J1H7;C9JWL1	Nucleolin
FBL	24.0498	20.2937	24.8333	19.1309	21.593	19.7014	+	0.854589	0.0270519	2.91718	P22087;M0QXL5;M0R299;M0R2Q4;M0R0P1;M0R2U2;M0R1H0;M0R2B0	rRNA 2-O-methyltransferase fibrillarin
HNRNPA2B1	31.5312	31.3428	31.4083	26.734	27.8942	25.8227	+	2.80634	0	4.61043	P22626;P22626-2;A0A087WUI2	Heterogeneous nuclear ribonucleoproteins A2/B1
RPS12	26.6216	26.529	27.2463	23.195	23.5786	23.9458	+	3.30322	0	3.22581	P25398	40S ribosomal protein S12
RPL13	25.411	24.5371	25.6949	21.1754	20.7918	19.3686	+	2.73407	0	4.76909	P26373;P26373-2;J3QSB4;J3KS98;H3BTH3;H3BUK8	60S ribosomal protein L13
RPL12	27.4134	27.2705	27.3828	21.1984	22.6737	20.8053	+	3.27736	0	5.79643	P30050;P30050-2	60S ribosomal protein L12
HNRNPH3	23.277	23.0885	23.8803	21.4801	22.6739	19.2861	+	1.04434	0.0139091	2.26851	P31942;P31942-2;P31942-3;P31942-4;P31942-6;P31942-5	Heterogeneous nuclear ribonucleoprotein H3
RPL4	26.6512	26.4855	27.0555	23.397	21.5045	21.1017	+	2.53926	0	4.72963	P36578;H3BM89;H3BTP7;H3BU31	60S ribosomal protein L4
RBMX	27.167	26.6636	27.2333	24.8251	25.1784	24.7322	+	3.13859	0	2.10938	P38159;P38159-2;H3BT71;H0Y6E7;H3BUY5;H3BR27;P38159-3;O75526;H3BNC1;O14776;Q8N7X1;Q75N03;G3V220;Q75N03-2;O14776-2	RNA-binding motif protein, X chromosome;RNA-binding motif protein, X chromosome, N-terminally processed
EIF4A3	24.3249	24.1057	24.2969	18.611	20.3736	19.7172	+	3.07553	0	4.67519	P38919;I3L3H2;J3QQP0;E9PBH4;F8WE11	Eukaryotic initiation factor 4A-III;Eukaryotic initiation factor 4A-III, N-terminally processed
RPS19	28.227	28.1323	28.746	24.5569	24.88	22.8526	+	2.53918	0	4.27194	P39019;A0A075B6E2;M0R2L9;M0QXK4;M0QYF7;M0R140	40S ribosomal protein S19
RPL3	27.5895	24.5393	27.4898	21.771	18.7538	19.6415	+	2.07245	0	6.4841	P39023;G5E9G0;H7C422;B5MCW2;H7C3M2;F8WCR1;Q92901	60S ribosomal protein L3
RPL13A;RPL13a	26.2779	26.8544	26.2569	20.459	19.7155	19.2006	+	4.06015	0	6.67139	P40429;M0QYS1;Q8J015;Q6NVV1;M0QZU1;A0A096LPE0	60S ribosomal protein L13a
RPS27;RPS27L	23.0796	22.6256	22.8614	22.4012	21.4765	19.4654	+	0.928427	0.0342609	1.74119	P42677;Q5T4L4;Q71UM5;H0YMV8;C9J1C5;C9JLI6	40S ribosomal protein S27;40S ribosomal protein S27-like
HELZ	24.7496	24.0022	24.4631	23.4422	24.2365	21.7874	+	0.762991	0.0853333	1.24961	P42694;J3QS41;P42694-2;A0A075B6R3;J3KT20;J3KS59;J3QRR8	Probable helicase with zinc finger domain
RPL28	24.9579	25.0916	24.8601	22.2906	21.6104	20.7931	+	2.83071	0	3.40522	P46779;H0YKD8;P46779-2;P46779-3;H0YMF4;P46779-4;P46779-5;H0YLP6	60S ribosomal protein L28
RPS9	25.2879	24.9484	25.0182	21.3581	18.7408	20.7617	+	2.4128	0	4.79796	P46781;B5MCT8;C9JM19;F2Z3C0;A8MXK4	40S ribosomal protein S9
RPS10;RPS10-NUDT3	29.0081	29.2198	29.4161	28.5188	28.7069	27.5172	+	1.17315	0.0441408	0.967016	P46783;F6U211;S4R435;Q9NQ39	40S ribosomal protein S10
RPL29	23.4983	23.6006	23.4368	19.957	21.9339	19.6529	+	1.85726	0	2.99731	P47914	60S ribosomal protein L29
RPL34	24.6464	24.9483	24.6489	22.4445	21.4475	22.5233	+	2.71403	0	2.60943	P49207	60S ribosomal protein L34
HNRNPA3	30.3428	30.1845	30.3019	22.8375	24.9343	21.6862	+	2.76819	0	7.12371	P51991;H7C1J8	Heterogeneous nuclear ribonucleoprotein A3
HNRNPM	29.1155	28.924	29.0336	27.7434	27.5056	26.1357	+	1.70458	0.00347664	1.89613	P52272;P52272-2;A0A087X0X3;M0R019;M0R2T0;M0R0N3;M0R2I7;M0QYQ7;M0R0Y6;M0QY96;M0QYL3	Heterogeneous nuclear ribonucleoprotein M
HNRNPF	24.6104	24.6618	24.4955	19.5399	20.6081	20.0914	+	3.87374	0	4.5094	P52597	Heterogeneous nuclear ribonucleoprotein F;Heterogeneous nuclear ribonucleoprotein F, N-terminally processed
MRPL12	25.0067	24.8593	24.8231	20.9611	21.5167	19.8279	+	2.92992	0	4.12779	P52815;B4DLN1;F6QW41	39S ribosomal protein L12, mitochondrial
RPS20	27.2972	26.5648	27.324	26.2635	25.218	25.7812	+	1.54076	0.008864	1.30773	P60866;P60866-2;E5RJX2;G3XAN0;E5RIP1	40S ribosomal protein S20
RPS3A	25.7283	25.0723	25.5281	23.1688	20.1009	20.8933	+	1.90328	0	4.0552	P61247;D6RAT0;D6RG13;H0Y9Y4;D6RB09;E9PFI5;D6R9B6;H0Y8L7;D6RAS7;D6RED7;D6RGE0;D6RI02	40S ribosomal protein S3a
RPL15	26.1338	24.9416	26.4316	19.4583	19.6795	19.8536	+	3.71396	0	6.17185	P61313;E7EQV9;E7ENU7;E7EX53;P61313-2;E7ERA2	60S ribosomal protein L15;Ribosomal protein L15
RPL27	24.4356	22.9692	24.8472	19.8848	21.1155	19.9194	+	2.24603	0	3.77744	P61353;K7ELC7;K7EQQ9;K7ERY7	60S ribosomal protein L27
HNRNPK	28.8765	28.0111	29.1475	25.9753	25.752	25.1747	+	2.72568	0	3.04435	P61978-3;P61978;P61978-2;Q5T6W2;S4R457;S4R359	Heterogeneous nuclear ribonucleoprotein K
RPS8	23.0651	22.6315	23.8483	22.1633	22.5804	22.3165	+	1.0335	0.0769412	0.828221	P62241;Q5JR95	40S ribosomal protein S8
RPS16;ZNF90	29.5931	29.0969	30.3368	25.9915	26.6619	25.0381	+	2.50676	0	3.77847	P62249;M0R210;M0R3H0;A0A087WZ27;M0R1M5;Q6IPX4;M0QX76	40S ribosomal protein S16
RPS14	25.5811	23.7508	25.4003	23.9345	24.032	22.8925	+	0.87479	0.0612	1.29109	P62263;H0YB22;E5RH77	40S ribosomal protein S14
RPS18	28.6701	28.3789	28.91	25.9597	25.4067	20.6521	+	1.28791	0.00338182	4.64684	P62269;A0A0G2JQH2;Q5GGW2;J3JS69	40S ribosomal protein S18
RPS13	24.1652	23.6164	24.0092	23.2067	22.1838	20.3658	+	1.1173	0.0132308	2.01146	P62277;J3KMX5;E9PS50	40S ribosomal protein S13
RPS11	25.669	24.9388	25.2467	23.8376	24.3561	22.4143	+	1.32491	0.00793548	1.74881	P62280;M0QZC5;M0R1H6;M0R1H5	40S ribosomal protein S11
RPL7A	26.3879	25.1717	27.0122	22.6283	20.028	20.8077	+	2.23063	0	5.03599	P62424;Q5T8U3;Q5T8U2	60S ribosomal protein L7a
CNBP	26.4245	26.5321	26.1562	24.9298	24.4672	24.8167	+	3.10049	0	1.63301	P62633;P62633-2;P62633-7;P62633-3	Cellular nucleic acid-binding protein
RPS4X	25.3205	24.5434	24.8919	24.1919	24.3665	24.0093	+	1.37718	0.0577027	0.729397	P62701;P22090;Q8TD47;C9JEH7;A6NH36	40S ribosomal protein S4, X isoform
RPS6	23.3572	23.5223	23.7415	22.6564	23.3952	22.362	+	1.05782	0.087949	0.735791	P62753;A2A3R5;A2A3R7	40S ribosomal protein S6
RPS25	23.6974	22.7566	24.5564	21.1385	22.3787	21.1586	+	1.47847	0.00332143	2.11158	P62851	40S ribosomal protein S25
RPS26;RPS26P11	24.7954	24.8231	24.9652	19.6356	19.5115	19.951	+	5.47845	0	5.16187	P62854;Q5JNZ5	40S ribosomal protein S26;Putative 40S ribosomal protein S26-like 1
RPS28	28.1709	28.0769	28.1736	27.5157	27.518	27.7922	+	2.26664	0.0572517	0.531883	P62857	40S ribosomal protein S28
RPL30	25.3329	24.4322	25.5407	23.6112	23.9831	23.6431	+	1.70486	0.00317949	1.35615	P62888;E5RI99;A0A0C4DH44;A0A0B4J213;E5RJH3	60S ribosomal protein L30
RPL31	24.5682	24.4085	24.6489	23.6659	23.2243	19.9181	+	0.894366	0.0286765	2.27245	P62899;P62899-3;P62899-2;B8ZZK4;H7C2W9;C9JU56;B7Z4E3;B7Z4C8	60S ribosomal protein L31
RPL11	25.6117	25.0071	25.6285	23.3423	23.6128	21.5909	+	1.73947	0.00245545	2.5671	P62913;Q5VVC8;Q5VVC9	60S ribosomal protein L11
RPL8	26.448	26.5813	26.3884	19.6622	19.7762	19.1708	+	5.43493	0	6.93618	P62917;E9PKZ0;G3V1A1;E9PKU4;E9PP36	60S ribosomal protein L8
TRA2B	23.355	23.6527	23.1949	20.949	21.352	21.3468	+	3.49305	0	2.18492	P62995;P62995-3;H7BXF3;H7C2L4	Transformer-2 protein homolog beta
YBX1	25.7011	25.4278	25.731	21.5718	21.1033	20.8365	+	4.33465	0	4.44944	P67809;A0A087X1S2;H0Y449;C9J5V9;Q9Y2T7	Nuclease-sensitive element-binding protein 1
SRSF3	28.0735	26.8817	27.7879	25.8013	26.9994	24.8356	+	1.10929	0.0162105	1.70225	P84103;P84103-2;A0A087X2D0	Serine/arginine-rich splicing factor 3
HNRNPU	28.9012	28.9336	29.1212	27.6999	28.6302	26.3598	+	1.00707	0.0340144	1.42198	Q00839-2;Q00839;Q5RI18	Heterogeneous nuclear ribonucleoprotein U
RPL18A	24.9119	24.5222	24.681	20.918	21.072	20.2522	+	3.86302	0	3.95766	Q02543;M0R3D6;M0R1A7;M0R117;M0R0P7	60S ribosomal protein L18a
RPL6	26.6484	26.6191	26.9923	22.4571	19.9636	20.3909	+	2.76414	0	5.81605	Q02878;F8VZ45;U3KQR5;F8VR69;F8VZA3;F8VWR1;F8VU16	60S ribosomal protein L6
KHDRBS1	24.7215	23.8011	23.9269	23.1345	22.7099	22.4331	+	1.77041	0.00326316	1.39069	Q07666;Q07666-2;Q07666-3;Q5VWX1	KH domain-containing, RNA-binding, signal transduction-associated protein 1
DHX9	23.7541	23.214	24.1247	21.3659	22.5727	19.5778	+	1.30147	0.00323478	2.52545	Q08211;Q08211-2	ATP-dependent RNA helicase A
ILF3	24.2159	24.3173	24.8696	22.2409	20.402	19.6251	+	2.00828	0	3.71164	Q12906;Q12906-7;Q12906-4;Q12906-5;Q12906-2;Q12906-6;Q12906-3;K7EKJ9;Q96SI9;K7EQR9;Q96SI9-2;K7ERM6;K7ENK6;K7EM82;K7ELV3;K7EJ09;K7ER69;K7EPG3;K7EKY0	Interleukin enhancer-binding factor 3
MRPL28	23.8718	24.3547	23.6685	19.8211	20.1386	19.0064	+	3.40217	0	4.30965	Q13084;A2IDC6;A2IDC7;Q4TT37	39S ribosomal protein L28, mitochondrial
TARDBP	23.2557	23.5033	23.987	20.2549	21.2036	19.5366	+	2.45067	0	3.25029	Q13148;A0A087WX29;B1AKP7;G3V162;A0A087X260;A0A087WYY0;K7EJM5;K7EN94;A0A087WXQ5;A0A087WV68;Q13148-4;A0A087WW61;A0A087WX67;A0A087WXV3;A0A087WZC9;A0A087WTZ4;K7EL26;A0A087WYE7	TAR DNA-binding protein 43
HNRNPA0	28.1043	28.1883	28.4797	24.81	26.2294	24.5204	+	2.3254	0	3.07088	Q13151	Heterogeneous nuclear ribonucleoprotein A0
SRSF9	25.6793	25.1807	25.9504	19.9943	20.422	19.1523	+	3.719	0	5.74729	Q13242;H0YIB4;S4R3G0	Serine/arginine-rich splicing factor 9
SRSF6	23.3159	21.9163	22.7159	21.0482	20.1643	19.5572	+	1.80484	0.00250505	2.39279	Q13247;Q13247-3	Serine/arginine-rich splicing factor 6
PABPC4	26.8513	26.5005	26.9874	20.0197	20.2301	19.9942	+	5.67692	0	6.69837	Q13310-3;Q13310-2;Q13310;B1ANR0;H0Y5F5;H0YEU6;H0YCC8;H0YEQ8;B1ANR1;H0Y6X6;P0CB38;H0YER0	Polyadenylate-binding protein 4;Polyadenylate-binding protein
MRPL49	24.6217	24.6106	24.5655	20.0848	21.4883	20.3077	+	3.09498	0	3.97236	Q13405;H0YDP7;E9PNF1;E9PI78	39S ribosomal protein L49, mitochondrial
DDX39B	25.1978	24.7361	25.6713	21.33	20.9624	19.2657	+	2.60708	0	4.68239	Q13838;Q13838-2;A0A0G2JJZ9;Q5STU3;F6WLT2;A0A0A0MT12;F6TRA5;H0Y400;F6S4E6;F6UJC5;H0YCC6	Spliceosome RNA helicase DDX39B
HNRNPD	29.0057	28.7794	28.867	23.1204	25.4007	22.291	+	2.3199	0	5.27998	Q14103;Q14103-3;H0Y8G5;H0YA96;D6RAF8;D6RF44;D6RD83	Heterogeneous nuclear ribonucleoprotein D0
PUM1	24.8531	23.1317	23.9141	22.9686	23.2348	18.6178	+	0.679811	0.0691053	2.35921	Q14671;Q14671-2;Q5T1Z4;Q5T1Z8;Q14671-3;H0YEH2;Q14671-4;E9PR38;H0YDK8;E9PMX1;H0YC97;H0YDQ6;E9PM68;E9PL65;H0YDC5	Pumilio homolog 1
KANK1	21.3666	20.9451	21.6699	21.0111	20.6762	18.675	+	0.727832	0.0920503	1.20644	Q14678;Q14678-2	KN motif and ankyrin repeat domain-containing protein 1
PCBP2	25.1147	25.6065	25.4112	24.846	24.841	24.3049	+	1.44478	0.0551781	0.713543	Q15366-6;Q15366-3;Q15366;Q15366-4;Q15366-2;Q15366-5;H3BRU6;F8VZX2;Q15366-7;Q15366-8;F8VXH9;P57721;F8W0G4;E9PFP8;P57721-5;P57721-4;F8W1G6;F8VRH0;J3QT27;P57721-2;P57721-3;H3BSS4;F8VTZ0;H3BND9	Poly(rC)-binding protein 2
SF3B3	22.9781	23.4649	23.0143	20.8096	21.118	19.8454	+	2.45981	0	2.56144	Q15393;Q15393-3;Q15393-2;J3QL37	Splicing factor 3B subunit 3
ELAVL1	25.0299	24.736	25.319	22.6662	23.1488	22.1303	+	2.66441	0	2.37989	Q15717;Q15717-2;M0QZR9;M0R055;P26378;Q12926;B1AM48;B1APY9;B1APY8;A0A0A0MRX1;Q12926-2;P26378-4;P26378-2;P26378-5;P26378-3	ELAV-like protein 1
ZNF326	23.4076	20.9457	23.3471	20.5264	20.2616	19.9916	+	1.30939	0.00315254	2.30691	Q5BKZ1;A0A0A0MRN4;Q5BKZ1-2;Q5BKZ1-3;E2QRN4	DBIRD complex subunit ZNF326
MOV10	23.6876	23.335	23.5943	20.9635	20.2287	20.1692	+	3.43593	0	3.08518	Q9HCE1;Q5JR04;Q9HCE1-2	Putative helicase MOV-10
RALY	22.8297	23.278	22.6323	20.1161	19.4818	17.8361	+	2.22727	0	3.76869	Q9UKM9;Q9UKM9-2;Q5QPL9;Q5QPM1;Q5QPM2;Q5QPM0	RNA-binding protein Raly
LARP1	24.431	24.1727	24.4835	20.0835	21.1467	18.9184	+	2.57079	0	4.31281	Q6PKG0;Q6PKG0-3;A0A0B4J210;E5RH50;H0YBW1;H0YAN4;E5RHK4;H0YC33;H0YBM7;H0YC73;H0YBR8;H0YAX9;H0YBJ5	La-related protein 1
GIGYF2	23.0695	21.4916	22.368	19.3443	20.5627	18.2251	+	1.64233	0.00243137	2.93236	Q6Y7W6;Q6Y7W6-4;Q6Y7W6-5;Q6Y7W6-3;I1E4Y6;E7ESB6;C9JHW1;C9JH18;C9JH78;C9IYH5;C9J1A6;C9JW88;C9JZC0;F8WCD5;C9JPV7;C9JXQ0;C9J0V6;C9JHT0;C9JRZ2;C9J7G1;B8ZZD2	PERQ amino acid-rich with GYF domain-containing protein 2
LIN28B	22.6262	22.4659	22.8103	20.992	20.7014	21.2799	+	2.96896	0	1.64304	Q6ZN17;Q6ZN17-2;Q9H9Z2	Protein lin-28 homolog B
MRPL21	26.4991	26.3023	26.7278	20.414	19.8886	20.3574	+	5.1558	0	6.28974	Q7Z2W9;Q7Z2W9-2;H3BUY0;F5H7V8	39S ribosomal protein L21, mitochondrial
MRPL10	23.6644	23.0851	23.3973	20.5512	19.9358	19.6062	+	3.30916	0	3.3512	Q7Z7H8;Q7Z7H8-2	39S ribosomal protein L10, mitochondrial
PABPN1	25.9307	25.8467	26.0582	19.7468	19.3174	20.1891	+	4.74124	0	6.1941	Q86U42;Q92843-2;Q86U42-2;G3V4T2;B4DEH8;H0YJH9;A6NDY0;A6NDY0-2;A6NDY0-4	Polyadenylate-binding protein 2
RBM45	28.9963	29.0048	28.9303	19.7936	19.8473	18.6644	+	4.79711	0	9.54198	Q8IUH3-3;Q8IUH3;Q8IUH3-2;H7C476;H7BZE0	RNA-binding protein 45
MRPL50	25.1385	24.7445	25.0937	19.1816	19.4632	19.0118	+	5.23759	0	5.77341	Q8N5N7;Q8N5N7-2	39S ribosomal protein L50, mitochondrial
MRPL43	23.3481	21.5552	23.226	19.7061	19.868	20.7598	+	1.75933	0.00126531	2.5985	Q8N983-4;Q8N983;H0Y6Y8;B1AL05;Q8N983-3;Q8N983-2;Q8N983-6;Q8N983-7;M0R051;H0YBU8	39S ribosomal protein L43, mitochondrial
GADD45GIP1	22.737	20.8754	23.5337	19.3259	20.3048	20.0779	+	1.37556	0.00329204	2.47914	Q8TAE8	Growth arrest and DNA damage-inducible proteins-interacting protein 1
MRPL30	21.9606	22.4377	21.7216	19.7265	20.6181	20.338	+	2.23818	0	1.81244	Q8TCC3;Q8TCC3-2;B8ZZV5;Q8TCC3-3	39S ribosomal protein L30, mitochondrial
UPF1	25.4014	25.5873	25.178	20.1588	19.5766	20.1447	+	4.75443	0	5.42887	Q92900;Q92900-2	Regulator of nonsense transcripts 1
MRPL24	25.1001	25.0264	25.098	20.4689	18.929	18.7637	+	3.3268	0	5.68763	Q96A35;X6RJ73;X6RHI2;X6RIR5	39S ribosomal protein L24, mitochondrial
MAGOHB;MAGOH	22.907	22.9396	22.7975	19.4381	18.9862	18.7651	+	4.33035	0	3.81823	Q96A72;P61326;F5H6P7;F5H6N1;P61326-2;F5H3U9;F5H124	Protein mago nashi homolog 2;Protein mago nashi homolog
MRPL38	23.525	24.0408	23.4504	18.7972	20.1561	20.2237	+	2.85477	0	3.94643	Q96DV4;Q96DV4-2	39S ribosomal protein L38, mitochondrial
MRPL48	21.4439	21.7716	21.8048	18.8538	19.7472	19.4463	+	2.90065	0	2.32432	Q96GC5;Q96GC5-3;F5H702;F5H8D0	39S ribosomal protein L48, mitochondrial
FUBP3	27.5612	26.1446	27.5619	29.962	30.6311	27.6322	+	1.06412	0.0140153	-2.31921	Q96I24;Q96I24-2	Far upstream element-binding protein 3
HNRNPAB	28.6473	28.5364	28.8613	25.5468	25.719	20.2146	+	1.25932	0.00335135	4.85487	Q99729-3;D6R9P3;D6RD18;D6RBZ0;A0A087WZV1;Q99729-2;Q99729-4;Q99729	Heterogeneous nuclear ribonucleoprotein A/B
MYBBP1A	24.7422	24.9401	25.0054	20.0116	20.3022	20.536	+	4.94886	0	4.61266	Q9BQG0;Q9BQG0-2;I3L1L3;I3L2H8;I3L311	Myb-binding protein 1A
HNRNPUL1	24.9154	23.29	25.0258	19.607	20.4797	20.4039	+	2.60641	0	4.24683	Q9BUJ2;Q9BUJ2-2;A0A0A0MRA5;B7Z4B8;Q9BUJ2-4;Q9BUJ2-3;M0R3F1;M0QYZ0;M0QZV6;M0R0K8;M0QYI8;M0R203;M0QYM5;M0R247;A0A087X1I2;Q9BUJ2-5	Heterogeneous nuclear ribonucleoprotein U-like protein 1
MRPL20	22.7624	23.2239	22.4173	20.1562	18.1476	20.3812	+	1.9097	0	3.23952	Q9BYC9;I3L2X1;Q9BYC9-2	39S ribosomal protein L20, mitochondrial
MRPL13	25.9493	24.9066	26.2532	20.3319	19.2295	21.1834	+	2.84134	0	5.45479	Q9BYD1;E5RJI7;H0YAX3;E5RFI2	39S ribosomal protein L13, mitochondrial
MRPL44	24.8053	24.8141	24.3102	18.0239	18.5364	19.7256	+	3.42319	0	5.88125	Q9H9J2	39S ribosomal protein L44, mitochondrial
CHMP1A	23.423	23.2034	23.3889	19.0946	21.59	23.5262	+	0.685158	0.0764416	1.93483	Q9HD42;F8VUA2;F8VVT7;F5H875;Q9HD42-2	Charged multivesicular body protein 1a
MRPL17	22.7759	22.8687	22.66	18.4087	20.6679	19.9198	+	2.01514	0	3.10278	Q9NRX2;E9PKV2	39S ribosomal protein L17, mitochondrial
ZCCHC3	22.2336	22.1598	21.8618	21.4307	19.9169	20.0328	+	1.50463	0.00312605	1.62492	Q9NUD5;Q9NUD5-2	Zinc finger CCHC domain-containing protein 3
MRPS18A	22.2865	21.8189	22.956	20.5181	20.4996	20.1206	+	2.29324	0	1.97436	Q9NVS2;Q5QPA5;Q9NVS2-2;Q9NVS2-3	28S ribosomal protein S18a, mitochondrial
MRPL39	24.3385	24.3395	24.5859	19.7749	18.9756	20.7666	+	3.02419	0	4.58224	Q9NYK5;Q9NYK5-2;C9JG87	39S ribosomal protein L39, mitochondrial
FAM120A	22.1306	21.2327	22.516	20.3516	19.3228	20.1167	+	1.83897	0.00361165	2.02942	Q9NZB2;Q9NZB2-6;Q9NZB2-4;A0A0C4DG79;Q9NZB2-2;Q9NZB2-5;A0A0C4DH52;Q9NX05;Q5T035;F8W881	Constitutive coactivator of PPAR-gamma-like protein 1
IGF2BP1	28.7261	28.9597	28.8925	18.8433	21.0701	20.7097	+	3.62432	0	8.65174	Q9NZI8;Q9NZI8-2	Insulin-like growth factor 2 mRNA-binding protein 1
MRPL15	26.3795	25.9172	26.1517	19.1869	19.8583	20.051	+	4.59337	0	6.45079	Q9P015;E5RIZ4;E5RHF4	39S ribosomal protein L15, mitochondrial
NOP58	21.9401	21.7613	21.9025	20.9161	20.3885	20.2859	+	2.56386	0.00248	1.33776	Q9Y2X3;H7BZ72	Nucleolar protein 58
RTCB	20.9198	20.8931	20.551	20.2416	20.4553	19.0689	+	0.903968	0.0881013	0.866076	Q9Y3I0	tRNA-splicing ligase RtcB homolog
RPL36	23.4441	22.1119	23.4307	20.4988	20.6562	20.5471	+	2.26352	0	2.42816	Q9Y3U8;J3QSB5;J3KTD3	60S ribosomal protein L36
RBM8A	22.0286	22.3319	21.8021	20.3077	19.0748	19.5336	+	2.4569	0	2.41549	Q9Y5S9	RNA-binding protein 8A
non significant binders
RAVER1	24.6647	24.2307	26.5238	25.1825	25.6629	20.9497		0.296079	0.508151	1.20801	A0A087WZ13;E9PAU2;Q8IY67-2;Q8IY67;K7EKR9;K7EQG2;Q8IY67-3	Ribonucleoprotein PTB-binding 1
SNRPC	22.9347	22.515	23.3549	21.104	23.1581	23.1898		0.243407	0.698119	0.450876	P09234;A0A0A0MRR7;Q5TAL2	U1 small nuclear ribonucleoprotein C
SRSF7	27.2439	25.8649	26.526	25.9562	26.4847	26.0622		0.367045	0.62649	0.377267	Q16629;A0A0B4J1Z1;C9JAB2;Q16629-3;Q16629-2;Q16629-4;F8WEA1	Serine/arginine-rich splicing factor 7
DDX3X;DDX3Y	25.6649	25.1206	25.9847	25.1607	25.8321	25.3988		0.14678	0.903596	0.126207	O00571;A0A0D9SFB3;A0A0D9SG12;A0A0D9SF53;O00571-2;O15523;O15523-2;A0A087WVZ1;O15523-3;C9J081;Q9NQI0;Q9NQI0-3;B4DLA0;C9J8G5;D6RCM4;Q9NQI0-2;Q9NQI0-4;H0Y960	ATP-dependent RNA helicase DDX3X;ATP-dependent RNA helicase DDX3Y
HSPA1B;HSPA1A	24.3661	23.4765	23.2135	23.2981	23.3002	23.134		0.553683	0.436391	0.441305	A0A0G2JIW1;P0DMV9;P0DMV8;P0DMV8-2;V9GZ37;P34931;Q53FA3	Heat shock 70 kDa protein 1B;Heat shock 70 kDa protein 1A
EWSR1	22.3328	22.4771	22.715	21.6465	22.6648	21.3542		0.683203	0.248515	0.619815	Q01844;B0QYK0;Q01844-6;Q01844-3;Q01844-5;A0A0D9SFL3;C9JGE3;Q01844-2;Q01844-4;F8WC90	RNA-binding protein EWS
HIST1H3A;H3F3A;HIST2H3A;HIST3H3;H3F3B;H3F3C	22.9406	22.5115	22.2025	23.4242	21.8486	20.391		0.298826	0.59225	0.663604	P68431;P84243;Q71DI3;Q16695;K7EMV3;B4DEB1;K7EK07;K7ES00;Q6NXT2;K7EP01	Histone H3.1;Histone H3.3;Histone H3.2;Histone H3.1t;Histone H3;Histone H3.3C
PRRC2C	23.9824	23.5072	23.8038	23.6021	23.1178	21.7999		0.765272	0.114296	0.924542	Q9Y520;E7EPN9;Q9Y520-6;Q9Y520-4;Q9Y520-5;Q9Y520-7;Q9Y520-2;Q9Y520-3;H7C5N8;A0A0A0MS30	Protein PRRC2C
PCCB	27.83	27.5978	27.9395	28.0733	28.1297	28.2495		1.4794	0.245506	-0.361744	P05166;E9PDR0;E7ETT1;C9JQS9;E7EX59;P05166-2;E7ETT4;E7EUY3;E9PEC3;F8WBI9;E7ENC1;H7C5C9;C9JVY9;C9JVW9;C9JAW3	Propionyl-CoA carboxylase beta chain, mitochondrial
ZYX	22.6927	22.8574	22.3459	22.7454	22.7808	22.5469		0.129512	0.950559	-0.0590248	Q15942;H0Y2Y8;Q15942-2;C9IZ41;C9JJK5;H7C3D3	Zyxin
ADAR	20.8186	20.4906	20.2996	21.3219	20.9393	20.3545		0.452464	0.605119	-0.335622	P55265;H0YCK3;P55265-5;P55265-3;P55265-2;P55265-4	Double-stranded RNA-specific adenosine deaminase
FUS	26.2866	25.2325	26.2759	24.6755	26.3682	25.2429		0.34226	0.59288	0.502812	P35637;H3BPE7;P35637-2	RNA-binding protein FUS
SRSF2	23.034	22.1241	22.081	19.8397	23.2384	20.0248		0.529615	0.176833	1.37873	Q01130;J3KP15;J3QL05;Q01130-2;Q9BRL6;Q9BRL6-2	Serine/arginine-rich splicing factor 2
DDX5	25.9226	24.7101	26.1983	25.1215	26.1265	24.6855		0.18224	0.804902	0.299177	P17844;J3KTA4;P17844-2;J3QSF1;J3KRZ1;J3QRQ7;J3QR02;J3KRX8;X6RLV5;J3QKN9	Probable ATP-dependent RNA helicase DDX5
HIST1H2BH;HIST1H2BM;HIST1H2BN;HIST2H2BF;HIST1H2BD;HIST1H2BK;HIST1H2BC;HIST1H2BB;HIST1H2BL;HIST2H2BE;HIST1H2BO;H2BFS;HIST1H2BJ;HIST3H2BB;HIST1H2BA	24.3044	24.2925	24.2065	25.934	20.1317	25.4692		0.0801596	0.900267	0.422859	Q93079;Q99879;Q99877;Q5QNW6;P58876;O60814;P62807;U3KQK0;Q5QNW6-2;P33778;Q99880;Q16778;P23527;P57053;P06899;Q8N257;Q96A08;Q6DRA6;Q6DN03	Histone H2B type 1-H;Histone H2B type 1-M;Histone H2B type 1-N;Histone H2B type 2-F;Histone H2B type 1-D;Histone H2B type 1-K;Histone H2B type 1-C/E/F/G/I;Histone H2B;Histone H2B type 1-B;Histone H2B type 1-L;Histone H2B type 2-E;Histone H2B type 1-O;Histone H2B type F-S;Histone H2B type 1-J;Histone H2B type 3-B;Histone H2B type 1-A
GAPDH	25.0735	25.9307	25.4435	24.7067	26.1155	25.7264		0.02302	0.98518	-0.033617	P04406;P04406-2;E7EUT5;O14556	Glyceraldehyde-3-phosphate dehydrogenase
PCCA	28.3194	27.7169	28.3696	28.2189	28.3943	28.5296		0.465541	0.6788	-0.245617	P05165;P05165-2;P05165-3;H0Y5U0;Q5JTW6;Q5JVH2;H0Y4B9;H0Y798	Propionyl-CoA carboxylase alpha chain, mitochondrial
HMGN2;HMGN3	21.0811	20.9469	20.1203	18.2965	19.8254	21.2829		0.428054	0.348198	0.914513	P05204;Q15651;A0A087WZE9;Q15651-2	Non-histone chromosomal protein HMG-17;High mobility group nucleosome-binding domain-containing protein 3
ANXA2;ANXA2P2	22.0393	22.1435	23.0961	20.5124	21.8604	22.5774		0.488042	0.313171	0.776204	P07355;H0YMD0;H0YMU9;H0YN42;P07355-2;H0YNP5;H0YKS4;H0YM50;A6NMY6;H0YMM1;H0YKZ7;H0YLV6;H0YMT9;H0YKX9;H0YKL9;H0YN28;H0YL33;H0YMW4;H0YNA0;H0YKV8;H0YNB8;H0YN52;H0YMD9;H0YKN4;H0YLE2	Annexin A2;Annexin;Putative annexin A2-like protein
TUBB	29.1048	28.1733	29.1133	28.9387	29.3058	28.639		0.168927	0.881483	-0.164062	P07437;Q5JP53;Q5ST81;Q13509;A0A0B4J269;Q13509-2;G3V2A3;M0R1I1;G3V5W4;G3V2R8;G3V3R4;G3V2N6	Tubulin beta chain
HMGB1;HMGB1P1	21.4928	20.1474	20.2767	20.2269	20.2401	21.6239		0.0309381	0.979553	-0.0579739	P09429;Q5T7C4;B2RPK0;P23497	High mobility group protein B1;Putative high mobility group protein B1-like 1
HSPD1	26.2589	23.472	26.3961	26.2866	27.2215	24.9058		0.260427	0.626749	-0.762291	P10809;E7ESH4;E7EXB4;P10809-2;C9JL25;C9JL19;C9JCQ4;C9J0S9	60 kDa heat shock protein, mitochondrial
PC	28.4054	28.3787	28.4729	28.9458	28.7596	28.6817		1.97474	0.158036	-0.376753	P11498;P11498-2;E9PRE7;E9PS68	Pyruvate carboxylase, mitochondrial
SLC25A6;SLC25A4	22.7435	22.4893	22.4918	22.6105	19.7322	21.8628		0.606965	0.148072	1.17303	P12236;P12235;V9GYG0	ADP/ATP translocase 3;ADP/ATP translocase 3, N-terminally processed;ADP/ATP translocase 1
EEF2	22.8076	22.3741	22.0343	22.8502	22.4791	21.7222		0.0468869	0.974729	0.0548344	P13639	Elongation factor 2
DSP	30.1988	30.3168	30.3028	30.0483	29.9609	30.2043		1.18003	0.61934	0.201646	P15924;P15924-3;P15924-2	Desmoplakin
SCP2	24.6758	23.9962	24.7209	24.7024	25.0011	19.7902		0.311152	0.468324	1.29974	P22307;P22307-6;P22307-2;P22307-4;P22307-7;P22307-8;H0YF61	Non-specific lipid-transfer protein
SFPQ	27.4217	27.6251	27.4604	27.2425	27.543	27.0001		0.642656	0.629056	0.240512	P23246;P23246-2;H0Y9K7;H0Y9U2	Splicing factor, proline- and glutamine-rich
RPS3	27.7675	27.3454	28.0604	27.3639	27.5807	26.2239		0.643076	0.24707	0.668293	P23396;P23396-2;E9PL09;E9PPU1;F2Z2S8;H0YCJ7;H0YEU2;E9PQ96;E9PJH4;H0YF32;E9PK82;E9PSF4;E9PQX2;H0YES8;E9PJN9	40S ribosomal protein S3
RPL9	28.4307	28.0231	28.5806	27.682	28.5687	26.7205		0.543602	0.296494	0.687767	P32969;H0Y9V9;D6RAN4;E7ESE0;H0Y9R4	60S ribosomal protein L9
RPL27A	22.6056	21.5277	23.0022	21.7476	22.5885	19.4922		0.465645	0.270286	1.10243	P46776;E9PLL6;E9PJD9;E9PLX7;E9PKT2;H0YF34	60S ribosomal protein L27a
HSD17B4	30.2606	30.0222	30.4072	30.7069	30.8565	29.0116		0.0212077	0.980661	0.0382964	P51659;E7EWE5;P51659-3;P51659-2;G5E9S2;E7ET17;E7ER27;E7EPL9	Peroxisomal multifunctional enzyme type 2;(3R)-hydroxyacyl-CoA dehydrogenase;Enoyl-CoA hydratase 2
SUMO2	21.6843	20.5471	20.6828	19.3737	19.597	21.1782		0.616384	0.178296	0.921742	P61956;P61956-2;P55854;Q6EEV6;A8MUA9;A8MU27;P55854-2	Small ubiquitin-related modifier 2
RPS7	27.3036	27.2155	27.0854	26.7159	27.3461	26.1279		0.589136	0.391388	0.471473	P62081;B5MCP9	40S ribosomal protein S7
RPS29	27.2846	26.4724	26.9451	26.9732	25.5951	25.3245		0.766766	0.11205	0.936466	P62273;A0A087WTT6;P62273-2	40S ribosomal protein S29
PPIA	21.5055	23.3366	21.2391	26.488	19.803	21.3271		0.0853598	0.902435	-0.512255	P62937;F8WE65;C9J5S7;P62937-2;Q9Y536;F5H284;A2BFH1;E5RIZ5;A0A0B4J2A2;A0A075B767;A0A075B759	Peptidyl-prolyl cis-trans isomerase A;Peptidyl-prolyl cis-trans isomerase A, N-terminally processed;Peptidyl-prolyl cis-trans isomerase
RPL38	24.2583	24.1658	23.9041	24.8444	24.6884	24.1628		0.91825	0.252694	-0.455826	P63173;J3KT73;J3QL01;J3KSP2	60S ribosomal protein L38
ACTG1	27.424	26.5978	26.8115	30.3028	27.3598	26.6232		0.427176	0.301622	-1.15085	P63261;I3L3I0;I3L1U9;I3L4N8;K7EM38;I3L3R2;J3KT65	Actin, cytoplasmic 2;Actin, cytoplasmic 2, N-terminally processed
EEF1A1;EEF1A1P5;EEF1A2	29.0567	28.5085	28.96	28.8609	28.9718	28.8473		0.107485	0.955211	-0.0516408	P68104;Q5VTE0;A0A087WVQ9;P68104-2;A0A087WV01;Q05639;Q5JR01;A6PW80	Elongation factor 1-alpha 1;Putative elongation factor 1-alpha-like 3;Elongation factor 1-alpha;Elongation factor 1-alpha 2
TUBA1B;TUBA4A	28.7806	28.5651	28.9063	29.1233	29.7215	28.5354		0.454579	0.567386	-0.37608	P68363;P68366;P68363-2;P68366-2;F8VVB9;C9JDS9;F8VX09;F8VWV9;A6NHL2;A6NHL2-2;F8VRK0;Q9H853;F8VXZ7;F8W0F6	Tubulin alpha-1B chain;Tubulin alpha-4A chain
TUBB4B;TUBB4A	26.3375	24.9801	25.9352	26.1511	25.5798	25.0242		0.116619	0.899273	0.165974	P68371;P04350;M0R2D3;M0QY85;M0QYM7;M0R0X0;M0QY37;M0QX14;M0R042;M0QZL7;M0R278;M0R2T4	Tubulin beta-4B chain;Tubulin beta-4A chain
RBM3	28.4803	28.2117	28.4953	28.1814	28.549	27.2649		0.43302	0.568191	0.397324	P98179	RNA-binding protein 3
PRDX1	22.7506	21.8153	23.1956	22.9682	23.157	23.3629		0.611334	0.298503	-0.575553	Q06830;A0A0A0MSI0;A0A0A0MRQ5	Peroxiredoxin-1
ACACA	31.9723	31.3462	32.1634	32.2127	32.6895	32.4286		1.02361	0.126659	-0.616325	Q13085;Q13085-4;Q13085-2;Q59FY4;A0A087WWN5;A0A0C4DGT1;A0A0G2JM60;S4R3S7;A0A087X2F8;A0A087X126;A0A087WYK6;A0A087WYS8	Acetyl-CoA carboxylase 1;Biotin carboxylase
FHL1	25.8475	25.4664	26.0193	25.8436	25.6727	25.9032		0.056001	0.977185	-0.0287692	Q13642-1;Q13642-5;Q13642-4;Q5JXI8;Q5JXH8;Q5JXH7;Q5JXI3;A0A0D9SFI6;A0A0D9SFB0;Q5JXH9;A0A0D9SGB2;Q5JXI0	Four and a half LIM domains protein 1
CIRBP	25.7988	25.9176	25.7713	26.0824	26.4854	24.2455		0.118519	0.894757	0.224804	Q14011;K7EMY9;K7EPM4;K7EQR7;D6W5Y5;Q14011-2;K7ENX8;K7ELV6;K7EJV5;K7ELT6;K7EJV1;K7ER40;K7EQX4;K7ENN6;F6WMK9;K7EIF7;K7EQL0;Q14011-3	Cold-inducible RNA-binding protein
PLEC	24.8114	24.1584	24.6589	24.3507	22.1981	24.4569		0.501543	0.279159	0.874314	Q15149;Q15149-4;Q15149-2;Q15149-6;Q15149-9;Q15149-7;Q15149-8;Q15149-5;Q15149-3;E9PMV1;H0YDN1;A0A075B730;A0A087X1U6;P58107	Plectin
NONO	27.2295	26.9124	27.3672	26.9292	26.8942	26.5057		0.963427	0.298169	0.393327	Q15233;Q15233-2;H7C367;C9JYS8;C9IZL7;C9J4X2	Non-POU domain-containing octamer-binding protein
PCBP1	24.2623	24.4918	24.4044	23.9004	24.3182	23.6915		0.995601	0.267241	0.416113	Q15365	Poly(rC)-binding protein 1
SF1	22.9689	22.5762	23.1838	22.8884	23.6454	19.4364		0.283454	0.565937	0.9196	Q15637-6;Q15637-2;Q15637-4;Q15637-3;Q15637;Q15637-5;Q15637-7;C9J792;F8WEV5	Splicing factor 1
CSRP2	23.4016	22.9959	23.4884	23.4285	23.6656	23.4922		0.627517	0.641447	-0.23347	Q16527;F8VQR7;F8VW96	Cysteine and glycine-rich protein 2
ALYREF	25.4915	25.8306	26.0979	26.8069	26.5802	25.9339		0.941006	0.139176	-0.63364	Q86V81	THO complex subunit 4
SERBP1	21.1237	21.243	21.027	21.2449	21.4095	19.5475		0.265124	0.694388	0.397261	Q8NC51;Q8NC51-3;Q8NC51-4;Q8NC51-2	Plasminogen activator inhibitor 1 RNA-binding protein
TNRC6A	24.6107	24.546	24.7622	24.4764	25.165	24.2753		0.000859421	0.999091	0.000729879	Q8NDV7;Q8NDV7-6;Q8NDV7-5;Q8NDV7-2;H7C269;Q8NDV7-3;H3BRT3;H3BTQ1;Q8NDV7-4	Trinucleotide repeat-containing gene 6A protein
KHSRP	25.0667	23.7826	25.1644	25.3067	25.9874	25.2904		0.78959	0.11735	-0.856936	Q92945;A0A087WTP3;M0R0I5;M0QYH3;M0R3J3;M0QXW7;M0R0C6;M0R251;M0QYG1;M0R263	Far upstream element-binding protein 2
RBM14	25.7933	24.763	25.73	25.7234	25.7562	24.8226		0.00382445	0.997114	-0.00528908	Q96PK6;Q96PK6-2;A0A0A6YYI9;F8WDX3;A0A0A0MSL8;B8ZZ74;Q96PK6-3;Q96PK6-4	RNA-binding protein 14
MCCC1	31.264	30.3728	31.2938	31.1329	31.3847	31.3461		0.425465	0.630242	-0.311014	Q96RQ3;E9PHF7;E9PG35;F5GYT8;G5E9X5;F8WDI3	Methylcrotonoyl-CoA carboxylase subunit alpha, mitochondrial
RBM4;RBM4B	23.0269	23.1567	23.3456	23.4253	23.0531	23.2038		0.131874	0.954208	-0.051	Q9BWF3;E9PB51;Q9BQ04;Q9BWF3-4;D6R9K7;J3QRR5;Q9BWF3-3;Q9BWF3-2;E9PLB0;E9PM61;U3KQD5	RNA-binding protein 4;RNA-binding protein 4B
MCCC2	30.9999	30.53	31.1102	31.0052	31.3498	31.1922		0.67331	0.534866	-0.302392	Q9HCC0;Q9HCC0-2;D6RD67;D6RDF7;D6R9R1;A0A0G2JM88	Methylcrotonoyl-CoA carboxylase beta chain, mitochondrial
TNRC6B	26.1295	26.039	26.0651	26.402	25.9612	25.0869		0.269879	0.755626	0.261143	Q9UPQ9-1;Q9UPQ9;H0Y720;Q9UPQ9-2	Trinucleotide repeat-containing gene 6B protein
SF3B6	21.0612	21.1109	21.1294	19.7168	20.6484	20.8318		0.949307	0.11275	0.701485	Q9Y3B4	Splicing factor 3B subunit 6
